# Supplementary material for: Origin, evolution, and divergence of plant class C GH9 endoglucanases
Source: BMC Evol Biol. 2018 May 30;18:79. doi: 10.1186/s12862-018-1185-2 (PMC5977491; doi:10.1186/s12862-018-1185-2)
Supplement: Supplementary file 1 — Text S1. Sequences of GH9 in all taxa (fasta). (FASTA 283 kb) [file 12862_2018_1185_MOESM1_ESM.fasta]

>2A_classA|AT1G65610.1
YTLALHKALQFFDAQKSGKLPKKNKVSWRGDSGTKDGLPDVVGGLVGGYYDGGSNVKFHFPMAFSMTMLSWSLIEYSHKYKAIDEYDHMRDVLKWGTDYLLLTFNNSATRLDHIYTQVGGGLRDSESPDDIYCWQKPEDMSYDRPVLSSTSAADLGAEVSAALAAASIVFTDKPDYAKKLKKGAETLYPFFRSKSRRKRYSDGQPTAQAFYNSTSMFDEFMWAGAWLYYATGNKTYIQFATTPSVPQTAKAFANRPELMVPSWNNKLPGAMLLMTRYRLFLNPGFPYENMLNRYHNATGITMCAYLKQYNVFNRTSGGLMQLNLGKPRPLEYVAHASFLASLFADYLNSTGVPGWYCGPTFVENHVLKDFAQSQIDYILGDNPLKMSYVVGFGKKFPRRVHHRGATIPNDKKRRSCREGLKYRDTKNPNPNNITGAMVGGPNKFDEFHDLRNNYNASEPTLSGNAGLVAAL
>2A_classA|Glyma.20G061100.1.p
YTLALHKALLFFNAQKSGRLPKSNGIPWRGNSGLNDGNDTTDVKGGLVGGYYDAGDNTKFHFPMAFAMTMLSWSVLEYKQKYMAINEYAHTRELIKWGTDYLLLTFNNSATKIDKIYGQVGGSLNGSTTPDDHYCWQRPEDMEYQRRTISIHQGADLAGEMAAALASASIVFQDDVAYSKKLIKGAQTVFDFARDSGKRKPYSRGEPYIEPFYNSSGYYDEYMWGAAWLYYATGNSTYISLATNPSIFKNSKAYFLTPDFSVLSWDNKLPAAMLLLTRFRMFLNPGYPYEDMLKMYHNVTSLTMCSYLHHYKVFNRTRGGLIQLNHGQPQSLQYAANAAFMASLFADYMLEIDVPGWQCGSTYFPISALKAFATSQIEYILGKNPMKMSYIVGFGNKFPKHVHHRGASIPNDHKHRSCTGGWKWRDTPNPNPNTITGAMVGGPDRFDQFRDSRKNYNFTEPTLAGNAGLVAAL
>2A_classA|LOC_Os04g41970.1
YTDALHKALLFFNAQKSGRLPKNNGIKWRGNSGLSDGSDLTDVKGGLVGGYYDAGDNIKFHFPLAFSMTMLSWSVIEYSAKYKAVGEYDHVRELIKWGTDYLLLTFNSSASTIDKVYSQVGIAKINGTQPDDHYCWNRPEDMAYPRPVQTAGSAPDLGGEMAAALAAASIVFRDNAAYSKKLVNGAAAVYKFARSSGRRTPYSRGNQYIEYYYNSTSYWDEYMWSAAWMYYATGNNTYITFATDPRLPKNAKAFYSILDFSVFSWDNKLPGAELLLSRLRMFLNPGYPYEESLIGYHNTTSMNMCTYFPRFGAFNFTKGGLAQFNHGKGQPLQYTVANSFLAALYADYMESVNVPGWYCGPYFMTVDDLRSFARSQVNYILGDNPKKMSYVVGYGKKYPRRLHHRGASTPHNGIKYSCTGGYKWRDTKGADPNVLVGAMVGGPDKNDQFKDARLTYAQNEPTLVGNAGLVAAL
>2A_classA|Solyc11g008820.1.1
PFFDAQKSGKLPKSNRIPWRGDSGLQDGSKLTDVKGGLVGGYYDAGDNIKFHYPMSFAMTLSWSVIEYEHKYRALGEYEHITDIIKWGTDYLLLTFNSSATKIDKIYSQVGGALNNSRKPDDHYCWQRPEDMNYERPVQTATSAPDLAAEMAAALAAASIVFRDNKQYSRKLVKGAETLFDFARDLGKRTSYCRGNPYIEPFYNSTNYFDEHMWGSAWLYYATGNKTYISLATNPSLSKNTNARFMIPDLSVLSWDNKVPAAMLLLTRMRIFLNPGYPYEEMLSSYHNITGLTMCSYLQRFQVFNFTKGGLIQLNHGHGQPLQYVANAAFLASLFVDYLNATGVPGWYCGPFFITLEDLRSFATFQMNYILGENPLKMSYIVGYGDKFPKHVHHRGASIPTGKTKYSCTGGWRWRDTKKPNVHNMTGAMVGGPDKFDKFKDLRTNFSYTEPTLAGNAGLVAALV
>2A_classA|AC199765.4_FGP008
PGHLPKNNGIKWRGNSGLSDGSDAKDVKGGLVGGYYDAGDNIKFHFPMAFSMTLLSWSVIEYSAKYKAMGEYDHVRELIKWGTDYLLLTFNSSASTIDKLYAQVGAAKINGSRPDDHYCWNRPEDMAYPRPSLSVSSAPDLGGEVAAALAAASIVFRDNAAYSKKLSQGAATVYKFARQSGRRTPYSLRQPDIEYYYNSTSYWDEYMWSAGWMYYATGNSSYITFATDPRLPKNAKAFFSILDFSVFSWDNKLPGAQLLLSRLRMFLNPGYPYEESLAGYHNATSLNMCMYFPRFAAFNFTKGGMALFNHGRGQPLQYVVANSFIAALYADYMEAVNVPGWYCGPNFMTTNDLREFARSQVNYILGDNPKKMSYVVGFGSKYPRHVHHRGASTPHNGVKYSCTGGYKWRDSKKADPNLLAGAMVGGPDKNDGFKDSRNTFGQNEPTLVGNAGLVAA
>2A_classA|GRMZM2G066162_P01
YAEALHKALLFFNAQKSGRIPRNNGIPWRGDSGLKDGSDAKDVKGGLVGGYYDAGDNIKFHFPMAFSMTLLSWSVIEYSAKYKAVEEHDHVRELIKWGTDYLLRTFNSSASTIGHVYAQVGAAKIKSRTPDDHYCWNRPEDMAYPRPSLAVSSAPDLGGEIAAALAAASIAFRDDDDAYSKKLVRSAVTFEFATRDWADEHATYSRHRPEVEPFYNSTSYWDEYVWAAAWMYYATGNASYVSFATDPRLAERARAFYDDVLDFSVFSWDNKLPGAGLLLSRLRMFLNPGYPYEQSLVRYHMETGLDMCKYLRRFGAFNFTGGGLALFNHGRGQPLQYVVANSFLAALFADYMEAINVPGWYCGPNFMPIEDLRAFAKSQLNYILGDNPRKTSYVVGFGNKYPRHVHHRGASTPHSRVKYSCTGGYRWRDTKKADPNVITGAMVGGPDRNDRFNDSRMAFGHTEPTLVGNAGLVAALV
>2A_classA|GRMZM2G178025_P01
YTDALHKALLFFNAQKSGHLPKNNGIKWRGNSGLSDGSDAKDVKGGLVGGYYDAGDNIKFHFPMAFSMTLLSWSVIEYSAKYKAMGEYDHVRELIKWGTDYLLLTFNSSASTIDKLYAQVGTAKINGSRPDDHYCWNRPEDMAYPRPSLSVSSAPDLGGEVAAALAAASIVFRDNATYSKKLSQGAATVYKFARQSGRRTPYSLRQPDIEYYYNSTSYWDEYMWSAAWMYYATGNNSYLTFATDPRLPKNAKAFFNILDFSVFSWDNKLPGAQLLLSRLRMFLNPGYPYEESLAGYHNATSLNMCMYFPRFAAFNFTKGGMALFNHGRGQPLQYVVANSFIAALYADYMEAVNVPGWYCGPNFMTTNDLREFARSQINYILGDNPKKMSYVVGFGSKYPRHVHHRGASTPHNGVKYSCTGGYKWRDSKKADPNLLGGAMVGGPDKNDGFKDSRNTFGQNEPTLVGNAGLVAAL
>2A_classB|AT4G39010.1
YSDALSKSILFFEGQRSGYLPNDQRMTWRRNSGLSDGWTHNIDLTGGYYDAGDNVKFNFPMAFTTTMLAWSVIEFGEFMPSSELRNSLVALRWSSNYLLKSVSQLPNRIFVQVGDPIADHNCWERPEDMDTPRTAYAVNAPNPASEVAGETTAALSAASIAFRSSDPGYSQTLLQNAVKTFQFADMYRGAYSSNDDIKNDVCPFYCDFNGFQDELLWGAAWLRKATGDESYLNYIESNREPFGANDNVDEFGWDNKVGGLNVLVSKEVIEGNMYNLEAYKASAESFMCSLVPESSGPHVEYTSAGLLYKPGGSQLQHATTISFLLLVYAQYLSRSSLSLNCGTLTVPPDYLRRLAKKQVDYILGNNPMGLSYMVGYGERYPKRIHHRGSSLPSIVDHPEAIRCKDGSVYFNSTEPNPNVLIGAVVGGPGEDDMYDDDRSDFRKSEPTTYINAPFVGVL
>2A_classB|AT4G09740.1
YGDALNKSILFFEGQRSGKLPTNQRVKWRADSGLSDGASANVNLIGGYYDAGDNVKFVWPMSFTTTLLSWAALEYQNEITFVNQLGYLRSTIKWGTNFILRAHTSTNMLYTQVGDGNSDHSCWERPEDMDTPRTLYSISSSSPGSEAAGEAAAALAAASLVFKLVDSTYSSKLLNNAKSLFEFADKYRGSYQASCPFYCSHSGYQDELLWAAAWLYKATGEKSYLNYVISNKDWSKAINEFSWDNKFAGVQALLASEFYNGANDLEKFKTDVESFVCALMPGSSSQQIKPTPGGILFIRDSSNLQYVTTATTILFYYSKTLTKAGVGSIQCGSTQFTVSQIRNFAKSQVDYILGNNPLKMSYMVGFGTKYPTQPHHRGSSLPSIQSKPEKIDCNGGFSYYNFDTPNPNVHTGAIVGGPNSSDQYSDKRTDYSHAEPTTYINAAFIGSV
>2A_classB|AT1G23210.1
YRDALRKSILFFEGQRSGKLPPDQRLKWRRDSALRDGSSAGVDLTGGYYDAGDNVKFGFPMAFTTTMMSWSVIDFGKTMGPELENAVKAIKWGTDYLMKATQIPDVVFVQVGDAYSDHNCWERPEDMDTLRTVYKIDKDHSGSEVAGETAAALAAASIVFEKRDPVYSKMLLDRATRVFAFAQKYRGAYSDSLYQAVCPFYCDFNGYEDELLWGAAWLHKASKKRVYREFIVKNQVILRAGDTIHEFGWDNKHAGINVLVSKMVLMGKAEYFQSFKQNADEFICSLLPGISHPQVQYSQGGLLVKSGGSNMQHVTSLSFLLLTYSNYLSHANKVVPCGEFTASPALLRQVAKRQVDYILGDNPMKMSYMVGYGSRFPQKIHHRGSSVPSVVDHPDRIGCKDGSRYFFSNNPNPNLLIGAVVGGPNITDDFPDSRPYFQLTEPTTYINAPLLGLL
>2A_classB|AT4G39000.1
YSDALRKSILFFEGQRSGRLPKQQRMAWRRNSALNDGKNLKTDLVGGYYDAGDNVKFHFPMAFTATMLAWSSVDFGRYMSQHDFRHNLVAVKWATDYLLKTVSQLPNRIFVHVGEVQPDHDCWERPEDMDTPRTAFALDAPYPASDLAGEIAAALAAASIAFKQANPKYSAILLNKAVQTFQYADSHRGSYTDNPGIKQAVCPFYCSVNGYKDELLWGAAWLRRATGEDSYLRYLVDNGQAFGESSNYFEFGWDNKVGGVNVLVAKEVLQNNVTAIAAYKDTAEKMMCSFLPETNGPHMSYTPGGLIYKPGSTQLQNTAALSFLLLTYADYLSTSSQQLNCGNLKFQPDSLRRIVKRQVDYVLGDNPMKLSYMIGYGERYPGLIHHRGSSIPSVTVHPAAFGCIAGWNIFSSPNPNPNILIGAVIGGPDVDDRFIGGRTNASETEPTTYINAPFVGVF
>2A_classB|AT4G02290.1
YKDALTKSILFFEGQRSGKLPSNQRMSWRRDSGLSDGSALHVDLVGGYYDAGDNIKFGFPMAFTTTMLSWSVIEFGGLMKSELQNAKIAIRWATDYLLKATSQPDTIYVQVGDANKDHSCWERPEDMDTVRSVFKVDKNIPGSDVAAETAAALAAAAIVFRKSDPSYSKVLLKRAISVFAFADKYRGTYSAGLKPDVCPFYCSYSGYQDELLWGAAWLQKATKNIKYLNYIKINGQILGAAEYDNTFGWDNKHAGARILLTKAFLVQNVKTLHEYKGHADNFICSVIPGAPFSSTQYTPGGLLFKMADANMQYVTSTSFLLLTYAKYLTSAKTVVHCGGSVYTPGRLRSIAKRQVDYLLGDNPLRMSYVGYGPKFPRRIHHRGSSLPCVASHPAKIQCHQGFAIMNSQSPNPNFLVGAVVGGPDQHDRFPDERSDYEQSEPATYINSPLVGALA
>2A_classB|AT4G23560.1
YGDALNKSILFFEGQRSGKLPTNQRVKWRADSALSDGSLANVNLIGGYYDAGDNVKFVWPMSFTTTLLSWAAIEYQNEISSVNQLGYLRSTIKWGTDFILRAHTSPNMLYTQVGDGNSDHSCWERPEDMDTSRTLYSISSSSPGSEAAGEAAAALAAASLVFKSVDSTYSSTLLNHAKTLFEFADKYRGSYQASCPFYCSYSGYQDELLWAAAWLYKATGDKIYINYVISNKDWSQAVNEFSWDNKFVGAQALLVSEFYNGANDLAKFKSDVESFVCAMMPGSSSQQIKPTPGGLLFIRDSSNLQYVTTATTVLFHYSKTLTKAGVGSIQCGSTKFTVSQIRNFAKSQVDYILGNNPMKMSYMVGFGTKYPTQPHHRGSSLPSIQSKPEKIDCNGGYSYYNSDTPNPNVHIGAIVGGPNSSDQYSDKKSDYSHAEPTTYINAAFIGPV
>2A_classB|AT1G71380.1
YKEALSKSLLFFQGQRSGPLPRGQQISWRASSGLSDGSAAHVDLTGGYYDAGDNVKFNLPMAFTTTMLSWSALEYGKRMGPELENARVNIRWATDYLLKCARATPGKLYVGVGDPNVDHKCWERPEDMDTPRTVYSVSASNPGSDVAAETAAALAAASMVFRKVDSKYSRLLLATAKDVMQFAIQYQGAYSDSLSSSVCPFYCSYSGYKDELMWGASWLLRATNNPYYANFIKSLGGGDQPDIFSWDNKYAGAYVLLSRRALLNKDSNFEQYKQAAENFICKILPDSPSSSTQYTQGGLMYKLPQSNLQYVTSITFLLTTYAKYMKATKHTFNCGSSVIVPNALISLSKRQVDYILGDNPIKMSYMVGFSSNFPKRIHHRASSLPSHALRSQSLGCNGGFQSFYTQNPNPNILTGAIVGGPNQNDGYPDQRDDYSHAEPATYINAAFVGPL
>2A_classB|AT1G22880.1
YREALSKSLLFFQGQRSGRLPSDQQLSWRSSSGLSDGSSAHVDLTGGYYDAGDNVKFNFPMAFTTTMLSWSSLEYGKKMGPELQNSRVAIRWATDYLLKCARATPGKLYVGVGDPNGDHKCWERPEDMDTPRTVYSVSPSNPGSDVAAETAAALAASSMVFRKVDPKYSRLLLATAKKVMQFAIQYRGAYSNSLSSSVCPFYCSYSGYKDELLWGAAWLHRATNDPYYTNFIKSLGGGDQPDIFSWDNKYAGAYVLLSRRAVLNKDNNFELYKQAAENFMCKILPNSPSSSTKYTKGGLMYKLPQSNLQYVTSITFLLTTYAKYMKSTKQTFNCGNSLIVPNALINLSKRQVDYVLGVNPMKMSYMVGFSSNFPKRIHHRGSSLPSRAVRSNSLGCNGGFQSFRTQNPNPNILTGAIVGGPNQNDEYPDQRDDYTRSEPATYINAAFVGPL
>2A_classB|Glyma.12G004800.1.p
YGEALSKSILFFEGQRSGKLPPTQRMTWRKDSALQDVYIVPADTTVLPFLRNKVDLVGGYYDAGDNVKFNFPMAFSTTMLAWSVIEFGKFMGPDLKHALDAIRWATEYFLKATSIPGFVFAQVGDPYADHNCWERPEDMDTPRTAFAVSRDFPGSEVSAEIAAALAASSIVYRKYHLGYSTRLLQRAIKVFDFADKYRGSYNDSLGPWVCPFYCDFSGYQDELVWGAAWLFKATKRPYYADYIDKNVHNLKNFAEFGWDSKDAGINVLVSKLLINSSSNSKPFILNNADKFVCSVLPESPSVLVSYSSGGLLFKPGGSNLQHATAISFLFLVYAGYLKQTNKEIDCGGKVFASPKRLKQIARGQVDYILGSNPANMSYMVGYGAKYPERIHHRASSLPSVDEHRGHIGCKGGSFYFDNQNANPNLLVGAVVGGPDMKDSYADSRADFVHSEPTTYINAPLVGVL
>2A_classB|Glyma.12G004700.1.p
SVGGYYDAGDNVKFNFPMAFTMSMLGWSVLEFGDLMGSELQNALEAIRWGSDYFLKATKYPNIVVAQVGNPIADHGCWERPEDMDTPRTSYFVSQKRPGSELSAEIAAALAASSMAFRKTDPHYSNLLLIKAMQVFDFANKYRGSYNNSVGAGACPFYCDISGYMDELIWGAAWLYKASNRPNYRDFVKANIQSIGNLDEFGWDCKHAGINVLVSQWAMADASSRDLFIPNADKFICSLLPSSPTKSVSYSKGGLLFKPGGCNLQHTTALSFLLIVYARYMQSAKKTVTCGNEVADPARLINLAKSQVDYILGKNPLGMSYMVGYGGKYPEKIHHRGSTLPSVDMHPQHIQCREGDQYFKSEKPNPNILTGAVVGGPAEDDSFQDSRYNAGQSEPTTYVNAPFVGLL
>2A_classB|Glyma.11G111500.1.p
YGDALSKAIIFFEGQRSGFLPEDQRVSWRGKSGLSDGWNYNTDLTGGYYDAGDNVKFGFPMAFTTTMLAWSVLEFGDVMPPNELRNALVAIRWATDYLLKTVSQPNRIFVQVGDPNSDHECWERPEDMDTARTTYAVDAPNAASDVAGETAAALAAASMAFRSSDPGYSETLRRNAITAFQFADNYRGAYSDNDNVKYNACPYYCDFDGYQDELLWGAAWLRRATQDDNFLNYIQTNGKTLGADDNINEFGWDNKHAGLNVLVSKEVIEGNMYSLESYKSSAESFICTLIPESPSSHIEYTPGGLVYRPGGSNLQHATSIAFLELVYANYLTHASQAINCGNVYVSAQTLRQHAKRQVDYILGDNPMGLSYMVGYSNYYPQRIHHRGSSLPSIKDHPQFIACKEGSIYYNSTNPNPNVLVGAIVGGPDENDDYVDDRVDFRKSEPTTYINAPFVGVL
>2A_classB|Glyma.11G021100.1.p
YGDALGKAILFFEGQRSGNLPATQRVKWRGDSALSDGKLQNVDLIGGYYDAGDNVKFGWPMAFTTSLLSWAAVEYESEISSVNQLGYLHSAIHWGADFILRAHTSPTTLYTQVGDGNADHNCWERPEDMDTARAVYKIDANSPGTEAAAESAAALAAASIVFKKIDANYSSTLLSKSKSLFDFADKYRGSYSGSCPFYCSYSGYQDELLWAASWLYKASGESKYLSYSIGNQGWSQAVSEFSWDNKYVGAQTLLTEEFYGGKKDLAKFKSDVESFICSVMPASSSLQIKTTPGGLLFTRDSSNLQYATSSTMVLFIFSKILNRNHIDRIHCGSALFTPSQIRAFAKTQVDYILGSNPMKMSYMVGFGSKYPKQLHHRGSSIPSINVHPTKVGCNDGLSVYYNSANPNPNTHVGAIVGGPDSNDRFSDARSDYSHSEPTTYMNAAFVASV
>2A_classB|Glyma.09G231800.1.p
YGEALSKSILFFEGQRSGKLPPTQRMTWRKDSALQDVYIIPDTTVLPFLRKVDLVGGYYDAGDNVKFNFPMAFSTTMLAWSVIEFGKLMGPDLKHALDAIRWATEYFLKATSIPGFVFAQVGDPYADHNCWERPEDMDTPRTAFAVSRDFPGSEVSAEIAAALAASSVVYRKYHIGYSTRLLQRAIKVFDFADKYRGSYNDSLGPWVCPFYCDFSGYQDELVWGAAWLFKATKRPYYLDYIDKNIYNLKNFAEFGWDSKDAGINVLVSKLLINSSSNSKPFILNNADKFVCSVLPESPSVSVSYSPGGLLFKPGGSNLQHATAISFLFLVYAGYLKKTNKEIDCGGKVFASPKRLKQIARGQVDYILGSNPVNMSYMVGYGAKYPERIHHRASSLPSVDEHRGHIGCKGGSFYFHSQNPNPNLLVGAVVGGPDMKDSYADSRADFVHSEPTTYINAPLVGVL
>2A_classB|Glyma.06G277200.1.p
YAEALAKSILFFEGQRSGKLPPSQRIKWRKDSALHDGSDIHMDMVGGYYDAGDNVKFNFPMAFTMSMLGWSVVEFGDLMGSELQNALEAIRWGSDYFLKATKHPNIVVAQVGNPIADHDCWERPEDMDTPRTSYFVSQNRPGSELSAEIAAALAASSMAFRKTDPHYSNLLLIKAMQVFDFANKYRGSYNNSVGAGACPFYCDISGYMDELIWGAAWLYKASNKPNYRDFVKANIQSMGNLDEFGWDCKHAGINVLVSQWAMADASSRDLFIPNADKFICSLLPSSPTKSVSYSKGGLLFKPGGSNLQHTTALSFLLIVYARYMQSAKKTVTCGNEVADPARLINLAKSQVDYILGKNPLGMSYMVGYGAKYPKKIHHRGSTLPSVNMHPQHIQCREGDQYFKSEKPNPNILTGAVVGGPAEDDSFQDSRYNVGQSEPTTYINAPFVGLL
>2A_classB|Glyma.06G277100.1.p
FTWRKDSALQDVYIVDLVGGYYDAGDNVKFNFPMAFSTTMHACLEYLKHALDAIRWAREYFLKATSIHGFVFAQVGDPYAHHNCWERPEDMDTPRTAFAVSRDFPGSEVSVASSIVYSKYHLGYSTRLLQRAIKVFDFADKYRGSYNDSLGAWVCPFYCDFSGYQDELVWGAAWLFKATKRPNYVDYIDKNIHNLKNFAEFGWDSKDVGINVLVSKLLINSSSNSKPFILNNADKFVCSVLPESPSVLVSYSSGGLLFKPGGSNLQHATTISFLFLVYAGYLKQTNKEINCGGKVFASPKRLKQIERGQVDYILGSNPANMSYMVGYGAKYPERIHHCER
>2A_classB|Glyma.06G008200.1.p
YKEALSKAILFFEGQRSGFLPQDQRQTWRANSALGDGWTYKLDLTGGYYDAGDNIKFGFPMAFTTTMLSWSVIEFGDMMPPNEHRNALLAIRWATDYLLKTVSQPNRIFVQVGDPISDHNCWERPEDMDTNRTVYAVDAPNPASDVAGETAAALAAASMAFRSSDPSYSETLLRNAAKAFQFADTYRGAYSDNANVRSGVCPYYCDFDGYQDELLWGAAWLRRATQDENFLNYIQSNGKTLGAEDNINEFGWDNKHAGLNVLVSKEVLDGNVSLESYKTSAESFLCTLIPETSSSHIEYTPGGLIYRPGGSNLQHATSIAFLELVYANYLSRTSQTINCGNVYVNAQTLRQHAKKQVDYILGDNPMGMSYMVGYSNKYPQHIHHRGSSLPSIKDHPQFIACKEGSIYFNSSNPNPNVLVGAIVGGPGEDDVYEDDRADFRKSEPTTYINAPFVGILA
>2A_classB|LOC_Os09g36060.1
YGDALAKSILFFEGQRSGRLPAAGQRAAWRGDSAVSDGGAAGVDLEGGYYDAGDNVKFGFPMAFTATMLAWGVVEFGDAPPAERAHAADAVRWATDYLLKTISHPGVIFIQVGDPTKDHGCWERPEDMDTARTVYNISAARPGSDVAGETAAALAAASMVFRDDDPAYAARLLAGARSAFEFADEHKGAYSDDPELRAGGCPFYCDFDGYQDELLWGAAWLRRASKEGTYLDYIQNNGKTLGAEDSTNEFGWDNKHAGINVLVSKEFIDGEVLSLQSYKEFADGFICTLIPESSSPHITYTPGGMIYKPGGSNMQHVTSISFLLLTYAKYLSNSSRTVNCGNVSVGPATLQQLARKQADYILGDNPMKMSYMVGYGDRYPQRIHHRGSSLPSIKSHPQRIACNDGTPYYNSSSPNPNPLIGAVVGGPGEDDVYEDDRADFRKSEPTTYINAPLVGVLA
>2A_classB|LOC_Os08g29770.1
YGDALAKAILFFEGQRSGRLPANQRATWRGDSALTDGREENVNLTGGYYDAGDNVKFGYPMAFTVTLLGWSAVEYGAAVAAAGELGNLRAAIRWGADFLLRAHASPTTLYTQVGDGNADHQCWERPEDMDTPRTLYKITADSPGSEAAAEASAALAAAYVALKDDGDTAFSSRLLAASRSLFDFANNYRGSFQSSCPFYCSYSGFQDELLWASAWLFKATRDAKYLDFLTNNQGSSNPVNEFSWDNKYAGAQMLAAQEYLGGRTQLARYKDNLDSFVCALMPNSGNVQIRTTPGGLLFTRDSVNLQYTTTATLVLSIYSKVLKSSGSRGVRCSAATFSPNQISSFATSQVDYILGKNPLGMSYMVGFSTKFPRRIHHRGSSIPSIKVLSRKVTCKEGFSSWLPTSDPNPNIHVGAIVGGPDGNDQFSDNRGDSSHSEPATYINAAFVGAC
>2A_classB|LOC_Os08g02220.1
YADALAKSIIFFEGQRSGKLPPGNRMPWRADSGLTDGAQYNVDLVGGYYDAGDNVKFGLPMAFSTTLAWSVLDFGKFMGAELPNARAAVRWGADYLLKAATATPGALYVQVADPNQDHRCWERPEDMDTPRSVYRVTADKPGSDVAGETAAALAASSMVFRRADPAYSARLLHAATQVFDFADRHRGSYSDSLASSVCPFYCSYSGYHDELLWGASWLHRASRNASFMSYVEANGMQLGAGDDDYSFSWDDKRVGTKVLLAKGFLRNRLHGLELYKAHSDSYICSLVPGTASFQSRYTPGGLLYREGSSNMQYVTTATFLMLAYAKYLRSSGATASCGDGGGGARGEVSAAELVAVAKRQVDYILGKNPAGMSYMVGFGCRYPRRAHHRGASMPSVRAHPGRISCDAGFGYLHSGEPNPNVLVGAVVGGPDSRDAFADDRGNFAQSEPATYINAPLVGALA
>2A_classB|LOC_Os06g14540.1
YSDALHKSILFFEGQRSGRLPPDQRLRWRRDSALNDGATAGVDLTGGYYDAGDNVKFGFPMAFTATLMSWGLIDFGRSFGAHAAEAREAVRWATDYLMKATATPNTVYVQVGDAFRDHSCWERPEDMDTPRTVYKVDPSHPGSDVAAETAAALAAASIVFRDADPDYSNRLLDRAIQVFEFADKYRGPYSSSLHAAVCPCYCDYSGYKDELLWGAAWLHKASRRREYRDYIKRNEVVLGASEAINEFGWDNKHAGINVLISKEVLMGKDEYFQSFRVNADNFICTLLPGISNHPQIQYSPGGLLFKVGNSNMQHVTSLSFLLLAYSNYLSHANVRVPCGTSSASPVQLRRVAKRQVDYILGDNPLRMSYMVGYGSRYPLRIHHRGSSLPSVAAHPAQIGCKAGATYYASAAPNPNLLVGAVVGGPSNTSDAFPDARAVFQQSEPTTYINAPLLGLL
>2A_classB|LOC_Os04g36610.1
YADALAKSILFFQGQRSGRLPPDQAVKWRSNSGLSDGSAANVDLTGGYYDGGDNVKFGFPMAFTTTMLSWGVVEYGGRMRGRVLRDARDAVRWAADYLLRAATATPGVLYVGVGDPDADHRCWERPEDMDTPRAVYSVSASSPGSDVAAETAAALAAASLALRAADPGYSRRLLAAARDVMAFAVRHQGKYSDHVGGDVGAYYASYSGYQDELLWGSAWLLWATRNASYLDYLASLGANDGVDMFSWDNKLAGARVLLSRRALVNGDRRLDAFRRLAEDFICRILPGSPSSTTQYTPGGMMYKSGHANLQYVTSASFLLTTFAKYMAVSNHTFSCQSLPVTAKTLRALARKQVDYILGANPQGMSYMVGYGARFPQRIHHRGASMPSVAAYPAHIGCQEGFSGYFNAGGANPNVHTGAVVGGPDQHDAFPDERGDYDRSEPTTYTNAALVGCL
>2A_classB|LOC_Os02g50040.1
YGDALHKSILFFEGQRSGRLPPDQRLRWRRDSGLHDGAAASVDLTGGYYDAGDNVKFGFPMAFTATLMSWGLIDFGRSFGPHKEEARKAVRWATDYLMKATAKPNTVYVQVGDAFRDHSCWERPEDMDTPRTVYKVDPSHPGSDVAAETAAALAAGSIVFRDADPAYSKRLLDRAIAVFEFADKYRGPYSSSLHDAVCPCYCDFSGYKDELLWGAAWLHKASRRREYREYIKKNEVVLGASESINEFGWDNKHAGINVLISKEVLMGKDEYFQSFRVNADNFMCSLLPGISNHPQIQYSPGGLLFKVGGSNMQHVTSLSFLLLAYSNYLSHAGARVSCGAGGSASPTQLRRVAKRQVDYILGDNPLRMSYMVGYGARFPRRIHHRGSSLPSVAAHPARIGCKGGAAYYASAAPNPNLLVGAVVGGPSDATDAFPDARAVFQQSEPTTYINAPLMGLL
>2A_classB|LOC_Os02g03120.1
YADALDKAILFFEAQRSGKLPPGQRVAWRADSGLSDGSADGVDLAGGYYDAGDNVKFGLPMAFTVTMLSWSVIEFGDMMPARRSSFLGGIFGGGGVAQLDNARAAVRWGADYLLKAATATPDTLYVQVADPYQDHRCWERPEDMDTPRSVYKVTPQSPGSDVAGETAAALAAASIVFRVSDPSYSAKLLDAAQLVFDFADKYRGSYSDSLSSVVCPFYCSHSYHDELLWAASWLHLASPEKKDVYLSYIGSNGHALGAEQDDFTFSWDDKRVATKGFLQSRADGLQLYKAHTDNYICSLVPGANGFQSQYTPGGLLFKEGDSNMQYVTSTAFLLLTYAKYLSSSAATVSCGSTAVSPSTLISLAKKQVDYILGANPAGMSYMVGFGARYPRHVHHRGASMPSVRDHPARIGCDEGFRYLHSPEPDRNLLAGAVVGGPDAGDAFADGRDNYAQAEPSTYTNAPLVGAL
>2A_classB|LOC_Os01g21070.1
YRDALTKSILFFEGQRSGKLPPSQRVSWRGDSGLSDGSSIKVDLVGGYYDAGDNMKFGFPLAFSMTMLAWSVVEFGGLMKGELQHARDAVRWGSDYLLKATAHPDTVYVQVGDANRDHACWERPEDMDTPRTVYKVDPSTPGTDVAAETAAALAAASLVFRKSDPAYASRLVARAKRVFEFADKHRGTYSTRLSPYVCPYYCSYSGYQDELLWGAAWLHRATKNPTYLSYIQMNGQVLGADEQDNTFGWDNKHAGARILIAKAFLVQKVAALHEYKGHADSFICSMVPGTPTDQTQYTRGGLLFKLSDSNMQYVTSSSFLLLTYAKYLAFSKTTVSCGGAAVTPARLRAIARQQVDYLLGSNPMGMSYMVGYGAKYPRRIHHRASSLPSVAAHPARIGCSQGFTALYSGVANPNVLVGAVVGGPNLQDQFPDQRSDHEHSEPATYINAPLVGAL
>2A_classB|Solyc01g110340.2.1
YTEALTKSILFFEGQRSGYLPQDQRMSWRGHSGLSDGWEMNVDLTGGYYDAGDNVKFNFPMAFTTTLLAWSVIEFGEIMPPAELRNGLVAIRWSTDYLLKTVSQPDRIFVQVGDPVLDHDCWERPEDMDTARTVYTVDAPNPASDVAGETAAALAAASIAFRPSDPGYAETLLRTSTRVFDFADRNRGAYSDNNNIREGVCPYYCDFDGYQDELLWGAAWLRRATQRDDYLSYIQENRQTLGADDNINEFGWDNKHAGVNVLVSKEVLDGTTYSLQSYKASADSFMCTLIPESSSSHIQYSPGGLIYKPGGSNLQHATTITFLLLVYANYLEKSSQILNCGTISVSPSMLRKIGKRQVDYILGENPKGISYMVGYSNYYPQKIHHRGSTIPSIKDHPQVIGCNEGSIYFNSSQPNPNVLVGAIVGGPGEDDVYDDNRDEFRKSEPTTYINAPFVGAL
>2A_classB|Solyc03g083820.1.1
YADALTKSILFFEGQRSGKLPPNQRMTWRKDSALLDGAEKGVDLVGGYYDAGDNVKFHFPMAFTSTMLAWSVEQFKNSMGPDLQHAMEAIRWSTDYFLKATNIPNVVYAQVGNAENDHNCWERPEDMDTPRTAFAVTAQAPGSEVSAEIAAALAAASVVFKRTDPAYSKLLVNRAVQVFEFADKYRGSYNDHLGSWVCPFYCDYNGYKDELLWAAAWLLKATRKPMYWIYVKQNIINFKSDMESSLSEFGWDAKHAGINVLISKFVLDNPSNANPFLPYADTFVCSVFPESPTNTVRYTPGGLMYKSGICNMQNPTALSFLLLTYARYMKSRVIRCGNIDVTQKMLIRFARSQVNYILGINPMNMSYMVGFGTKFPQRIHHRGASLPSINQHPEKMGCKEGTPYFLSENPNPNLHIGAVVGGPDIKDYFVDSRPNAAQSEPTTYVNAPLVGLL
>2A_classB|GRMZM2G455642_P02
YGDALHKSILFFEGQRSGRLPPNQRLRWRQDSAIHDGAEAGVRTGVDLTGGYYDAGDNVKFGFPMAFTATLMSWGLIDFGRSFGAHEAEARDAVRWATDYLMKATATPGVVYVQVGDASRDHACWERPEDMDTPRTVYRVDAAHPGSDVAAETAAALAAGSIVFRDADPGYSRRLLGRAAEVFEFADRHRGAYSGSLRAAVCPCYCDYDGYQDELLWGAAWLHRASRRREYRDYIKRNEVALGASDAINEFGWDNKHAGINVLISKEVLMGKDEFFRSFRENADNFICSLLPGISGHPQIQYSPGGLLFKVGNSNMQHVTSLSFLLLVYSNYLSHADARVPCSSSSSAAAASPVQLRRVAKRQVDYILGDNPLRMSYMVGYGPRYPLRIHHRASSLPSVSAHPARIGCKAGAAYYASPAPNPNLLVGAVVGGPSNSTDAFPDARAVFQQSEPTTYINAPLLGLL
>2A_classB|GRMZM2G331566_P02
YRDALVKSILFFEGQRSGKLPPSQRVSWRRDSGLSDGHSAKVDLVGGYHDAGDNVKFGFPMAFSMTMLAWSVVEFGGLMKSELQHARDAVRWGADYLLKATAHPDTIYVQVGDATKDHACWERPEDMDTPRTVYKVDRGTPGSDVAAETAAALAAASLVFRKSDPAYASRLVARAKRVFEFADKHRGSYSTGLAADVCPYYCSYSGYQDELLWGAAWLHRATKSPSYLSYIQTNGQVLGADESDNTFGWDNKHAGARVLISKSFLVQRLGALHEYKGHADGFICSMVPGTATDQTQYTRGGLLFRLSDSNMQYVTSSSFLLLTYAKYLAFAKQTVRCGGVAVTPQRLRAIARRQVDYLLGSNPMGMSYMVGYGAKYPRRIHHRASSLPSVAAHPARIGCSQGFTALYAGGANPNLLVGAVVGGPDMQDRFPDERNDHEHSEPATYINAPLVGAL
>2A_classB|GRMZM2G076049_P01
YGDALHKCILFFEGQRSGRLPPDQRLRWRRDSGLHDGAAAGVDLTGGYYDAGDNVKFGFPMAFTATLMSWGLIDFGRSFGPHREEARKAVRWATDYLMKATAKRNTVYVQVGDAFRDHACWERPEDMDTPRTVYKVDPSHPGSDVAAETAAALAAGSIVFRDADPAYSKRLLDRAVAVFEFADKYRGPYSSSLHAAVCPCYCDYSGYQDELLWGAAWLHKATRRREYREYIKRNEVVLGASDAINEFGWDNKHAGINVLISKEVLGKDEYFQSFRVNADNFMCTLLPGISNHPQIQYSPGGLLFKVGSSNMQHVTQLSFLLLAYSNYLSHAGGRVSCGSSSASPVQLRRVAKRQVDYILGDNPLRMSYMVGYGARFPRRIHHRASSLPSVAAHPARIGCKAGAAYYTSPAPNPNLLVGAVVGGPTDDSDAFPDARAVFQQSEPTTYINAPLMGLLA
>2A_classB|GRMZM2G048165_P01
YRDALAKSILFFEGQRSGRLPPGQRASWRGDSGVSDGAAAGVDLEGGYYDAGDNVKFGFPMAFTTTLAWSVIEFGDSMPRDERRHAAAAVRWATDYLLKTLAHPGVIFLQASARHCCARTATFVHVALAAEQGVGDPWKDHDCWERPEDMDTDRTVYNVSAGRPGSDIAGETAAALAAASMVFRDDDPEYAETLLTSARKAFEFADTYKGAYSDDPDLRAGGCPFYCDFNGYQDELLWGAAWLRRASKDDTFLQYIQNNGKTLGAEDSSNEFGWDNKHAGLNVLVSKEFIEGAALPLQSYKEFADSFVCTLIPESSSSPHITYTPGGMIYKPGGSNMQHVTSISFLLLTYAKYLSKSSHTVDCGDVSVGPETLQLQAKRQVDYLLGDNPMKMSYMIGYGDRYPQRIHHRASSLPSIRDHPQPMACKEGTPYFNSSGANPNPLVGAVVGGPGEDDAYEDDRADFRKSEPTTYINAPLVGVLA
>2A_classB|GRMZM2G167669_P01
YRGALAKAILFFEGQRSGRLPANQRVRWRGDSALTDGQPENVNLTGGYYDAGDNVKFGFPMAFSVTLLSWSAVEYRDEVAAAGQLRHLRSAIQWGADFLLRAHTTPTTLYTQVGDGNADHQCWERPEDMDTPRTLYKITRSSPGSEAAGEAAAALAAAYLVFRDDRDKTLATQLLAASRSLFDFANDYRGSYQLSCPFYCSYSGYQDELQWASAWLYRATKDSKYLDFLQNNQGGSATEFSWDNKYPGAQLLATQEYLAGRTELEGYKRGLDSFVCAVMPNSGNTQIRTTPGGLLFTRDSVNLQYTTTATLLLSIYAKALLASAAGAVQCSAATFSPDQISSFATSQVDYILGDNPRSASYMVGFSSKFPRRIHHRGSSIPSIKVLPRKVTCSEGFSSWFPTANPNPNVHVGAIVGGPDGNDQFGDNREDSTHSEPATYINAAFVGAC
>2A_classB|GRMZM2G125436_P01
YADALAKAILFFQGQRSGQLPPDQAVTWRSNSGLSDGSAANVDLTGGYYDGGDNAKFGFPMAFTTTMLSWSVLEHGGRMKARVRDARDAVRWGADYLLKAATQTPGRLYVGVGDPGADHRCWERPEDMDTPRAVYWVSASAPGSDVAAETAAALAAASMVFRAADRAYSRRLLAAARGVMELAVQHQGKYSDFVGGDVGAYYQSYSGYKDELLWGSAWLLWATNSSSYLAYLYSLGDNDGVDMFSWDNKLAGARVLLSRRALVNGDTRLEPFRQQAEDFFCRILRDSPSSTTQYTPGGLMHKSGYANLQYVTSASFLLTTYAKYMAATKHTFSCQSLPVTATSLRALAKQQVDYILGANPQGMSYMVNFGARWPQRIHHRASSLPSVASHPAHIGCQEGFQSYFYSSGANPNVHTGAVVGGPDEHDEFPDDRADYARSEPTTYTNAPLVGCL
>2A_classB|GRMZM2G141911_P01
YADALDKALLFFEAQRSGKLPPGQRVTWRGDSGLTDGSAAGLDLAGGYYDAGDNVKFGLPMAFTVTMLSWSVLEFMPSGGAGADAGVTGRAAVRWGADYLLKAAAAAPDALYVQVADPYQDHKCWERPEDMDTPREVYKVTPDRPGSDVAGETAAALAAASIVFRTCDPAYSAKLLQTAHKVFDFADRYRGSYSDSLSSVACPFYCSYSGYQDELLWAAAWLHMATAAQGNSSDMYLSYIYSNGHILGAEQDDFTFSWDDKRVGTKVLLSKAFLQGMVGKGKGHAEDDALRLYKAHADAYVCSLVPGASGFQPSQFTPGGLLFKEGDSNMQYVTSTAFLLLAHAKSLAGARVSCGGGAGVPASALVAAAKRQVDYILGANPAGMSYMVGFGARYPRHVHHRGASMPSMRDHPARIGCDEGFQYLHSPDPDVNVLVGAVVGGPDDSDAFTDSRDNYAHTEPSTYTNAPIVGAL
>2A_classB|GRMZM2G009025_P01
YADALAKSIIYFEGQRSGKLPPGNRMAWRGDSGLSDGAQHNVDLVGGYYDAGDNVKFGLPMAFTTTMLAWSVADMGKFMGAELPHARAAVRWGADYLLKAATSTPGTLYVQVGDPAQDHRCWERPEDMDTARAVYAVGAGGAPGSDVAAETAAALAASAVALRRADPAYAARLVRAAVLAFELADRHRGSYSAGALSSAVCPFYCSYSGYEDELLWAAAWLHRASGNATFMAYVRANGAQDGAGDDDYSFSWDDKRIGTKVLLARAVLRRDRGRNLPGLQPYKAHSDSYICSLVPGASGFQAGQYTPGGLLYREGSSNMQYVTATTFLLLAYAKYLRSAGATAACGGGRGEVAPAELVALAKRQVDYILGKNPAGTSYMVGFGDRYPRRLHHRGASMPSVRAHPARIGCDQGFAYLHSAAPDANVLVGAVVGGPDARDGFVDDRDSYGQTEPATYINAPLVGVL
>2A_classC|AT1G48930.1
YGSALDKTFLFFEAQRSGKLPAAQRVKWRGPSGLKDGLAQGVSLEGGYYDAGDHVKFGLPMAFAVTMLSWAAVDNRKELSSSNQMQQTLWSIRWGTDYFIKAHPQPNVLWGQVGDGESDHYCWERPEDMTTSRTAYKLDPYHPGSDLAGETAAALAAASLAFKPFNSSYSALLLSHAKELFSFADKYRGLYTNSIPNAKAFYMSSGYSDELLWAAAWLHRATGDQYYLKYAMDNSGYMGGTGWGVKEFSWDNKYAGVQILLSKILLEGKGGIYTSTLKQYQTKADYFACACLKKNGGYNIQTTPGGLMYVREWNNLQYASAAAYLLAVYSDYLSAANAKLNCPDGLVQPQGLLDFARSQADYILGKNRQGMSYVVGYGPKYPIRVHHRGSSIPSIFAQRSSVSCVQGFDSWYRRSQGDPNVIYGALVGGPDENDNYSDDRSNYEQSEPTLSGTAPLVGLF
>2A_classC|AT4G11050.1
YKQALSKSILFFEAQRSGHLPPNQRVSWRSHSGLYDGKSSGVDLVGGYYDAGDNVKFGLPMAFTVTTMCWSIIEYGGQLESNGELGHAIDAVKWGTDYFIKAHPEPNVLYGEVGDGKSDHYCWQRPEEMTTDRRAYKIDRNNPGSDLAGETAAAAAASIVFRRSDPSYSAELLRHAHQLFEFADKYRGKYDSSITVAQKYYRSVSGYNDELLWAAAWLYQATNDKYYLDYLGKNGDSMGGTGWSMTEFGWDVKYAGVQTLVAKVLMQGKGGEHTAVFERYQQKAEQFMCSLLGKSTKNIKKTPGGLIFRQSWNNMQFVTSASFLATVYSDYLSYSKRDLLCSQGNISPSQLLEFSKSQVDYILGDNPRATSYMVGYGENYPRQVHHRGSSIVSFNVDQKFVTCRGGYATWFSRKGSDPNVLTGALVGGPDAYDNFADQRDNYEQTEPATYNNAPLLGVLA
>2A_classC|AT2G32990.1
YGEALSKSLLYFEAQRSGRLPYNQRVTWRDHSGLTDGLEQGVDLVGGYHDAGDHVKFGLPMAFTVTMLSWSVIEYGDSLASTGELSHALEAIKWGTDYFIKAHTSPNVLWAEVGDGDTDHYCWQRPEDMTTSRRAFKIDENNPGSDIAGETAAAMAAASIVFRSTNPHYSHLLLHHAQQLFEFGDKYRGKYDESLKVVKSYYASVSGYMDELLWGATWLYRATDNEHYMSYVVDMAHQLGGLSWAMSEFSWDVKFAGVQLLASMLLKEEKHKQHSKVLQQYKSKADHYLCSILNKNINGTNVQRTPAGLLYVRQWNNMQYVSTASFLLTVYSDHLRKSNTDLECHEGTVTPDEMLGFAKSQIDYILGSNPMETSYLVGYGPKYPIRVHHRGASIASFKEHKGFIGCTQGYDNWYGRSEPNPSVLVGALVGGPDHQDDFDDRRGNYVQTEACTYNTAPLVGVF
>2A_classC|AT1G64390.1
YGQALSKSLLFFEAQRSGVLPRNQRVTWRSHSGLTDGKSSGVNLVGGYYDAGDNVKFGLPMAFTVTMMAWSVIEYGNQLQANGELGNSIDAIKWGTDYFIKAHPEPNVLYGEVGDGNTDHYCWQRPEEMTTDRKAYRIDPSNPGSDLAGETAAAMAAASIVFRRSNPVYSRLLLTHAYQLFDFADKYRGKYDSSITVAQKYYRSVSGYNDELLWAAAWLYQASNNQFYLDYLGRNGDAMGGTGWSMTEFGWDVKYAGVQTLVAKFLMQGKAGRHAPVFRKYQEKADSFMCSLLGKSSRNIQKTPGGLIFRQRWNNMQFVTSASFLTTVYSDYLTSSRSNLRCAAGNVAPSQLLSFAKSQVDYILGDNPRATSYMVGYGNNFPQRVHHRGSSIVSVKVDRTFVTCRGGYATWFSRKGSDPNLLTGAIVGGPDAYDNFADRRDNYEQTEPATYNNAPLLGVL
>2A_classC|Glyma.05G216400.1.p
YGQALSKSLLFFEAQRSGYLPHNQRVTWRAHSGLQDGKASGVDLVGGYYDAGDNVKFGLPMAFTVTMMSWSIIEYGKQMAASGELGHAMEAVKWGTDYFIKAHPQPNVLYGEVGDGNTDHYCWQRPEDMTTDRHAYKIDPSNPGSDLAGETAAAMAAASIVFRRSNPAYAAELLRHAYQLFDFADKYRGKYDSSITVAQKYYRSISGYNDELLWAAAWLYQASNNQYYLDYLGRNGDSMGGTGWKMTEFGWDVKYAGVQTLVAKFLMQGKAGHHAPVFERYQQKAESFMCSCLGKGDRNVQKTPGGLIFRQRWNNMQFVTSASFLATVYSDYLASSGRNLRCSSGNVPPAELISLAKSQVDYLLGDNPRATSYMVGYGSNFPQRVHHRGSSIVSIKVNPSFVSCRGGYATWFSSKRSDPNLLTGALVGGPDAYDDFADERDNYEQTEPATYNNAPLIGIL
>2A_classC|Glyma.02G293900.1.p
YGQALSQSLLYFESQRSGRLPYNQRVTWRHHSALTDGLEQGVDLVGGYYDAGDNVKFGLPMAFTITLLSWGAIEYGEQIAAAGEYAHALEAIKWGTDYFIKAHTQPNVLWVEVGDGDTDHYCWQRPEDMTTSRQAYKVDSNNPGSDVAGETAAALAAASILFRRTNPHYSQLLLHHAQQLFEFGDKYKGKYDESVGVVKGYYASVSGYMDELLWAAVWLYRATQKEEYLTYFLDKAYDFGGTTWAMTEFSWDVKYVGVQAIASMFLMEEKKHKKHQVILKQYRSKAEHYLCACLNLNNITNVERTPGGLLYIRQWNNMQYVATASFLLTVYSDHLLATDQKLHCQKGEVGPHEMLAFAKSQVDYILGTNPMAMSYLVGYGPKFPQKVHHRGASIESYGENKGFIGCTQGYDNWYGRVEPNPNVLIGALVGGPDIKDQFKDERRNYIQTEACTYNTAALVGVF
>2A_classC|LOC_Os09g23084.1
YREALEKSLLYFEAQRSGRLPYSQRVTWRGHSGLTDGLQQGVDLVGGYYDAGDHVKFGLPMAFTVTMLSWGAIDFAADIAAAGEWRHALEAIKWGTDYFVKAHTHPFVYWAEVGDGDTDHYCWQRPEDMTTSRQAYRVDRDNPGSDLAGETAAALAAASIVFRRSDPHYSHLLLHHAQQLFEFGDTYRGSYDSSIEEVRSYYASVSGYHDELLWAALWLHRATGKEEYLRYAVDNADSFGGVGWAITEFSWDVKYAGLQVLAAKLLLDGDPQAAAHRGVLEKYREKAEHYLCACLGRNINGADNVDRSPGGMLYVRQWNNLQYASSAAFLLTAYSHYLSSSSASASAALRCPGGAAAAAEMVSLARSQADYILGRNPLRLSYMVGYGRRYPARVHHRGASIVSHKEDGRFIGCVQGFDDWFGRGRANPNVLAGAIVGGPSRRDEFRDDRANYMQTEACTYNTAPMVAVF
>2A_classC|LOC_Os08g32940.1
YKKALHSGLLYFEAQRSGHLPYNQRVRWRGHSGLADGLQQGVDLVGGYYDAGDNVKFGLPMAFTMTMLSWAAAEFWDEIAAAGERRHVLEAIKWGTDYLVKAHTAADELWAEVGDGDTDHYCWQRPEDMTTSRQAYKVDRDNPGSDVAGETAAALAAASIVFRRSKPRYSRLLLRHAEQLFDFGDRYRGKYDSSIGEVRAYYASVSGYGDELLWAALWLHRATGRRGYLDYAVAMADELGGVGWAVTEFSWDVKYAGLQILAAKVLMDGGDHPAAHAATLEQYRSKAEHYLCACLGKNAAAGDNVNRTAGGMLFVRRWNNMQYVTNAAFLLTVYSRYLRDSGGDTIRCSGGAMATGDELAAMARAQADYVLGDNPAGVSYMVGYGRRFPRRVHHRGASMVSHRADGRFVGCVQGYDRWFRRGGANPNVVAGAIVGGPDDRDRFRDSRDNYMQTEACTYNTAPMVGVF
>2A_classC|LOC_Os05g12150.1
YAMALRKSILYFQAQRSGVLPPNQRVSWRASSGLFDGKANGVDLVGGYYDAGDNVKFGLPMAFTVTMMSWSILEYGKQMAAAGELRNAMDAVKWGTDYFIKAHPEPDVLYGEVGDGDTDHSCWQRPEDMTTSRQAFRVDPQHPGSDLAAETAAAMAAASIVFRGTYPGYANLLLVHSKQLFEFADKYRGKYDASITVARNYYGSFSGYGDELLWAAAWLFEATEDRSYLEYLAGNGEALGGTGWSINQFGWDVKYPGVQVLAAKFLLQGRAGDHAAALQRYRQNAEFFVCSCVGKGAVNVARTPGGMMYHQRWNNLQFVTSASFLLTVYADFAAISGRGAVHCPAGAAQPFDILKFVKSQVNYILGDNPRGTSYMVGYGASYPRQVHHRGASIVSIKRDPSFVSCQEGYSSWYGREAGNPNLLDGAVVGGPDEYDDFADERDNYEQTEAATYNNAPLLGVL
>2A_classC|LOC_Os04g57860.1
YAGAFDKCLLFFEAQRSGKLPDDRLVRWRGDSALTDGFSQGVDLVGGYYDSGDHVKFGLPMAYAVTMLSWGVVEFEKEMVDGNKLHRVLDAIRWGTNYFVKAHTQHNALWVQVGDGDSDHLCWERAEDMSTPRTAFKIDINNPGSEVAGETAAALAAAAKAFKPYDRMYSDLLLLHSKQLFTFADTFRGKYDDSLQSAKKFYPSASGYQDELLWAAAWLYEATGDEQYLRYVSQNAEAFGGTGWAVTEFSWDNKYAGLQVLLSKVLFEQGGSAAGYADTLKQYQAKAEFFLCACLQKNNGHNVKMTPGGLMYVSDWSNMQYVSSSAFLLTVYADYLAESRGTLRCPDGEVKPAEILRFARSQVDYVLGKNPKGMSYMVGYGSYYPTHVHHRGASIPSIYAMNATVGCMESFDKYYNSKNADPNVLHGALVGGPDANDAYDDDRCNYQHAEPTLAGNAPMSGVF
>2A_classC|LOC_Os02g50490.1
YEDALRKSLLYFEAQRSGRLPHNQRVAWRDHSGLTDGLEQGVDLVGGYYDAGDHVKFGLPMAFTVTMLSWSMIEYGDDVEAAGELGHALEAIKWGTDYFIKAHTKPNELWAEVGDGDTDHYCWQRPEDMTTSRQAYKVDRERPGSDVAGETAAAMAAASIVFRKSNPHYASLLLHHAQQLFEFADKYRGKYDSSIAEVKSYYASVSGYKDELLWAALWLHRATGKAHYLDYVVDNADCFGGTGWAITEFSWDVKYAGVQILAARLLLRGEHEERHRSTLEQYRAKAEHYVCGCLGRNADGGADANVERSPGGMLYVRQWNNMQYVTNAAFLLAAYADYLGDDADGAVSCAGGETAGAGEVAALARAQVDYVLGTNPRGISYLVGYGAKYPNRVHHRAASIVPYKHSKEFIGCTQGFDHWFGRRSSNPNVLVGAIVGGPDRRDRFRDNRENYMQTEACTYNTAPMVGMF
>2A_classC|LOC_Os02g05744.1
YGEALSKSLLYFEAQRSGRLPYNQRVRWRGHSGLTDGLEQGVDLVGGYYDAGDHVKFGLPMAFTVTMLSWSVLEYGEEIAAAGELGHALHAIKWGTDYFIKAHTHPNVLWTQVGDGDSDHYCWQRPEDMTTSRHAYKVDAENPGSEVAAETAAAMAAASIVFRRAGDAHYAHLLLHHAQQLFEFGDKYRGRYDESVEVVKNYYPSSSGYKDELLWAALWLHRATGRREYLDYAVDNADDFGGTGWAVSEFSWDIKYAGLQVLASKLLVEEKHLSSQQREVLEKYRSKAEYYVCSCMGRNPGGAAHNAGRTPAGLLFIRPWNNLQYVSNAAFLLTVYSDVLSYLSLPLLCPDPDAAADEAAPAAADAGEVLEFARSQADYILGTNPMATSYLVGYGEAYPRRVHHRAASSASYARDRDFIGCLQGFDSWYSAAAENPHDLVGAVVGGPNGNDVFTDHRGAYMQTEACTYNTAPMVGVF
>2A_classC|LOC_Os01g12030.1
YRMALSKSILYFEAQRSGVLPGNQRIAWRANSGLADGKANGVDLVGGYYDAGDNVKFGFPMAFTVTMMAWSVLEYGKQMAAAGELGHAMDAVRWGADYFVKAHPAPNVLYGEVGDGDSDHVCWQRPEDMTTSRQAYRLDPQHPGSDLAGETATALAAASLVFRSSNPGYANQLLQHSKQLFDFADKYRGKYDDSMPVVKKFYGSFSGYGDELLWASAWLYQATDNRRYLDYLANNGDALGGTGWATNEFGWDVKYPGVQVLAAKFLLQGKAGPHAAVLRRYQRNADVFACSCLGKGGGGGNVGRTPGGLMYHQGWNNLQFVTGASFLLAVYADHLAAAGRGQAVVRCQAGPAARASELVALAKSQVDYILGSNPRGISYVGYGARYPRRAHHRGASIVSIRANPSFVSCKDGYASWFGRAGSNPNLLDGAVVGGPDGRDGFADERNNYQQTEVATYNNAPLMGVLA
>2A_classC|Solyc12g055970.1.1
DTTSRAAYRIDPSRPGSDLAGETAAAMAAASIVFRNYNPAYAEELLTHAYQLFEFADKYRGKYDSSITVAQKYYRSVSGYADELLWAAAWLYKASNKPYYLNYLGENGDALGGTGWSMTEFGWDVKYAGVQTLAAKFLMQGNAGNHAAVFEKYQEKAENFMCACLGKGNQNIHKSPGGLIFRQRWNNMQFVTSASFLATVYSDYLASAGKSLKCASGPVSSPELLDFAKSQVDYLLGDNPRATSYMVGYGNNYPRQVHHRGSSIVSVKIDPTFVSCRGGYATWFNRKANDPNLLTGAIVGGPDAYDNFADQRDNYEQTEPATYNNAPLIGVL
>2A_classC|Solyc07g049300.2.1
YADALSKSLLYFEAQRSGRLPYNQRVTWRDHSGLTDGLEEGVDLVGGYYDAGDHVKFGLPMAFTVTMLSWSVIEYGEEISYSGEIEHAFEAIKWGTDYFIKAHTSPNVLWAEVGDGDTDHYCWQRPEDMTTSRRSFKIDENNPGSDLAGETAAAMAAASIVFRKSNPHYSHLLLHHAQQLFEFGDKYRGKYDKSVGVVKNYYASVSGYEDELLWAALWLYKATDKEDYLEYVINKANSFGGIGWAITEFSWDVKFAGLQIIASKILQEKKYNKHIHIQEQYRSKAEHYICSCLNKNNGTTNVNRTPGGLLYVRQWNNMQYVSNAAFLLTFYSDFLRKIDKKIVCHGGIVDHEELFSFAKSQVDYILGSNPKNMSYLVGFGPNYPKRVHHRGASIVSYRENKGFIGCTQGYDYWYNKNGPNPNVLIGAIVGGPDNQDEFNDDRANYVQTEACTYNTAPLVGIF
>2A_classC|Solyc07g064870.2.1
YSDALSKSLLYFEAQRSGRLPYNQRAIWRHHSGLTDGLDQGVDLVGGYYDAGDNVKFQLPMAFTITMLSWSVIEYGEDIAAAGEYRYALEAIKWGTDYFVKAHTHPNVLWIQVGEGDTDHYCWQRPEDMTTSRRAYKIDEDHPGSDVAGETAAALASSSIVFRRTNPHYSKLLLVHAEQLFEFGDKFRGKYDTSVGAAKGYYPSLSGYKDELLWAAIWLYKATDKSHYLKYALQNAQSFGGTTWAISEFSWDVKYAGLQLLAATLPRQDKREKEDDKIIEEYRSKGEYYLCSCLNQNNKTNVHRTPGGLLYIRQWNNMQYVSNAAFLLMVYSDHLRETNQMARCERRSVGPEEIFAFAKSQVDYILGLNPRGVSYLVGYGPKYPQRVHHRGASVVSFKKRKNFISCTQGYDNWFGRKTSNPNTLIGALVGGPDYKDRFNDHRRNFMQTEACTYNTAPLVGLF
>2A_classC|Solyc02g014220.2.1
YGNAMDKTLLFFEAQRSGKLPPNQRVKWRGDSGLKDGFLQGVNLVGGYYDAGDHVKFGLPMAYSLTMLGWSVVDYRKEIADVNQMGNTLAAIKWGTDYFIKAHTQPNVLWAQVGDGDSDHYCWERAEDMTTPRTAYKLDPSHPGSDLAGEAAAAFAAASLAFKPYDSSYSNLLLVHAKQLFSFADTFRGLYDDSIPNAQAFYTSSGYSDELLWAAAWLYRATYDEFYLKYVVDNAVSLGGTGWAVREFSWDNKYAGVQILLTKILLDGAGGSYTPTLKQYQAKADYFTCACLQKNDGYNVALTPGGLIYVREWNNLQYASSAAFLLSMYSDYLSEKKIVLQCPEGQVQPSDVLSFAKSQADYILGKNPKAISYLVGYGQNYPIHVHHRGASIAPISVLHTAVSCIEGFETWYRRPQANPNIIHGALLGGPSKTDDFSDDRSNYEQTEPTLSGSAPLIGLF
>2A_classC|GRMZM2G343144_P02
YAGAFDKCLQFFEAQRSGKLPADRRVHWRGDSALTDGFSQGVDLVGGYYDSGDHVKFGFPMAYAVTMLAWGVLEFEKEMVAANNHQRALDAIRWGTNYFVKAHTEPNSLWVQVGDGDSDHLCWERAEDMSTPRTAFKINMTHPGSEVAGETAAALAAASKAFRPYDSMYADLLLLHAKQLFTFADTFRGRYDDSLQSTKKFYPSGSGYQDELLWAAAWLHEATGDEEYLQYVSRNAEEFGGIGWSVLEFSWDNKYAGLQVLLSKALLAGGGGEHADTLRQYQAKAEFFLCACLQKNGGHNMKLTPGGLLHTDEWNNMQYVSSATFLLAVYADYLAASRGALRCPDGEVAPGEMVRFARSQADYVLGKNPRGMSYMVGYGSYFPTHVHHRGASIPSVYAMDSRVGCMDGFDRYYNSKGADPNVLHGAVVGGPDAADGFVDDRCNYQQAEPTLAGNAPICGVF
>2A_classC|GRMZM2G143747_P01
YASALKKTILYFEAQRSGVLPPNQRITWRENSGLFDGKANGVDLVGGYYDAGDNVKFGLPMAFTVTMMSWGILEYGRQMAAVGELRNAMDAVKWGTDYFIKAHPEPEVLYGEVGDGDTDHGCWQRPEDMSTSRQAFRIDPQNPGSDLAGETAAAMAAASLVFRSTYPGYANLLLQHAKELFQFADKYRGKYDASITVARNYYGSFSGYGDELLWAAAWLYEATEEGCYLEYMARNGDALGGTGWFINQFGWDVKYPGVQVLAAKFLLQGRAGAHAATLQRYRQNAEFFVCSCVGKGAVNVPRTPGGMMYHQRWNNLQFVTSASFLLTVYADYATALPGSGGGALRCPAGAARPFEILAFVRSQVNYILGDNPRGTSYMVGYGASFPRQVHHRGASIVSVRTDPSFVSCQEGYSAWYPRQAGNPNVLEGAIVGGPDEYDDFADERNNYEQTEAATYNSAPLLGVL
>2A_classC|GRMZM2G451965_P02
YGAALSKSLLYFEAQRSGRLPHNQRVPWRGHSGLTDGLQQGVDLVGGYYDAGDHVKFGLPMAFTVTMLSWGAIDFADDVAAAGEWGHALEAIKWGTDYFVKAHTEPFVYWAEVGDGDTDHYCWQRPEDMTTSRQAYRIDKDSPGSDLAGETAAALAAASIVFRRSNPHYSHLLLHHAQQLFEFGDRYRGTYDSSIEEVRSYYASVSGYRDELLWAALWLHRATGRDEYLRYAVDKADSFGGVGWAMTEFSWDVKYAGVQVLAAKLLLEGDPGAQEHGAVLEKYKAKAEHYLCACLGRNGGNGSDDVERSPGGMLYVRQWNNLQYVSSAAFLLTAYSRYLGGGLLRCPAGAPAAPSDLLALARSQADYILGRNPLRLSYMVGYGRRYPVRVHHRGASIVAHKANSRFIGCMQGFDDWFGRGRPNPNVLAGAIVGGPNSRDEFRDERENYMQTEACTYNTAPMVAVF
>2A_classC|GRMZM2G453565_P01
YREALSKSILYFEAQRSGRLPGSQRVAWRADSGLLDGKANGVDLVGGYYDAGDNVKFGLPMAFTVTMMSWSVIEYGDQMAAAGELGHATDAIKWGTDYLVKAHPEPNVLYGEVGDGDSDHDCWMRPEDMTTSRQAYRLDPQNPGSELAGETAAAMAAASLVFRSSNPGYANTLLQHSKQLFDFADKYRGRYDSSITVARQYYASSSGYGDELLWAAAWLHEATGDARYLDYLANNADALGGTGWSINQFGWDVKYPGVQVLAAMTLLRRRGDAGAGAHADVLQRYKQQADLFACSCLGRGGPNSVRRTPGGMVYHQNWNNVQFVTSAAFLLAAYADHLAAAGQGARCPAGGTAQPSELLAFARSQVDYILGSNPRATSYMVGYGATYPRQVHHRGASIVSVRANPSFVSCQAGYSSWYHRRAANPNLIVGATVGGPDEYDNFADERDNYEQTEATTYNNAPLMGVL
>2A_classC|GRMZM2G482256_P01
YGDALRKSLLYFEAQRSGRLPYNQRVRWRGHSGLTDGLEQGVDLVGGYYDAGDHVKFGLPMAFTVTLLSWGVLEYGGGVAGAGELAHALQAIKWGTDYFVKAHTAPAELWAQVGDGDSDHYCWQRPEDMTTSRRAYKVDAEHPGSEVAAETAAAMAAASAVFRRAGDAHYAHLLLHHAQQLFEFADTHRGRYDESVDVVKSYYPSSSGYQDELLWAALWLHRATGRRDYLRYALDNAEAFGGTGWAVSEFSWDIKYAGLQVLASQLLVEAKEERLRLSAEEVAVVEQLRSNAEYYVCSCMNRNPGGAKHNAGRTPAGLLFIRPWNNLQYVSGAAFLLTVYSDVLASLGQPLRCGSGDDGGEPAAGDAGDVLAFAKSQADYILGTNPMRTSYLVGYGAAYPRRVHHRAASSASYRHDRDFIGCLQGFDSWYSARQENPHDLVGAVVGGPNGEDVFNDHRGAYMQTEACTYNTAPMVGVF
>2A_classC|GRMZM2G151257_P01
YEDALRKSLLYFEAQRSGRLPHSQRVTWRHHSGLTDGLEQGVDLVGGYYDAGDHVKFGLPMAFTVTMLSWSLIEYGADVAAAGELGHALEAVKWGTDYFVKAHTRPDELWAEVGDGDTDHYCWQRPEDMTTSRQAYKVDRDHPGSDVAGETAAAMAAASIVFRDSNPHYAHLLLHHAQQLFEFADKYRGKYDSSIAEVKSYYASVSGYKDELLWAALWLHRATGRADYLDYVVDNADSFGGTGWAINEFSWDVKYAGVQILAARLLLRGEHATRHRSTLERYRAKAERYVCACLGRNTEGGADANVERSPGGMLYVRQWNNMQYVTSAAFLLSAYSDYLAEAGVRTVSCAGGETVAAREVAALARAQVDYVLGTNPRGVSYLVGYGPKYPSRVHHRAASIVPYKHSKEFIGCTQGFDHWFGRRSSNPNVLVGAIVGGPDRRDRFRDNRENYMQTEACTYNTAPMVGMF
>2A_classC|GRMZM2G154678_P01
YEDALRKSLLYFEAQRSGRLPHGQRVTWRDHSGLTDGLEQGVDLVGGYYDAGDHVKFGLPMAFTVTMLSWSLLEYGADVADAGELAHALESIKWGTDYFIKAHTRPDELWAEVGDGDTDHYCWQRPEDMTTSRQAYKVDRDRPGSDVAGETAAAMAAASMVFREHNPHYASLLLHHALQLFEFADKYRGKYDSSIAELLWAALWLHRATGRAEYLDYVVDNADDFGGTGWAITEFSWDVKYAGVQILAARLLLSGEHSPRHRETLEQYRAKAEHYVCACLGRNAADGNVERSPGGMLYVRQWNNMQYVTSAAFLLSAYSGYLSSSSSSSSVTCAAGGGSSAAASAGEVFALARAQVDYVLGSNPRGMSYLVGYGARFPARVHHRAASIVPYKHSKEFIGCAQGFDDWFVRKGANPNVVVGAIVGGPDRRDRFRDHRENYMQTEACTYNTAPMVGMF
>1A_classA|sp|Q38890|GUN25_ARATH
YTIALHKALKFFNAQKSGKLPKHNNVSWRGNSGLQDGKGETGSFYKDLVGGYYDAGDAIKFNFPMAYAMTMLSWSVIEYSAKYEAAGELTHVKELIKWGTDYFLKTFNSTADSIDDLVSQVGSGNTDDGNTDPNDHYCWMRPEDMDYKRPVTTCNGGCSDLAAEMAAALASASIVFKDNKEYSKKLVHGAKVVYQFGRTRRGRYSAGTAESSKFYNSSMYWDEFIWGGAWMYYATGNVTYLNLITQPTMAKHAGAFWGGPYYGVFSWDNKLAGAQLLLSRLRLFLSPGYPYEEILRTFHNQTSIVMCSYLPIFNKFNRTNGGLIELNHGAPQPLQYSVNAAFLATLYSDYLDAADTPGWYCGPNFYSTSVLRDFARSQIDYILGKNPRKMSYVVGFGTKYPRHVHHRGASIPKNKVKYNCKGGWKWRDSKKPNPNTIEGAMVAGPDKRDGYRDVRMNYNYTEPTLAGNAGLVAAL
>1A_classA|tr|D3JWK8|D3JWK8_9ROSI
YTLALRKALMFFNGQRSGKLPKHNNVSWRGSSCLSDGKGKQGSFYKDLVGGYYDAGDAIKFHFPASFSMTMLSWSVIEYSAKYEAAGELNHVKELIKWGADYFLKTFNSSADTIDRIVAQVGSGDTSGGSTTPNDHYCWMRPEDIDYDRPVTECSSCSGLAAEMAAALASASIVFKDNKAYSQKLVHGAKTLFKFARDQRGRYSVGGSEAAIFYNSTSYWDEFIWGGAWLYYATGNNSYLQLATMPGLAKHAGAFWGGPDYGVLSWDNKLAGAQLLLSRLRLFLSPGYPYEEILRTFHNQTSIIMCSYLPIFTKFDRTKGGLIELNHGRPQPLQYVVNAAFLATLFSDYLGAADTPGWYCGPNFYSTDVLRDFAKTQIDYILGKNPRKMSYIVGFGNHYPKHLHHRGASIPKNKIRYNCKGGWKWRDTSKPNPNTLVGAMVAGPDGHDGFHDVRTNYNYTEPTIAGNAGLVAAL
>1A_classA|tr|Q6DMM4|Q6DMM4_9ROSI
YTLALHKALMFFNGQRSGKLPKHNNVSWRGSSCLSDGKGKQVSFYKDLVGGYYDAGDAIKFHFPASFSMTMLSWSVIEYSAKYEAAGELNHVKELIKWGADYFLKTFNSSADTIDRIVAQVGSGDTSGGSTTPNDHYCWMRPEDIDYDRPVTECSSCSDLAAEMAAALASASIVFKDNKAYSQKLVHGAKTLFKFARDQRGRYSAGSSEAAIFYNSTSYWDEFIWGGAWLYYATGNNSYLQLATMPGLAKHAGAFWGGPDYGVLSWDNKLAGAQLLLSRLRLFLSPGYPYEEILSTFHNQTSIIMCSYLPIFTKFNRTKGGLIELNHGRPQPLQYVVNAAFLATLFSDYLEAADTPGWYCGPNFYSTDVLRDFAKTQIDYILGKNPRKMSYIVGFGNHYPKHLHHRGASIPKNKIRYNCKGGWKWRDTSKPNPNTLVGAMVAGPDRHDGFHDVRTNYNYTEPTIAGNAGLVAAL
>1A_classA|tr|O04890|O04890_SOLLC
YTLALRKALMFFNAQKSGKLPKHNNVSWRGNSCLQDGKSDDSTMFKNLVGGYYDAGDAIKFNFPQSFALTMLSWSVIEYSAKYEAAGELAHVKDTIKWGTDYLLKTFNSSADTIDRIAAQVGKGDTTGGATDPNDHYCWVRPEDIDYARPVTECHGCSDLAAEMAAALASASIVFKDNKAYSQKLVHGARTLFKFSRDQRGRYSVGNEAETFYNSTGYWDEFIWGAAWLYYATGNSSYLQLATTPGIAKHAGAFWGGPDYGVLSWDNKLTGAQVLLSRMRLFLSPGYPYEEILRTFHNQTSIIMCSYLPIFTSFNRTKGGLIQLNHGRPQPLQYVVNAAFLATLFSDYLAAADTPGWYCGPNFYSTDVLRKFAETQIDYILGKNPRKMSYVVGFGNHYPKHVHHRGASIPKNKVKYNCKGGWKYRDSSKANPNTIVGAMVAGPDKHDGFRDVRSNYNYTEPTLAGNAGLVAAL
>1A_classA|tr|Q6X680|Q6X680_GOSHI
YTLALHKALMFFNAQRSGKLPKHNNVSWRGNSGLQDGKSDPSVLMKDLVGGYYDAGDAIKFNFPASFSMTMLSWSVIEYSAKYEAAGELNHVKEIIKWGTDYLLKTFNNTADTIDRIAAQVGIGDTSGGSSAPNDHYCWMRPEDIDYPRPVYECHSCSDLAAEMAAALASASIVFKDNKAYSQKLVHGARTLFMFARDQRGRYSAGGSDPALFYNSSSYWDEFVWGGAWLYYATGNSSYLQLATHPKLAKHAGAFWGGPDYGVLSWDNKLAGAQVLLSRLRLFLSPGYPYEEILSTFHNQTSIIMCSFLPVFTSFNRTKGGLIQLNHGRPQPLQYVVNAAFLAALYSDYLDTADTPGWYCGPNFYSTDVLREFAKTQIDYILGKNPRKMSYVVGFGNHYPKHVHHRGASIPKNKIKYNCKGGWKWRDTSKPNPNTLVGAMVAGPDKHDGFRDVRTNYNYTEPTLAGNAGLVAAL
>1A_classA|tr|G0ZTA3|G0ZTA3_PICGL
YTKALHKALMFFNAQRSGPLPKHNNVSWRGNSGMRDGLSDPGAAHASLVGGFYDAGDAIKFNFPGAFAMTMLSWSVIEYSAKYEAAGELNHAKDIIKWGADYFLKTFNSSADTISLIHAQVGKGDTSTGPSNPNDHYCWMRPEDIDYPRPVYDCSSCSDLAAEMAAALAAASIVFKDNKLYSQKLVKGATTLFKFSRTQRGRYSPGGSDPSKFYNSTGYYDEYVWGGAWMYYATGNNSYLQLATTLGIAKHAGAFRGGQDYGVLSWDNKLAGAQVLLSRLRLFLSPGYPYEDVLQSYHNQTNIVMCSYLPAFRSFNRTRGGLIQLNHGRPQPLQYVVNAAFLAAVYSDYLTAADIPGWNCGPTFFSTEALRNFARTQINYILGKNPMKMSYLVGYGSHYPKHVHHRGASIPKNKIKYSCKGGWKWRDSPRPNPNVLVGAMVAGPDKRDMFHDVRTNYNYTEPTLAGNAGLVAAL
>1A_classB|tr|Q93WZ0|Q93WZ0_TOBAC
YRDALRKSILFFEGQRSGKLPPDQRIKWRKDSALYDGASAGVDLTGGYYDAGDNVKFVFPMAFTTTLLSWSIIDFKRNIGRELGNAVKAVKWATDFLLKATAKEGVIYVQVGDAFSDHSCWERPEDMDTLRTVYKIDQNHPGSDVAGEIAASLAAASIVFRSLDSSYSGLLLDRAVKVFEFANRHRGAYSSSLHSAVCPFYCDFDGYQDELLWGAAWLHKATRRRQYREYIVKNEVVLRAGDTINEFGWDNKHAGINVLISKEVLMGRAPDLKSFQVNADAFICSILPGISHPQVQYSPGGLIVKPGVCNMQHVTSLSFLLLAYSNYLSHANHAVPCGSISATPALLKHIAKRQVDYILGDNPQRMSYMVGYGPRYPLRIHHRGSSLPSVAAHPARIGCKGGSNYFLSPNPNPNRLIGAVVGGPNITDSFPDARPFFQESEPTTYVNAPLVGLL
>1A_classB|tr|Q93WZ1|Q93WZ1_TOBAC
YREALEKSILFFEGQRSGKLPHNQRVSWRGSSGLSDGSLAKVDLTGGYYDAGDNVKFNFPMAYTTTLLSWNTLEYGKRMGPQLQNARAAIRWATDYLLKCANAAPNKLFVGVGDPNSDHKCWERPEDMDTVRSVYYVSPSSPGSDVAGEMAAALAAASLVFRTVDPVYSKKLLGNAVKVFRFAVQYRGSYSDSLGSAACPFYCSYSGYKDELYWGAAWLLRATNDISYLNFINTLGANDVPDLFSWDNKYAGAHVLMARRSVVGNDKRFDPFRQQAEDFVCKILPNSPYTSTQYTKGGLIYKLTEENLQYVTSITSLLTTYAKYMASKKHTFNCGSLLVTEKTIRILAKRQVDYILGNNPMKMSYMVGYGTNYPRRVHHRGSSLPSMAMHPQSFGCDGGFQPYYYTANANPNILVGAIVGGPNQNDFFPDERTDYSHSEPATYINAAIVGPL
>1A_classB|sp|P22503|GUN_PHAVU
YADALAKAILFFEGQRSGKLPSSQRVKWREDSALSDGKLQNVNLMGGYYDAGDNVKFGWPMAFSTSLLSWAAVEYESEISSVNQLGYLQSAIRWGADFMLRAHTSPTTLYTQVGDGNADHNCWERPEDMDTPRTVYKIDANSPGTEVAAEYAAALSAASIVFKKIDAKYSSTLLSHSKSLFDFADKNRGSYSGSCPFYCSYSGYQDELLWAAAWLYKASGESKYLSYIISNQGWSQTVSEFSWDNKFVGAQTLLTEEFYGGKKDLAKIKTDAESFICAVMPGSNSRQIKTTPGGLLFTRDSSNLQYTTSSTMVLFIFSRILNRNHINGINCGSSHFTASQIRGFAKTQVEYILGKNPMKMSYMVGFGSKYPKQLHHRGSSIPSIKVHPAKVGCNAGLSDYYNSANPNPNTHVGAIVGGPDSNDRFNDARSDYSHAEPTTYINAAFVASI
>1A_classB|tr|Q40763|Q40763_POPAL
YANALEKSILFFEGQRSGKLPSNQRLAWRGDSGLSDGSTYHVNLVGGYYDAGDNVKFGLPMAFTTTLLAWSVIEFGTLMQNQIENAKAAIRWSTDYLLKAATATPDTLYVQVGDPNMDHRCWERPEDMDTPRNVYKVTIQNPGSDVAAETAAALAAASIVFKESDPSYSTKLLHTAMKVFDFADRYRGSYSNSLNSVVCPFYCSYSGYQDELLWGASWIHRASQNGSYLTYIQSNGHTMGSDDDDYSFSWDDKRPGTKILLSKEFLEKTTEEFQLYKSHSDNYICSLIPGTSSFQAQYTPGGLFYKASESNLQYVTSTTFLLLTYAKYLGSNGGVARCGGSTVTAESLIAQAKKQVDYILGDNPARMSYMVGFGNRYPQHVHHRGSSVPSIHDTRIGISCNDGFQFLYSSSPNPNVLVGAIIGGPDNRDNFADSRNNYQQSEPATYINAPFVGAL
>1A_classB|tr|Q9XIY8|Q9XIY8_POPAL
YADALEKSILFFEGQRSGKLPVNQRLTWRGDSGLSDGSAYHVNLVGGYYDAGDNVKFGLPMAFTTTLLAWSVIEFGSSMQNQITNAEAAIRWSTDYLLKAATATPDTLYVQVGDPNMDHRCWERPEDMDTPRNVYKVTTQNPGSDVAAETAAALAAASIVFKESDPSYSTELLHAATKVFDFADRHRGSYSDSLSSAVCPFYCSYSGYQDELLWGASWLHKASLNGTYLAYIQSNGHTMGSDDDDYSFSWDDKRPGTKILLSKEFLDKTTEEFQIYKSHSDNYICSLMPGSSSFQAQYTPGGLFYKATESNLQYVTSTTFLLLTYAKYLGSNGGVAKCGGSTVTAESLIAQAKKQVDYILGDNPAKMSYMVGFGNKYPQHVHHRGSSVPSIHAHPNRISCNDGFQYLYSSSPNPNVLVGAIVGGPDNRDHFADDRNNYQQSEPATYINAPFVGAL
>1A_classB|tr|Q6DMM3|Q6DMM3_9ROSI
YNEALAKSILFFQGQRSGRLPGSQQLAWRSDSGLSDGLFAHVDLTGGYYDAGDNVKFNFPMAFTTTMLSWSTLEYGKRMGPELPNARAAIRWATDYLLKCATATPGKLYVGVGDPNVDHKCWERPEDMDTVRTVFSVSARSPGSDVAGETAAALAAASMVFRKVDRKYSALLLRTARKVFQFAMQYQGAYSDSLGSAVCPFYCSYSGYKDELLWGAAWLFRATNEMSYYNIFKSLGADDQPDLFSWDNKYAGVHVLLSRRALLNNDKNFEQFEGEAESFMCRILPNSPYKTTQYTQGGLMYKLPESNLQYVTSITFLLTTYAKYMKATRHTFNCGNLLVTPNSLLYVAKRQVDYILGENPIRMSYMVGFGPNFPKRIHHRGSSLPSLASHPQAIGCDSGFEPFFHSANPNPNILTGAIVGGPNQNDGYPDERSDYSHSEPATYINAAMVGPL
>1A_classB|tr|P94114|P94114_PRUPE
YSDALEKSILFFEGQRSGKLPANQRATWRANSGLSDGSSYHVDLVGGYYDAGDNVKFGLPMAFTTTLLAWSVIEFGDSMHNQIENAKDAIRWSTDYLLKAATSTPGALYVQVADPNADHQCWERPEDMDTPRNVYKVSTQNPGSDVAAETAAALAAASIVFKDSDPSYSGKLLHTAMKVFDFADRYRGSYSDSIGSVVCPFYCSYSGYHDELLWGASWIHRASQNSSYLAYIKSNGHILGADDDGFSFSWDDKRPGTKVLLSKNFLEKNNEEFQLYKAHSDNYICSLLPGTSNFQAQYTPGGLLYKASESNLQYVTSTTLLLLTYAKYLRTNGGVATCGSSKVTAETLISEAKKQVDYILGNNPAKISYMVGFGKKYPLHIHHRGSSLPSVHEHPERISCNNGFQYLNSGSPNPNVLVGAIVGGPDSKDSFSDDRNNYQQSEPATYINAPIVGAL
>1A_classB|tr|Q42875|Q42875_SOLLC
YRDALAKSIIYFEGQRSGKLPSSQRITWRKDSGLSDGKAMGVDLVGGYYDAGDNVKFGFPMAFTTTMLSWSVIEFGGLMKGELLNAKQAIGWATEYLLKATAHPDTIYVQVGDAGSDHSCWERPEDMDTPRSVYKIDKNTPGTEVAAETAAALAAASLVFRKCNPSYSKILIKRAIRVFAFADKYRGSYSNGLRKVVCPYYCSVSGYEDELLWGAAWLHRATKNPTYLNYIQRNGQTLGAAETDNTFGWDNKHVGARILLSKSFLVQKLQTLHDYKSHADNYICSLIPGTPASQAQYTPGGLLFKMDDSNMQYVTSTSFLLVTYAKYLTSARMVVKCGGVVITPKRLRNVAKKQVDYLLGDNPLKMSYMVGYGARYPQRIHHRGSSLPSVANHPAKIQCRDGFSVMNSQSPNPNVLVGAVVGGPDEHDRFPDERSDYEQSEPATYINAPLVGTL
>1A_classB|tr|Q42871|Q42871_SOLLC
YNDSLGKAILFFEGQRSGKLPVSQRVKWRGDSALIDGIIEHVNLIGGYYDAGDNVKFGWPMAYSLTLLSWAAIEYQTQISSTNQLVHLQNAIRWGTNFLIRAHTSSTTLYTQVGDGNADHQCWERPEDMDTPRTLYKITSNSPGSEVAADVAAAFAAASIVFKNIDSNYSTKLLKRSRSLFAFADKYRGSYQASCPFYCSYSGYKDELLWAAAWLYKAGGGNNYLNYASINQGWSQVASEFSWDDKFAGAQTLLAKEYLNGKSNLEKFKKDADSFICGLMPESSSIQIKTTPGGLLYYRDSSNLQYVNGATMVLFMYTKVLEAAGIGGVTCGSVNFSTSKIKAFAKLQVDYILGNNPLKMSYMVGFGNKYPTKLHHRASSLPSIYNHPTRVGCNDGYSSWYNSNNPNPNTHVGAIVGGPNSGDQFIDSRSDYSHSEPTTYMNAAFIGSV
>1A_classB|tr|O82473|O82473_SOLLC
YSNALDKSTRFFEGQRSGKLPANQRLKWRADSGLSDGSGYHVDLVGGYYDAGDNVKFGLPMAFTTTLLAWSVIEFGSSMHSQLNNAKAAIRWSSDYLLKAATASPDTLYVQVGDPNQDHRCWERPEDMDTPRNVYKVSPQNPGSDVAAETAAALAAASIVFKDSDPSYSSSLLRTAQKVFAFADKYRGSYSDSLSSVVCPFSCSYSGYNDELLWGASWLHRASQDSSYLAYIQSNGQTMGANDDDYSFSWDDKRPGTKIILSKDFLEKSSQEFQAYKVHSDNYICSLIPGSPSFQAQYTPGGLLYKGSGSNLQYVTSSSFLLLTYAKYLRSNGGDVSCGSSRFPAERLVELAKKQVDYILGDNPAKISYMVGFGDKYPLRVHHRGSSLPSVHAHPGHIGCNDGFQSLNSGSPNPNVLIGAIVGGPDSRDNFEDDRNNYQQSEPATYINAPLVGAL
>1A_classB|sp|Q9CAC1|GUN8_ARATH
YRDALRKSILFFEGQRSGKLPPDQRLKWRRDSALRDGSSAGVDLSGGYYDAGDNIKFGFPMAFTTTMLSWSIIDFGKTMGPELRNAVKAVKWGTDYLLKATAIPGVVFVQVGDAYSDHNCWERPEDMDTLRTVYKIDRAHPGSDVAGETAAALAAASIVFRKRDPAYSRLLLDRATRVFAFANRYRGAYSNSLYHAVCPFYCDFNGYQDELLWGAAWLHKASRKRAYREFIVKNEVILKAGDTINEFGWDNKHAGINVLISKEVLMGKAEYFESFKQNADGFICSILPGISHPQVQYSRGGLLVKTGGSNMQHVTSLSFLLLAYSNYLSHAKKVVPCGELTASPSLLRQIAKRQVDYILGDNPMGLSYMVGYGQKFPRRIHHRGSSVPSVSAHPSHIGCKEGSRYFLSPNPNPNLLVGAVVGGPNVTDAFPDSRPYFQQSEPTTYINAPLVGLL
>1A_classB|sp|Q9SRX3|GUN1_ARATH
YKDALSKSILFFEGQRSGKLPPNQRMTWRSNSGLSDGSALNVDLVGGYYDAGDNMKFGFPMAFTTTMLSWSLIEFGGLMKSELPNAKDAIRWATDFLLKATSHPDTIYVQVGDPNMDHACWERPEDMDTPRSVFKVDKNNPGSDIAGEIAAALAAASIVFRKCDPSYSNHLLQRAITVFTFADKYRGPYSAGLAPEVCPFYCSYSGYQDELLWGAAWLQKATNNPTYLNYIKANGQILGADEFDNMFSWDNKHVGARILLSKEFLIQKVKSLEEYKEHADSFICSVLPGASSSQYTPGGLLFKMGESNMQYVTSTSFLLLTYAKYLTSARTVAYCGGSVVTPARLRSIAKKQVDYLLGGNPLKMSYMVGYGLKYPRRIHHRGSSLPSVAVHPTRIQCHDGFSLFTSQSPNPNDLVGAVVGGPDQNDQFPDERSDYGRSEPATYINAPLVGAL
>1A_classB|tr|Q9ZTL0|Q9ZTL0_FRAAN
YHDALRKSILFFEGQRSGKLPHDQRLKWRGDSALHDGSTAGVDLTGGYYDAGDNVKFGFPMAFTTTLLAWSIIDFGRVMGTEQRNAVKALRWGTDYLLKATAVPGVVFVQVGDPYSDHNCWERPEDMDTRRTVYKIDHNNPGSDVAGETAAALAAASIVFRSRDPAYSRLLLNRAVKVFEFADTHRGAYSSSLKNAVCPFYCDVNGFQDELLWGAAWLHKASRRRQYREYIVRNEVILRAGDTINEFGWDNKHAGINILISKEVLGKSDYFESFKQNADGFICSVLPGLAHTQVQYSPGGLIFKPGGSNMQHVTSLSFLLLTYSNYLSHANKNVPCGMTSASRPSSNKLAKRQVDYILGDNPLRMSYMVGYGPRYPQRIHHRGSSLPSVQAHPARIGCKAGSRYFLSPNPNPNKLVGAVVGGPNSSDAFPDSRPYFQESEPTTYINAPLVGLLS
>1A_classB|tr|Q41012|Q41012_PEA
YREALAKSLLFFQGQRSGKLPPDQQIKWRSNSGLSDGLQDNVDLSGGYYDAGDNVKFNFPMAFTTTMLSWSTIEYGKRMGPQMKEARAAIRYAADYFLKCATSTPGRLYVGVGDPNVDHKCWERPEDMDTVRTVYYVSSKNPGSDVAAETAAALAAASIVFRKVDPSYSKLLLRTSQKVYQFALQYQGSYSNSLGSAACPFYCSYSGFKDELLWGAAWLFRATNAVYYYKLVKSLGADDQPDIFSWDNKYAGAHVLLSKRALLNGDKNFDQYRQEADNFMCKILPNSPSSTTQYTQGGLMFKLPESNLQYVTAITFLLTTYSKYMSATKHTFSCGSVFVTPNTLRSIAKRQVDYILGENPLRMSYMVGYGPYFPKRIHHRGSSLPSLSVHPQTIGCDGGFNPFFHSMSPNPNILVGAIVGGPNQNDGFPDDRGDYSHSEPATYINGAIVGPL
>1A_classB|tr|O04972|O04972_SOLLC
YRDALEKSILFFEGQRSGKLPPNQRLSWRGNSGLQDGSLAKVDLSGGYYDAGDNVKFNFPMAYTTTMLSWNTLEYGKRMGAQLQHARAAIRWATDYFLKCANAAPNKLFVGVGDPNADHKCWERPEDMDTIRSVYYVSPSNPGSDVAGEMAAALAAASLVFRSVDPVYSKKLLGNAVKVFRFAVQYRGSYSDSLGSAACPFYCSYSGYKDELYWGAAWLLRATNDISYLNLINTLGANDVPDLFSWDNKYAGAHVLMSRRSVVGNDNRFDSFKQRAEDFVCKVLPNSPYTSTQYTKGGLLYKLPEENLQYVTSITSLLTTYAKYMATKKHTFNCGSLVVTEKTIRNFAKRQVDYILGNNPMKMSYMVGYGSNYPRRIHHRGSSLPSLAMHPQSFGCEAGFQPFYYTANPNPNILVGAIIGGPNQNDFFPDERTDYSHSEPATYINAAIVGPL
>1A_classB|tr|Q42872|Q42872_SOLLC
YHDALRKSILFYEGQRSGKLPPDQRIKWRRDSALHDGASAGVDLTGGYYDAGDNVKFVFPMAFTTTLLSWSIIDFKRNIGNELGNAVKAVKWGTDFLLKATARDGVIYVQVGDAFSDHSCWERPEDMDTLRTVYKIDANNPGSDVAGEIAAALAAASIVFRSLDSSYSNLLLDRAVKVFDFANRHRGAYSSSLHSAVCPFYCDFNGYQDELLWGAAWLHKATRRRQYREYIVKNEVILRAGDTINEFGWDNKHAGINVLISKEVLMGKAPDLKSFQVNADAFICSILPGISHPQVQYSPGGLIVKPGVCNMQHVTSLSFLLLTYSNYLSHANHVVPCGSMTATPALLKHIAKRQVDYILGDNPQRMSYMVGYGPHYPQRIHHRGSSVPSVATHSARIGCKEGSRYFFSPNPNPNRLIGAVVGGPNLTDSFPDARPYFQESEPTTYVNAPLVGLL
>1A_classC|tr|Q93WY9|Q93WY9_TOBAC
YGEALSKSFLFYEAQRSGYLPHDQRVQWRGNSGLLDGKASGVDLVGGYYDAGDNVKFGLPMAFTVTMMSWSIIEYGKQMGESGELSNAIDAVKWGTDYLLKAHPEPNVLYGEVGDGTTDHYCWQRPEDMTTSRAAYRIDPSRPGSDLAGETAAAMAAASIVFRNSNPAYAKELLTHAYQLFEFADKYRGKYDSSITVAQKYYRSVSGYADELLWAAAWLYKASNKEYYLNYLGENGDALGGTGWSMTEFGWDVKYAGVQTLAAKFLMQGNAGNHAPVFEKYQEKAENFMCACLGKGNQNIHKSPGGLIFRQRWNNMQFVTSASFLATVYSDYLASARKSLKCSSGTVLPSELLSFAKSQVDYILGDNPRATSYMVGYGNNYPRQVHHRGSSIVSVKKDPSFVSCRGGYATWFSRKASDPNLLAGAIVGGPDAYDNFADQRDNYEQTEPATYNNAPLIGVL
>1A_classC|tr|Q9ZSP9|Q9ZSP9_SOLLC
YGEALSKSFLFYEAQRSGYLPRNQRVQWRGNSGLNDGKASGIDLVGGYYDAGDNVKFGLPMAFTVTMLSWSILEYGRQMAASGELSHAMDAVKWGTDYLLKAHPEPYVLYGEVGDGNTDHYCWQRPEDMTTSRAAYRIDPNHPGSDLAGETAAAMAAASIVFRRYNPGYSNELLNHAHQLFEFADKYRGKYDSSITVAQKYYRSVSGYADELLWGAAWLYKASNNQFYLNYLGRNGDALGGTGWSMTEFGWDVKYAGVQTLVAQFLMSGKAGHNAPVFEKYQQKAENFMCSMLGKGNRNTQKTPGGLIYRQRWNNMQFVTSAAFLATTYSDYLASAGKYLKCSSGFVSPNELLSFAKSQVDYILGDNPRATSYMVGYGNNYPRQVHHRASSIVSFKVNPSFVSCRGGYATWYSRKASDPNLLTGALVGGPDAYDNFADQRDNYEQTEPATYNNAPLIGVL
>1A_classC|tr|Q8LJP6|Q8LJP6_GOSHI
YNQALSKSILFFEAQRSGYLPHNQRVTWRANSGLNDGKASGVDLVGGYYDAGDNVKFGLPMAFTITMMSWSIIEYGKQMGATGELGHAMDAVKWGTDYLIKAHPEPYVLYGEVGDGNSDHYCWQRPEDITTNRHAYKKDPSNPGSDLAGETAAAMAAASIVFRRSNPAYSTELLRHAYQLFEFADKYRGKYDSSITVAQXYYRSVSGYNDELLWAAAWLYQASNNQYYLNYLGKNGDSMGGTGWAMTEFGWDVKYTGVQTLVAKFLMQGKAGMHAPVFERYHQKAEHFMCSLIGKGIRNVQKTPGGLMFRQKWNNMQFVTSASFLATVYSDYLVSSRGTLRCAAGNVAPTQLLSFAKSQVDYLLGDNPRGTSYMVGYGNNFPRQVHHRGSSIVSIKVDSKFIACRRGYAAWYTRKASDPNVLTGAVVGGPDAYDNFADERDNYEQTDPGTYNNAPLLGIL
>1A_classC|sp|Q5NAT0|GUN2_ORYSJ
YGMALSKSILYFEAQRSGVLPGSQRIAWRANSGLADGKANGVDLVGGYYDAGDNVKFGLPMAFTVTMMAWSVIEYGEEMAAAGELGHAVEAIKWGTDYFAKAHPEPNVLYAEVGDGDSDHNCWQRPEDMTTSRQAYRLDPQNPGSDLAGETAAAMAAASLVFRSSNPGYADQLLQHSKQLFDFADKYRGRYDNSITVARNYYGSFSGYGDELLWASAWLYQASDDRRYLDYLANNADALGGTGWSINQFGWDVKYPGVQILAAKFLLQGKAGEHAGVLQGYRRKADFFACSCLGKDAADNVGRTPGGMLYHQRWNNIQFVTSASFLLAVYSDHLAGGAVRCSGGGGAVAGAAELLAFAKSQVDYILGSNPRGTSYMVGYGAVYPRQAHHRGSSIASIRASPSFVSCREGYASWYGRRGGNPNLLDGAVVGGPDEHDDFADERNNYEQTEAATYNNAPLMGIL
>ALS_gi|321469626|gb|EFX80605.1|
YIEVITKSLLFYYAQRSGRLPQNDNPIPYRSDSALNDRGQDGEDLTGGYYDAGDHLKLGFPLASSITIVAWSIIDYPLGYSSAGKLTTARNMVKWATDYFIKAHVQTNKFYGQVGDGDLDHDYWGRPEEMTMSRPAFFISTSKPGSDLAGETAAALAATSIVFKTVDSTYSALCLTHAKQLYAFAKRYRGIYSESIPQVADFYSSSGFGDELAWSASWLYRATNDNAYLDDAKAFYTEFNLSDNPSEFSWDTKTAGVQVLLAKLTNENLYRNAAQTFCDSKVNQPKTPKGLLFVTKWGSLGAASNIAFICLQAADLNINPLAYRQLAQQQIHYALGDTGRSFVVGFGHNPPLKPHHASSSCPNRPAVCDWDAFDSPNPNPQILYGALVGGPDNQNDHYVDDRHNFFTNEVACDYNAGFQASV
>ALS_gi|321469625|gb|EFX80604.1|
YREVITKSLLFYYAQRSGRLPVNDNPIAYRSDSALKDVGQNAEDLTGGYYDAGDHLKLGFPLASAMTIAAWSIIDYPIGYSSAGQLTTAQNMVKWASDYLIKAHVQTNKFYGQVGDGTLDHNYWGRPEDMTMSRPAYFISTTNPGSDLAGETAAALAATSMVFASVNSTYSALCLTHAKQLYDFAKQYQAKYSQSMPQAAAFYPSSDFGDELAWSAAWLYRATNNVTYLNDAKAFYTQFGLSNNPSEFSWDSKTAGVQVLMAKLTNDTLYKTATKTFCDSKVNQPKTPKGLLFISTWGSLRHAANIAFVCLQAADLNINPLAYRKLAQQQIHYALGDTGRSFVVGFGVNPPVKPHHESSSCPNRPAVCDWSTYSSTTPNPQTLYGALVGGPDSNDIYTDDRSNYVTNEVACDYNAGFQGSV
>ALS_gi|321458302|gb|EFX69372.1|
YAEVITKSLLFYYAQRSGRLPTNDNPISYRSDSALGDIGQNGEDLTGGYYDAGDFVKFGFPMAYTTTVSAWSVIDYPSGYSSAGQLTNARNMVKWASDYFIKAHVAPNKLYGQVGDGYADHSYWGRPEEMTMARPASFISTSNPGSDLAGETAAALAATSIVFSQVNATYSAICLAHAKDLYAFAKQYQGLYSSSIPQAGSFYSSSGFGDELAWGAIWLYRATQDVSYLNDAKTFFNQYGLSGAGAFSWDNKAAGVQVLLAKLTNDPTYISSIRTFCDSYVNQPKTPKGLLFISQWGSLRHASNIAYICLQAADLNINSLTYRKFAQQQIHYALGDTGRSFVCGFGTNPPVKSHHRSSSCPNIPNTCDWNTYNSPSPNAQILYGALVGGPDNNDNYSDDRSNYVSNEVATDYNAGFQGAV
>ALS_gi|313246072|emb|CBY43807.1|
YANALGRSILFYEAQISGELPSWHRVSWRGDSGLTDGCDVGRDLTGGFYDAGDFVKFNFPMAFTLHVLAWGMDTFKSGYIAAGEYENASRILKHGLDYFVKCHEMENGVLWAQVGDGHLDHASWGRPEEMTARPSAKISPSAPGSDLAAQTAAMFAAGAMVFHDEDPQYAASLLIRSRALLTFASTYLGKYSDSVPAARDFYNSWSGYNDEIVLAAAFIAKASKKIDPSSFTTDIQRALILDRIHSIGAGSEFSWDDKSAAANLVMYEVLTSAGHSQAGEYENRFAHFAQALDSKPKTPGGMVHISEWGSARHAANAAFLMKTAEASGLSPAYGTWAEGQLNYLLGQGPSGAPIVNGSPGSLMIGHGTNFPQTPHHRSSSCPPYPEPCGYDIINSPAPNNWQLEGALVGGPRTATDNFSNDRSDYVTNEVALDYNAGFQGLLA
>ALS_gi|313233475|emb|CBY09647.1|
LNNVLHKSILFYEAQRSGELPANNRVKWRGDSGLNDGCDIGYDLTGGWYDAGDYVKFGLPMAWSTTTLTWGMIEYGDAYKAAGEYENALDQVKWALDYFVKCHIGKDQFVAQIGHAKRDHEYWGRAEEMRMSRPTYIISPKNPGSDVVGESAAALAAGSLLFRETNPKLADKYLSHARELYALAKNYKKSYNDAIPLITEFYKSWSYEDEIAWASAWIYRATGDQKWKNIAEQDYSNFGIQYSGVESTWDSKKPGTMAVMLQATKNSKYASHLASYVDSAMRARKTPKGMVYVQKWAPLRHATNIAFMALQAAMAEPKLPKASQYFQFAQKQLNYALGSSGRSYVVGFGQNNPKEPHHRGSSCPPIPQTCDWAQSGRGPAPWVLFGALVGGPNEHDKYTDSRKDYIANEVATDYNAAFQGLV
>ALS_gi|313232462|emb|CBY24130.1|
YESALHKSILFYEAQMSGQKPSWSRIPWRGDSALHDGCNEGLDLTGGFYDAGDHVKFNFPAAFALNTLVWGMIEYEANYKLAGEYNASKRIIDWGVDYFKRCHTGPTELYAQVGDGDVDHSTWIRPEQMTADRPVLKIDANNPGSDLAGQTAAFFASAALLYKDTNLAEARDLLRRARELLDFADEHRAKYSDSIATGNFYKSWSGYMDELVLAAAWIAKSSRELQPGKFSDDLQRAKDLANHDLGWGGEYSWDNKTPAANLLMYQVLEAAGDSQKERFKTKIAGFVENLKATQKSPGGMVFIQQWGSARHAANAAFIAKLATDAGAANGDSFAKGQLDYLLGDGPSGHPLINGRQASFMVGHGDKFPTKPHHRASSCKPAREGDCDWSDKDASGANRWRLNGALIGGPRSATDNFVNDRGDFVTNEVALDYNAGFQGLI
>ALS_gi|313219853|emb|CBY30769.1|
YESALHKSILFYEAQMSGQKPSWSRIPWRGDSALHDGCDEGVDLTGGFYDAGDHVKFNFPAAFALNTLAWGMIEYEANYKLAGEYNSSKRIIDWGVDYFKRCHTGPTELYAQVGDGDVDHSTWIRPEQMTADRPVLKIDVNNPGSDLAGQTAAFFASAALLYKDTNLAEARDLLRRARELLDFADEHRAKYSDSIATGNFYKSWSGYMDELVLAAAWIAKSSRELQPGKFSDDLQRAKDLANHDLGWGGEYSWDNKTPAANLLMYQVLEAAGDSQKERFKTKIAGFVENLKATQKSPGGMVFIQQWGSARHAANAAFIAKLATDAGAANGDSFAKGQLDYLLGDGPSGHPLINGRQASFVGHGDKFPTKPHHRASSCKPAREGDCDWSDKDASGANRWRLNGALIGGPRSATDNFVNDRGDFVTNEVALDYNAGFQGLIA
>ALS_gi|328783049|ref|XP_396791.3|
YARVLELSLLFYEAQRSGKLPENNRIPWRGDSALDDRGLNGEDLTGGYYDAGDFVKFGFTMASTTTLLAWGAVSWPEAYNAAGQLDELRKAIKWATDYFIKCHVSEYVFYGQVGDFSLDHTFWGRPEELNTTRPAYKIDPDHPGSDLAGETAAALAASSIVFRNYNPEYSANCLKHAKELYKFASKYRGLYHEAIRGAAQYYESTDYGDELAWAAVWLFKATNDTMYLEEAEHHYQHFHLKERPNEFFYNKKVAGVQVLLAQMTGQPEYQNAARAFCDFSVYQQKRTPKGLLYIDKFGTLCHAANVAFVCLEAADSSGIGDSQKYREFAEQQIYYMLGGGGRSYVVGWGRNPPKQPHHAASSCPDRPAICGWSEFDKDAPNPQILYGALVSGPDEADKFHDHREDYVYTEVTLDYNAGFTSAL
>ALS_gi|156545862|ref|XP_001606454.1|
YARVLELSLLFYEAQRSGKLTSEAGRVAWRGDSALGDRGANGEDLTGGYYDAGDFVKFGFTMASTTTLLAWGAVSWPDAYAAVGQLDVIRETVKWATDYFVKCHVSEFELYGQVGDFAIDHTFWGRPEELNTSRPAFKIDPEHPGSDLAGETAAALAAASLVFRTSEPSYSEKLLRHARELYNFANKYRGLYHEAIRGAAQYYESTDYGDELAWAAAWLYKASNESRYLEEAEHHYQHFHLRERPNEFFYNKKVAGVQVLLAQLTGTQEYQNAAHSFCNFSVRRQKRTRKGLLYIDKFGTLCHAANVAFVCLQAADYPDIGDPKEYREFARQQIHYILGGTGRSYVVGWGRNPPKQPHHAASSCPDRPAPCGWPEFDRNRPNPQVLYGALVSGPDEADRFHDKREDYVYTEVTLDYNAGFTGAL
>ALS_gi|328708499|ref|XP_001944774.2|
YDEVLRLSLMFYEAQRSGHLPVNNRIPWRADSATTDKGQNGEDLSGGYYDAGDFVKFGFTMASTTTILAWGYLSYKDAYEEVNEWENALGSIRWAAEYFIKCHVSDYEFYGQVGDFSLDQGFWGRPEDMNMSRPSYKIDKNRPGSDLAGETSAALSAVSMVFTKIDSNFSASCLSHAKQLYMFATQYRGLYHDAIKGAAQYYESTDYGDELTWAAAWLYKATKESQYLDDAEYMYMKYRLKERPNEFYYNKKVAGVQALLAELTNQSEYTEAIQNFCDYNLYVQKKTPKGLLYIEKSGTLCHAANIVFLCLQAADIGIMSAQYRAFAKYQIDYILGDGGQSYVVGFGKNYPLQPHHAASSCLDRPAPCDWEAYRSPKPNPQVLYGALVSGPDENDNYKDLREEYIYNEVTLDYNAGFQSAV
>ALS_gi|115725105|ref|XP_782526.2|
YCDVLHKSILFFEAERSGELPNDNNIDYRGDSAMGDKGNNNEDLTGGWYDAGDHVKFGLPMAASTTLLAWGIIEFEGVYNACGEYNHALDQIRWATDYFIKCHVSSNELYIQVGDGHVDHAYWGRPEDMTMDRPALKVTASLPGSDVVGETAAALAAASIVFKDNDSSYSNELLDHAKTLFDFADQYRGKYTDSLSEPGSFYRSYGYNDELAWAAAWLYKATGNQSYLTKAMSFYSSGTPWALSWDDKNAGVQMLMYQLTGSNDYKNAVIGFLDSWQPGSITYTPNGLAWRSEWGPLRYAANTAFIAAIACRDNINGNKYCSFVEQQIHYMLGSTGRSFVVGFGNNPPQRPHHRSSSCPDQPQSCSWNEYNSASANPQTLYGALVGGPDEYDNYNDDRGDYISNEVACDYNAGFQSAV
>ALS_gi|115725103|ref|XP_780901.2|
YNDVIKKSILFFEAERSGDLPNDNRIDYRGDSAMGDKGFNNEDLTGGWYDAGDHVKFGLPMASSATLLAWGIIEFGGAYSAAGQYNNALDEIRWATDYFLKCHVSPNQLYVQVGDGNADHAYWGRPEDMTMSRPALRVTKTNPGSDVAGETAAALAAASIVFKNNDRSYSNELLDHAKTLFDFADQNRGKYTDSLSGPGSFYRSSGYNDELAWAAIWLYRATGTQSYLTKAKSLYSSGTPWALSWDDKNAGVQMLMYQLTGSNDYKNAVIRFLDSWQPGSMTYTPKGLAWRSEWGPLRYAANTAFIAAIACRDNINGNKYCSFVEQQIHYMLGSTGRSFVVGFGNNPPQRPHHRSSSCPDQPQSCSWNEYNSASANPQTLQGALVGGPDQYDNYNDKRDDYISNEVACDYNAGFQSAV
>ALS_gi|198436733|ref|XP_002131623.1|
FNEVLHKSILFYEAQRSGPLPQNNRIPWRGDSGLKDGCDQSIDLTGGWYDAGDNIKFGFPMAYSATVLAWGLIEFRDAYVESRELNNARKSLEWATDYFVKAHPSPNELYVQVGDPAADHAKWERPEDAINTVRRSYKIDTQNPGTEVAAETAAALAAASIVFRQSKPNYANTLVAHARQLFEFANSHRRNYHLSVPGVASYYKSWNGYNDELLWAAVWLHKATNEASYLNFVTTNYNNFGAGNVAPEFSWDNKYAGVQVLMAQITGNNNYKSDVDRFLQNAMNNIGKTPDGLTWKSQWGPNRYAANFAFIATVAGRVDSTKRSQYVTYAKNQIYYMLGSNTNGQKYVIGMGANSPQKPHHRASSCPAWTAVPVQTCDFNALNMQGANPHVLYGALVGGPARNGAYTDDRSDYISNEVATDYNAGFQSAV
>ALS_gi|198425143|ref|XP_002120091.1|
YNLVIHNSLLFFEAQRSGDIGSNSRIRWRFPAHMTDGFDCGVDLSGGYYVSGDYVKYGFPTASAMTMLAWGYLEFPDAYDESGETRYLREALKWGTDYFIKAHVSSNKFVGQVGLSDLENSFWLRPQDMTVDRPCYNVTDRKPGSDLLAETAAAMAATAKVFMVSGNSSNDPYVQTLLQHARQLYDFAKTSRGTYSLSIRPAADHYPSNAYTDELVWAALWLYEATNERRFLADAGRFYDEFGLNEAKTEVSWDLKTTPVQLLLTKHAYRSGATSRAEDYLDKVTQFCEYSLNPEESIHTPQGLLYINQWGTTRYACNAAFVCLVASKLPALDQNLKRTYRKFAEDQIDYVLGKTGRSFVVGHGSNYPTQPHHRASSCSMAGMCGWTSYHSNSSNPQLLQGALVGGPDSTDQFTNDRSDYRSNGVSIDYNAGFQGAV
>ALS_gi|198422881|ref|XP_002126063.1|
YNEVIAMSILFYEAQRSGKLPSNNRIPWRGDSGLRDGCDVGVDLTGGWYDAGDHVKFGFPLAWSVTTLAWGVIEFKDAYVDANEYRRVLDSLKWVADYFVKAHTSRYELYGQVGSGRADHLYWGRSEDLRMNRPSYKIDASNPGTELAAETAAALAACSVVFKNARPGYSRMLLRHATELYEFADRYRRSYHLSIPDVTSYYRSYNGYNDELVWGALWLYKATGMRSYLEDAKRKYDQYGQGNTPIMFSWDDKRAGSQVLLANFTGEAKYKGHVANYQRFLNGALKTPRGLVWLDQWGSNRYAANAAFIALAAAKVPGIANRNEMVRFAEAQIHYMLGGAGRSYVVGYGRNPPTQPHHRGSSCPAAPTECSWGNFHSSAANHFTLHGALVAGPGRDDSYTDNRGDYIANEVAVDYNAGFQSAV
>ALS_gi|198414814|ref|XP_002123753.1|
YNEVLHKSNLFYNAQRSGALSPRYNRILWRGDSCLKDGCSIGVDLSKGWFDAGDYIKFMFPMASTVTLLSWGGINYRQAYFDSGTLSRFISSIRWATSYLIAAHIAPQELVVQVGSGSSHRFWSRPEEITGARPIYKITPTKPGSDVAAETAAALAAASVFLRPTHAAMANDALAHARTIYSFAKQHRGLYHVSVPQAKRYYKSYSDEDEMIWGAAWLYRATGEQRYLNDATRQYLRASGPYLVEREFSWDRKMIGVQVLMANLTGEAMYRDRVADFMNNVMNVIPSTPQGLMWLRKWGPNRYAANAAMMAIMASQLQPPLTNSALYERWGRRQIHLLLGDSGRSYVVGFGRNYPQRPHHRSSSCPKPPAVCNHGSGLHSRRRNPFTLFGALVGGPDKRGNYLDRRTKYEQSEVGLDYNAGFQSAV
>ALS_gi|222825019|dbj|BAH22180.1|
YDEVLSKSILFYEAERSGDLPANNRIDYRGDSALGDRGNGGQDLTGGWYDAGDHVKFGFPMAFSTTTLAWGILEFRAAYEAAGQYSYALDSIRWPLDYFIKAHVSDNEFYGQVGDGNADHSYWGRPEDMIMARPAWSITPSAPGADLAAETAAALAAGYLVFRDSDAGYAANLLDHARRLYTFAYNNRGIYSQSISNAAQFYSSSSYVDELAWGAAWLYRATNEQTYLNYALEFADTSAISWAYDWNEKIVGYQLLLFSSAGQTVFQTPVEGYIRSWMPGGSVTYTPQGLAWRQQWGPNRYAANSAFIALVAAKYNILTAEAQNFARSQIHYMLGDTGKSFVVGFGNNPPQQPHHRSSSCPDQPNPCDWDEYNNPGPNYQILYGALVGGPDQNDNYNDARSDYISNEVACDYNAGFQGAV
>ALS_gi|291245151|ref|XP_002742455.1|
YGEALHKSILFYEVQRSGYLEKNRIPYRSHSAMDDMGRAGEDLTGGWYDAGDHKFGLPMAASTTNIAWGMLMYRQAYEHLHIWNESLAQLKWPLDYFIKCHVAPEEFYYQVGDGGLDHQYWGRPEEMDMERPSYKLDKDTPGSDITGETAAAMAAGSVIFQESDLEYAYTLLEHAKELFNFAMNYRGLYPSLGYYESSRYGDELALAACWLYIATNNSAYLTEAEHLYKEYNLHESAWSYAWNDKKPAVQLLLAELTGNSGYDYETDFKSFLNEWLPGGSIPYTPLGLVYRSEWGPLRYAANVAMLGLIAADFGIRQSAYRDFAYSQIDYILGDTGRSYVVGFGNSPPERPHHRSSSCPDYPEKCGWQEHSSPDPNPQIAYGALIGGPDENDNFVDDRTDYRSNEVACDYNAGFQSALA
>ALS_gi|291239265|ref|XP_002739546.1|
YSEVIHLSIRFYEAQRSGQLPSNKRIAWRGHSALNDKGKSRVEDLIGGWYDGGGNMKFVFPMAYSATVLAWGMIEYKDTYDVAGLTPYMMDSLKWAYDFFIKCHAKRNRLFYQIGDVELEKTQWNRPEDSTMDAERPAFYADMNNPASDVAATVSASFATCYLIFKDKDPEYASICLNEAKDLYRFATQFPGRYQDGSYASTDHIDDMVWAAAWLYRATNDNKYMDDAKRMYDESYFSRRSFAFGWDDKRPGVNMLMCILTGENQYRDYLVRYLQSWLPGERVQYTPKGLAWRVKKTPLRYTAATAFLALMAADYGIEAEVYRSFAVRQIHYMLGDSERSFVVGYGHKSPTRPRHRASSCPDLSLPCTWQNSFRWDGPNHHTLYGALVGGPDVDDSFEDSRVNVAQSSVSCDQNAGFQSALA
>ALS_gi|291238668|ref|XP_002739248.1|
YDEVLRKSLLFYEAQRSGVLPDNNRIPWRGDSAVNDSTPDGKDLSGGYYDAGDHLKLGLPMAYSATVLAWGFIQFEDAYEAAGEVDHMLENLRWFADYFIKCHTQEHEFYAHVGSVNGDHGYWGRAEDMTMDRPAYKVDEDNPGSDVVGGTAAALAAIAFVFKDRDVKYSAILVEHARELFTFADDFRGKYSVSIPMAAKVYDSTGYMDEIIWAACWLYKATNEISYLDRAILLFNGESFLKPYSFGWNDVTVGYRAMLLQLTQGTDLQDTSFKLGVTAKFLTEWLPGGSMPYTPKGLVFRDNWGSLRYATASAFIALTTAEAGVKKTAYRNWAKTQVDYVLGDTGRSFVVGYGVNPPVQPHHRGSSCPDEPAPCGVKYLGLAAPNPQVLYGAMVGGPDANDNYKDARKDYFKNEVSLDFNAGFQSVV
>ALS_gi|291238666|ref|XP_002739247.1|
YDEVLRKSLLFYEAQRSGVLPDNNRILWRGDSAVNDATPDGKDLSGGYYDAGDHLKLGLPMAYSATVLAWGFIQFEDAYEAAGEVDHMLENLRWFADYFKKCHTQEHEFYAHVGSVNGDHGYWGRAEDMTMDRPAYKVDEDNPGSDVVGGTAAALAAIAFVFKDRDAGYSETLLYHARELFLFADDFREKYSTSIPEAAKVYDSSGYIDEIIWAACWLYKATNETFYLNRAIVLYNNTPFNRPYSFGWNDVTVGYRLMLLYLTGDTNLYKSGITTKFLSEWLPGGSMPYTPKGLVFRDKWGSLRYATAAAFIALVTAEAGVRTPAYRDWAKSQIHYVLGDTGRSFVVGYGVNPPVQPHHRGSSCPNRPAACSTPYLSLAAPNPQVLYGALVGGPDETDHYRDMRQDYFANEVTLDYNAGFQSAV
>ALS_gi|291238664|ref|XP_002739246.1|
DEVLRKSLLFYEAQRSGVLPANNRVPWRGDSAVDDATPNGEDLSGGYYDAGDNLKLGLPMAYSATVLAWGFIDFEDAYEAAGEVDNMLACLKWFSDYFIKCHTQEHELYAHVGSVDADHGSWVRPEDMTMERPAYKVDEENPGSDVAGGTAAAMAAIAFVFKDRDASYSATLIAHARELFTFANDFRGLYSTSIPDAAKVYESGGFTDEIIWAACWLYKATGESHYLDTAISLYNSEPLGKPYSFGWNTVTAGYRIMLMKLTGDNGEYKVGVTTKFLSDWLPGGTLPYTPNGMVFRDGWGALRYSTAAAFIALAAAELGVKAPTYRDWAKGQLHYALGDTGRSFVVGFGVNPPVRPHHRGGSCPDTVDACTVIYLRSADPNPHILYGALVGGPDETDSYTDDRQDYFKNEVTLDYNAAFQSAVA
>ALS_gi|291237074|ref|XP_002738470.1|
YGDVLHKSIQFYEAQKSGALPADHRLPWRNDSALYDSGLNGEDLTGGFYDAGDHVKFGFPMAYTTTVLTWGLLRYKDAYEAAGELENMYNIIKWATDYFIKAHPTPNELYMQVGDGRIDHSYWIRPEDMTMERPPFIVNSSNPGSDVAGETAAAFAAASIVFQEVDLAYSTELLAHALDLYSLANNYRGAYTSSYYASSNYGDELAWASAWIYYATENLTWKAEAESMYATYIDSVGNPWSFSWGTKNAGVALLMFEITQNTTYSKKLKSFVNGWLPENEFPHTPLGLAFRSEWGSLRYAAATGMLALFASDSGIRATRFKDWGKQQIDYMLGNSGRSFVVGFGVNSPQSPHHRASSCTEEVFGSTALNSPNVNPHLLVGALVGGPDSQDNYVDNRKDYVKNEVACDYNAAFQSAV
>ALS_gi|291234345|ref|XP_002737112.1|
YGEVLHKSILFYEAQRSGPLPADNRVSWRGDSALYDCGLYGENLTGGYYDAGDHVKFGFPMAYTTTVLTWGLLRYKDAYEAAGELDNMYSTIKWATDYFIKAHPSPNELYMQVGDGAIDHSYWIRPEDMEMPRPPSIVNPSNPGSDVAGETAAALAAASMVFQGVDDAYSTELLTHATDLYKLANNYRGIYSSEYYTSKSYGDELAWAAAWIFYATGDLAWKAEAESMHTTYIDSEGVPWSFSWGTKNAGVNLLMFEITRNSTYAKKLKKFLNGWLPENDFPHTPLGLAFRSDWGPLRFAAATAMLSLFAADSGIRAIRYKDWGKQQIDYMLGDSGRSFVVGFGVNPPQSPHHRASSCTEVKCGSVALNSADVNPNVLQGALVGGPDIQDNYIDNRKDYVKNEVACDYNAAFQSAV
>ALS_gi|291231597|ref|XP_002735750.1|
YGDALQKSILFFEVQRSGYLDKNRVPYRSHSAMGDKGRAGEDLTGGWYDAGDHMKFALPMASSTTNLAWGMLMYKEAYEHLQIWDEALIQLKWPLDYFIKCHVTREEFYFQVGDGDLDHAYWGRPEQMDMARPSYKVDKDTPGSDVAGETAAAMAAGSAIFQESDPEYASTLLQHAKELFEFGMTYRGTYPNGFYGSSNYGDELALAACFLYIATSDSVYLNEAEKLYKEFNLHELAWSYSWDEKKPAVQLLLTGLTGNSGYDYQTDFTSFLNEWLPGGSIPYTPKGLVYRDQWGPLRYSANAAMLGLIAADYGIRQSAYRDFAYSQINYMLGDTGRSYVVGFGNSPPQRPHHRSSSCPDYPAKCDWAQYSSPSPNPQTAFGALIGGPDINDNFVDDRTDFRSNEVACDYNAGFQSALA
>ALS_gi|291231595|ref|XP_002735749.1|
YGEVLHKSILFFEVQRSGYLEKNRVPYRSHSAMDDKGRAGEDLTGGWYDAGDHMKFALPMASSTTNLAWGMLMYKEAYEHLQIWDEALIQLKWPLDYFIKCHVTREEFYFQVGDGDLDHAYWGRPEQMDMARPSYKVDRDTPGSDVAGETAAAMAAGSAIFQESDPEYASTLLQHAKELFEFAMTYRGTYPNMGFYGSSNYGDELALAACFLYIATSDSVYLNEAEKLYKEFNLHELPWSYSWDEKKPAVQLLLTILTGNSGYQTDFTSFLNEWLPGGGVPYTPKGLVYRDQWGPLRYAANAAMLGLIAADYGIRQSAYRDFAYSQINYMLGDTGRSYVVGFGNSPPERPHHRSSSCPDYPAKCDWAQHSSPSPNPQTAYGALIGGPDINDNFVDDRTDFRSNEVACDYNAGFQSAI
>ALS_gi|291225797|ref|XP_002732884.1|
YNMVLHLSILFYEAQRSGHLPSTTRVPWRYDSALYDMGKHGEDLTGGYYDAGDHLKFTHTNAYAASVLAWGLIEYVDAYEAGGMVGQMLDTIRWATDYLIKSHTGLEEFYYMVGDANDHAYWGRPEDMTMIRPASVITPQNPGTEPCASAAAALAAAAIAFRDTDSTYSDTMTQHAKELYDLGNNYRLNYNDNGFYKSGSYADDLCWAAIWLYRATSEQRYLDDAEQHYIEFELFKKGYSFAWGDVKAGCQLMLFLVTNNAEYYNDFVTFMDGWLPGGTIPYTDNGLVFRDEWGSLRYAGGASWIALVAADNGIRVNTYREFAKSQIGYILGDTGRSYLIGFGKDYPHYPHHRSSSCPKPPDLCTWGNAFGISTPNYHVLYGGLVGGPTDLSDTYTDSRENYFENEVAIDYNAGFQSAV
>ALS_gi|291222981|ref|XP_002731480.1|
YRDALIASVEFFEAQRSGPVPEDGRVQWRKPDIAQFDTGANGEDLSGGMYDAGDHIKFNLPMAWTTTMMAWSYIEFEDAYIDAGEDKSTRDLLKWNCDYFIKCHPSADVFYHQVGDPGVDHSQWNRPENISSTRPSYQIEDSGADVAGETAAALAGCAKVFEHFDTNYASECEDKAKSLFMFALNHPGLYPPTIYYKSNGAWDEVAWAAIWLYWLTGDEWYRQEAVNLYDSKNLNRKSYVYGWNDKREGLKLLMGYIHKDINKNLKKKYWRHFKSYMNGWLPGGTVTYTPKGLACRDAWGSLRWAGNSAALAVIASHYGIRAPAYRNFAKSQLDYILGSSGHSYVVGVGENPPTRPHHRGSSCPVITETCTNSNSFNYDGPNHHLLRGAMVGGPNCSDDWDDNRKDYVKNEVACDYNAGFQTLV
>ALS_gi|291221491|ref|XP_002730756.1|
YCEVLESSLLFYEAQRSGVMTEKTKERLPWKKDSAVNDVGQNGEDLSGGYYDAGDHLKIVLPMAHTLTIVAWGYLRYPDAYDACRQTENVKDMLRWGADYLLKVYPEVNVLYFQVGDINLDHSVWIRAEDMTMDRPALKANIEYTACDVAAETAAALAAINIVFKDDDPVYAHTCLSKSEELYNYAMSHSKAGLGSAPVYQNPVYTDELVWAMLWLYKATGIDSYLSQAIQRYDAYNIALPNYDSFSWKNKNPGIGVMLARIIGTDISSSYKVDVKVFVNRWLYDVPRTPLKLAYVADWGTLRAAASTSFIALMMAEMGTKPRIYREFATQQINYMLGDAGRSYVVGLGKNPPQRAHHRDGACPLDTKCGWAKCFTSDPNPIVLTGGLVGGPDITDAFDDNRANYAQTEVALEYNAAFQSAV
>ALS_gi|28373491|pdb|1KS8|A
YKQVLRDSLLFYEAQRSGRLPADQKVTWRKDSALNDQGDQGQDLTGGYFDAGDFVKFGFPMAYTATVLAWGLIDFEAGYSSAGALDDGRKAVKWATDYFIKAHTSQNEFYGQVGQGDADHAFWGRPEDMTMARPAYKIDTSRPGSDLAGETAAALAAASIVFRNVDGTYSNNLLTHARQLFDFANNYRGKYSDSITDARNFYASADYRDELVWAAAWLYRATNDNTYLNTAESLYDEFGLQNWGGGLNWDSKVSGVQVLLAKLTNKQAYKDTVQSYVNYLINNQQKTPKGLLYIDMWGTLRHAANAAFIMLEAAELGLSASSYRQFAQTQIDYALGDGGRSFVCGFGSNPPTRPHHRSSSCPPAPATCDWNTFNSPDPNYHVLSGALVGGPDQNDNYVDDRSDYVHNEVATDYNAGFQSAL
>ALS_gi|313242758|emb|CBY39535.1|
YANALGRSILFYEAQISGELPSWHRVSWRGDSGLTDGCDVGRDLTGGFYDAGDFVKFNFPMAFTLHVLAWGMDTFKSGYIAAGEYENASRILKHGLDYFVKCHEMENDVLWAQIGDGHLDHASWGRPEEMTMARPSAKISPSAPGSDLAAQTAAMFAAGAMVFHDEDPQYAASLLIRSRALLTFAYTYLGKYSDSVPAARDFYNSWSGYNDEIILAAAFIAKASKKIDPSSFTTDIQQALFLDRIHSIGAGSEFSWDDKSAAANLVMYEVLTSAGHSQAGEYENRFAHFAQALDSKPKTPGGMVHISEWGSARHAANAAFLMKTAEASGLSPAYGTWAEGQLNYLLGQGPSGAPIVNGSPGSLMIGHGTNFPQTPHHRSSSCPPYPEPCGYDIINSPAPNNWQLEGALVGGPRTATDNFSNDRSDYVTNEVALDYNAGFQGLL
>ALS_gi|313241748|emb|CBY33966.1|
NNVLHKSILFYEAQRSGELPANNRVKWRGDSGLNDGCDIGYDLTGGWYDAGDYVKFGLPMAWSTTTLTWGMIEYGDAYKAAGEYENALDQVKWALDYFVKCHIGKDQFVAQIGHAKRDHEYWGRAEEMRMSRPTYIISPKNPGSDVVGESAAALAAGSLLFRETNPKLADKYLSHARELYALAKNYKKSYNDAIPLITEFYKSWSYEDEIAWASAWIYRATGDQKWKNIAEQDYSNFGIQYSGVESTWDSKKPGTMAVMLQATKNSKYASHLASYVDSAMRARKTPKGMVYVQKWAPLRHATNIAFMALQAAMAEPKLPKASQYFQFAQKQLNYALGSSGRSYVVGFGQNNPKEPHHRGSSCPPIPQTCDWAQSGRGPAPWVLFGALVGGPNEHDKYTDSRKDYIANEVATDYNAAFQGLV
>ALS_gi|313241202|emb|CBY33485.1|
LNNVLHKSILFYEAQRSGELPANNRVKWRGDSGLNDGCDIGYDLTGGWYDAGDYVKFGLPMAWSTTTLTWGMIEYGDAYKAAGEYENALDQVKWALDYFVKCHIGKDQFVAQIGHAERDHEYWGRAEEMRMSRPTYIISPKNPGSDVVGESAAALAAGSLLFRETNPKLADKYLSHARELYALAKNYKKSYNDAIPLITEFYKSWSYEDEIAWASAWIYRATGDQKWKNIAEQDYSNFGIQYSGVESTWDSKKPGTMAVMLQATENSKYASHLASYVDSAMRARKTPKGMVYVQKWAPLRHATNIAFMALQAAMAEPKLPKASQYFQFAQKQLNYALGSSGRSYVVGFGQNNPQEPHHRGSSCPPIPQTCDWAQSGRGPAPWVLFGALVGGPNEHDSYIDSRKDYIANEVATDYNAAFQGLV
>ALS_gi|313238276|emb|CBY13362.1|
YANALGRSILFYEAQISGELPSWHRVSWRGDSGLTDGCDVGRDLTGGFYDAGDFVKFNFPMAFTLHVLAWGMDTFKSGYIAAGEYENASRILKHGLDYFVKCHEMENGVLWAQVGDGHLDHASWGRPEEMTMARPSAKISPSAPGSDLAAQTAAMFAAGAMVFHDEDPQYAASLLIRSRALLTFASTYLGKYSDSVPAARDFYNSWSGYNDEIVLAAAFIAKASKKIDPSSFTTDIQRALILDRIHSIGAGSEFSWDDKSAAANLVMYEVLTSAGHSQAGEYENRFAHFAQALDSKPKTPGGMVHISEWGSARHAANAAFLMKTAEASGLSPAYGTWAEGQLNYLLGQGPSGAPIVNGSPGSLMIGHGTNFPQTPHHRSSSCPPYPEPCGYDIINSPAPNNWQLEGALVGGPRTATDNFSNDRSDYVTNEVALDYNAGFQGLL
>ALS_gi|313236215|emb|CBY11538.1|
NEVLHKSILFYEAQRCGKNSNFNRVLWRGDSGMKDGCDVGHNLDGGWFDAGDHVKFGFPMAFTTTLLGWGMIDYKAEYEHAGEYINALNMIRWPLEFFIRAHTGKNEFYGQVGDGYADHGFWGRPEDMNMARPAFKVTEQCPGSDLVGETAAALATGYLIFKDLDSAFANECLSHAKELYDFAYNFRGKYSDCIPASDFYNSWGGYNDELAWGAAWLYRATGDDSYLAKSNEFYSSGLGDMFSWDDKTAGTALLLAQLTSNSKFVNDFNQFANYIKNQAPRTPKGLVWLSQWGSNRYAANDAFLIMHTNKVARFSDGAANLAFGKGQIDYMLGDSGRSFVVGFGNNPPERPHHRSSSCPPVPQDCNNGAGNPGPNPMVLYGALVGGPDQYDNYVDDRNDYVANEVATDYNAGFQSAL
>ALS_gi|313233897|emb|CBY10065.1|
LNEVITKSILFYEAQRAGPLGDDNRIPWRGHSTLKDGCKVKANLEGGWFDAGDHVKFALPAAFSATLLAWGILDYHPAYEASGELENVVYSIKWELDWLMAAHPSPNVFYAQVGDGDLDHSYWGTPEKMSMKRPVYKLTTQNPGTEPTAEAAAALAAGSIIFRQIDAEYSTALLGHALELFAFADRYRKEYHYSIPEVAKFYKSWSGYNDELCWAAGWLYRASEIEYFSETARGYYKSLKCNYASSSISWDDKSLLVHLHMAQIFKEDETYRNNVAREADALIIKHNKTPKGLLFNPEISKWGSLRYASNWAYFLLGAARLDPPLPNHKEYYELAIGQLGYALGDTGRSFVVGFGKNPPTQPHHRSSSCSPGEDCSSMGEDTSRPNHFKLFGALVGGPNGNDQYADSRSDYIANEVAIDYNAGFQGAI
>ALS_gi|313230160|emb|CBY07864.1|
LNEVLHKSILFYEAQRAGKLPENNRVPWRGDSVLTDGCDIGVDLSGGWFDAGDHVKYTFPAAFTATMLAWSILDYEDAYQAANELENALDQVRWELEWLLAAHLSPNELVVMVGDPKADHGRWGPPETLSLRRPTYVVNQQKPGTEPAAETSAALAAGYLLFKTRDAEFAERCLTSSKQLLEFSDRNRQNYHKSVPEVSEFYKSWSGYEDELCWATAWLYRATGDVAYGRLARHYYDTFNCGKIEESFDWDKKHAGVQLLMAQTTGEDKYRQDVNRHAIHLITRQATSHAGLLWFHKWGSLRIANNWGAFLLGASQLEPKLQRAGEFALKGIEQLGYSLGDQGRSYVVGFGQNPPVRPHHRAASCPGGKSDCGNMLHSSKANPWILYGALVGGPDKNDRYNDKRSDYIMNEVAIDYNACYQYSA
>ALS_gi|313228018|emb|CBY23167.1|
YEKLLHLSIMFYEAQRSGPLSSTANRIPWRGSAGLKDGCDVGHDLTGGWYDAGDHVKFNFPMAYSVTTLAWGMISFRDGYVAAGEWNRAVSSIKWVTDYLIACHTAPNEFWAQVGDGHLDHSFWGPAHLITHNRPSYKVDSANPGSDVAGEAAAALASASIVFNTHGMTAYAAECLAHAKQLFNFANSFRGTYTGSVPASSFYNSWSGYNDEIAWAAAWIAKATGTASDISTAESLYSSMGMSSGGDYSWDDKKTGIQILMYEVTQKSSYKSTVSSNTNSLISNGPYTPQGMIYRQQWGPARHAANAAFIAIQAARNGIDTQSFLNFAKGQADYLKGQNGNNQCFIVGFASNCPKRPHHRSSSCPTSGGCDSNAPGANLWTLYGALVGGPNQNDQWSDDRNDYIANEVATDYNAAWQGVL
>ALS_gi|87133076|gb|ABD24276.1|
YDDVLYKSILFYEAQRSGKLPANNRIPWRGDSALNDGDGGVDLTGGWYDAGDFVKFNFPMAWSTAILNWGLLQFKDAYEAAGQLEWMYESVKWPLDYLLKCHSSDDVLYVQVGDGGADHGSWGRPEDMKMARPAFKVDASRPGSEVAMETAVAFVTGHLAFKEKDPPYSAKLLQHAKSLWEFAVTHKGKYSESVSAAASYYNSVNVTDELCWGSLWLYKATKEPKYLEEALKHYDASPDWGMSWDDVFIGNQVLLYELTKEEKYKAAVEGTFKEWFPGGTVPYTPKGLAYRLQWGALRYSSNMAMAALMAAEAGIHPDEYRHWAMCQIHYALGDTGRSFVVGFGKNPPVSPHHRSSSCPNLPVRCNMNYLHLDTPNTHMLCGALVGGPDSSDGYKDSRENYVNNEVACDYNAGFQTAV
>ALS_gi|87133074|gb|ABD24275.1|
YDDVLYKSILFYEAQRSGKLPANNRIPWRGDSALNDGDGGVDLTGGWYDAGDFVKFNFPMAWSTAILNWGLLQFKDAYEAAGQLEWMYESVKWPLDYLLKCHSSDDVLYVQVGDGGADHGSWGRPEDMKMARPAFKVDASRPGSEVAMETAVAFVTGHLAFKEKDPPYSAKLLQHAKSLWEFAVTHKGKYSESVSAAASYYNSVNVTDELCWGSLWLYKATKEPKYLEEALKHYDASPDWGMSWDDVFIGNQVLLYELTKEEKYKAAVEGTFKEWFPGGTVPYTPKGLAYRLQWGALRYSSNMAMAALMAAEAGIHPDEYRHWAMCQIHYALGDTGRSFVVGFGKNPPVSPHHRSSSCPNLPVRCNMNYLHLDTPNTHMLCGALVGGPDSSDGYKDSRENYVNNEVACDYNAGFQTAV
>ALS_gi|87133072|gb|ABD24274.1|
YDDLLYKSILFYEAQRSGKLPANNRIPWRGDSALNDHGNAGEDLTGGWYDAGDFVKFNFPMAWSTAVLTWGLLQFKDAYQAAGQLEWMYESIKWPLDYLLKCHVSDNVLYVQVGDGGVDHGSWGRPEDMKMARPAFKIDASKPGSEVAMETAAAFAAGHLAFKEKDPSYSAKLLQHAKSLWQFAVTHKGKYSDSVSAAAGYYNSANVTDELCWGSLWLYKATKEPKYLEEALKHYDASPDWGMSWDDVFIGNQVSLYELTKEAKYKAAVEGTFKEWFPGGTVPYTPKGLAYRLQWGALRYASNMAMAALMAAEAGIHPDEYRHWAMCQIHYALGDTGRSFVVGFGKNPPVSPHHRSSSCPNLPVRCNMNYLHLDTPNTHMLCGALVGGPDSSDGYKDSRENYVNNEVACDYNAGFQTAV
>ALS_gi|284434767|gb|ADB85442.1|
YAQALCMSPLFYEAQRSGKLPADQRVTWRKDSALDDGSDCGIDLEGGYYDAGDYVKFGYPFASAMTALAYGLLAYADGYEAAGQTEYGKQPLKWGTDYMLKAKTGTNEFYGQVGAGNTDHSFWGRPEDMTEDRPCWKIDTTAPGTDLAAETAAALAAASIVFQDDRAYSSECLAAARELYDFADQYREKYQKSINAARGFYSSVSYEDELPWAALWLYRATGEEEYMTAAKGFIEEFGFMDVDVESVAKVDWDVKTGAIYALIAELDGGQEYLDKLEEYAEMLTTYTTTPEGLIFTDVWGALREAMNVAFVAARAASLGLQTDKFNDWAQSQIDYALGSVGHSFVCGFGENPPTHPHHASSSCPDAPATCDWDTYDSSEPNPHTLFGALVGGPDENDAYTDDRSDYVHNEVALDYNAFYTGVL
>ALS_gi|284434765|gb|ADB85441.1|
YSQALCMAMLFYEAQRSGYLPADNRVDWRGDSATGDGSDVGLDLEGGYYDAGDFVKFGFPLAYSVAVLAWGLDEYSGGYRTAGQTAYGRATIKRATDYLLKCHAGSKVLYGQCGDGDIDHEYWGRPEEMTMSRPSYKIDEQNPGADLAAETAAGLAAASIVFQGTDASYANQLLDFAKEMLELADEHQTSYVNSIPAGDFYNSWSGFQDELGWGACWLYKATGEQSYYNQAEGYYNSFNMANDQEVNFYWDDKTAGVYALMTEFGQDSKYNDRFAQFLDSMRTSQRFTNAGLIFINDWGSIRHALGLAFIAIRGADLGINPATNRNFAQTQIDYAVGSQGHSFVVGFGTNPPTHAHHRAASCEDPPAPCSYDDMNKVDPNPHVIYGGLVGGPTDTNDNWQDNRSNWQMTEVGLDYNAVFSSTL
>ALS_gi|284434763|gb|ADB85440.1|
YSQALCMSPLFYEAQRSGKLPADQRVTWRADSGLQDGADVGLDLTGGYYDAGDYVKFNFPMAASVTALAFGLHAFPSGMSTAGQTNYVKAAVKWGSDYFLKCVQGPTTLWGQVGDPDVDHAYWGRPEDMTETRVSYKIDASAPGTDLAAETAAALAGAAVVHSGSYASECVSAAEQMYTFADEHRGKYSNSIDKAANFYSSYSFHDELPWAALWLYLATGENSYLSDAEGYIQEFGLLDADVLNVDWDDKTAGVYALMVEIDGGSQYTSALQGYVDNLLSYQHTPGGMVYISDWGSLREAVNAAFIAARAASLGIKASSYNNWAQSQADYALGSIGHSYVCGFGNNPPTHPHHGSSSCPVAPQPCGWNEYNSADPNPQTLFGALVGGPDAQDNYVDDRDDYIHNEVACDYNALFTGLL
>ALS_gi|8886829|gb|AAF80585.1|AF220597_1
YSQLIQYSLLFYEAQRSGKLPADQKVTWRKDSALNDKGQNGEDLTGGYYDAGDYVKFGYPMAFTATLLAWSLIDYEQGYAKANSVEDARKAVKWATDYFLKAHVSEHEFYGQVGEGNLDHNSWGRPEDMTMERPAYKIDEQNPGTELAAETAAALAAASIVFKSVDPSYSNTLLTHAKQLYDFGDNFRGKYSESINDAQQFYRSNEFEDELVWGALWLYKATMDESFLTKAQQYYDDFGIAEYNPWFSWDQKCTSSQLLLAQITQEQQYIDKITAYCDHMISGQQRTPKGLVYIDTWGSLRMAANAAYLCLEAASAGLKPTEYRAFATEQIGYALGDTGKSFVVGFGVNPPSHESHRSSSCPDAPAPCDWVTYGSVDPNPHVLYGAIVGGPGPNDEYDDQRYDYVHNEVADDYNAGYQGCL
>ALS_gi|8886827|gb|AAF80584.1|AF220596_1
YAQVLQYSLLFYEAQRSGKLPADQKVTWRKDSALNDKGQNGEDLTGGYYDAGDFVKFGFPMAYTATVLAWGVISHEQGYQKANALEDARKAVKWATDYFIKAHVSENEFYGQVGRGDLDHNWWGRPEDMTMERPAYKIDAQHPGSDLAAETAAALAAASIVFKSVDPTYSNTLLTHAKQLYNFADMHRGKYSDSITDAAQYYSSYGYEDDLVWGAVWLYKATNDNSYLTKAEQYYTQFGLADYDGYFSWDQKISGVEVLLAEITKDQGHISRITQYCDNMVRGQTRTPKGLVYISDWGSLRMAANAVYLCLEAAKDGHNPTQYREFATQQIGYILGDTGKSYVVGFGQNYPTHESHRSSSCPDAPAACDWNTYNGNQPNAHVLYGALVGGPGQNDDYEDLRSDYVHNEVADDYNAAFQGAL
>ALS_gi|5020110|gb|AAD38027.1|AF148497_1
YSQALCMSYVFYEAQRSGKLPGDQRVTWRGDSALNDGSDVGHDLTGGYYDAGDHVKFGFPMAFTATMLAWGQIDFANGHSKAGQTSYGHAALKWATDYFLKAHTATNEFYGQVGEGNTDHAYWGRPEDMTMSRPSYKIDQSRPGSDLAGETAAALAAASIVFKSSDSSYSSQVLSVAKELYEFADQHRDIYTNAITDAASFYNSWSGYGDELAWAALWLARATGDNSYLDRAKGHVSEFNLLGTPSQFGWDDKKAGVQALLVLLDGSSEYTNALNQFLNFVRNQAPYTPEGLVFLDAWGSNRHAANVAFIALYAAKLGIDAGTNQQWARGQIGQLLGDNSRYQSFVVGFGVNPPTRPHHRSSSCPDRPADCSNGLTNSGPNPQTLWGALVGGPAQDGSYNDDRQDYQHNEVACDYNAAYTGAL
>ALS_gi|284182834|gb|ADB82658.1|
YKTVLRNSLLFYEAQRSGKLPADQKVTWRKDSALNDKGQNGEDLTGGYYDAGDYVKFGFPMASTATVLAWGLVDYAAGYTSAGALDDGRKAVKWATDYFLKAHTAPTELYGQVGKGDLDHSYWGRPEDMTMSRPAFKIDASNPGSDLAGETAAALAAASIVFKAVDPSYSNDLLTHAKQLFDFANNYRGKYSDSITDANSYYTSYDYRDELVWAAAWLYRATNDITYLNTAESLHNQFGLQDWNGGFSWDAKVSGVQLLLAKLTNKQQYKDAIKGYVDYLINAQQKTPKGLLFIDVWGSLRHASNAAFVILQAADLGISAVSYRQFAKKQIDYALGDGGRSLVVGFGNNPPTHPHHASSSCPDAPAVCDWSTYSSPDPNFHVLTGALVGGPDVNDNYVDDRNDYVQNVVACDYNAGFQSAV
>ALS_gi|283138829|gb|ADB12483.1|
YKTVLKNSLLFYEAQRSGKLPADQKVTWRKDSALNDKGDNGEDLTGGYYDAGDFVKFGFPMAYTATVLAWGLVDYEAGYSSAGVLDDGRKAVKWATDYFLKAHTAATEFYGQVGEGEADHAYWGRPEDMTMARPAYKIDAARPGSDLAGETAAALAAASIVFKGVDSSYSANLLDRAKQLFDFADKHRGKYSDSITDARNFYASGDYKDELVWAATWLYRATNDNTYLTKAESLYNEFGLGNWNGALNWDNKVSGVQVLLAKLTSKQAYKDTVKGYVDYLINDQQKTPKGLLYIDQWGTLRHAANAALIILQAADLGISADSYRQFAKKQIDYALGDGGRSYVVGFGDNPPVRPHHRSSSCPDAPAVCDWNTFNSPDPNFHVLTGALVGGPDQNDSYEDDRSDYVSNEVATDYNAGFQSAV
>ALS_gi|13095576|gb|AAK12339.1|
YTTVLKSSLLFYEAQRSGKLPADQKVTWRKDSALDDKGNNGEDLTGGYYDAGDFVKFGFPLAYTATVLAWGLVDYEAGYSSAGATDDGRKAVKWATDYLLKAHTAATELYGQVGDGDADHAYWGRPEDMTMARPAYKIDASRPGSDLAGETAAALAAASIVFKGVDSSYSDNLLAHAKQLFDFADNYRGKYSDSITQASNFYASGDYKDELVWAATWLYRATNDNTYLTKAESLYNEFGLGNWNGAFNWDNKVSGVQVLLAKLTSKQAYKDTVQGYVDYLINNQQKTPKGLLYIDQWGTLRHAANAALIILQAADLGISADSYRQFAKKQIDYALGDGGRSYVVGFGDNPPTHPHHRSSSCPDAPAVCDWNTFNSPDPNFHVLTGALVGGPDQNDNYVDDRSDYVSNEVATDYNAGFQSAV
>ALS_gi|260808721|ref|XP_002599155.1|
YVEALHKSILFYEAQRAGNLPSNNRIPWRRNCCQGDGSDVGLDLSGGWFDAGDHLKLHFPLAYTITVLSWGMIEFKSAYEAAGEMGYAMDSIKWVTDYFIKCHPSKFEFVAQVGDTEPDHQFWGKPQDMTMRRPAKKVTANQPGSDVTAETAAAMAAASIVFRENGDPGYADTLLSHAKDLYEFADTYRGEYQNVVHDTPYPSFGGMNDELVWGAAWLHRATQDGSYLSKAESYYDQYGISSGGFSWDEKQSGTMLVLFKATNKDKYKNDIVGYLSRKMPGGGDTYTPKGMLWLNEWGSCRHSANHAFLALVAADMGINVDQYRGFAAQQINYMLGDAGRSMVVGFGNNPPVRPHHRAATCPVDGHCDWNTYNSWDANANVLQGALVGGPDAHDNYSDDRSNFHTNEVAVDYNAGFQGCL
>ALS_gi|242011455|ref|XP_002426465.1|
YDKALELSLLFYEAQRSGYLPPDNRISWRQNSGLNDSSPNGDDLTGGYYDAGDFVKFGFTMASTTTLLAWGLLSYKDAYLASGQYKHCLNAIKWASDYFIKCHVSPDEFYGQVGDFALDHAFWGRPEDLNMSRPAYKIDKEHPGSDLAGETAAALAAVSLAFKYVDPEYSALCLKHGKQLYSFATNYRGLYHEAIKGASQYYESTDYADELTWSAAWLYKASNDLTYLDDAEHHYMKFRLKERPNEFFYNKKVAGVQILLAQLTGRPEYIEAAQAFCDFIVDYQKVTPKGLTYIDKLGTLCHASNVAFVCLQAADIGLKSSSKYRKFAKRQIDYILGDSGRSYLVGFGKDYPKQPHHAASSCPKRPAKCGWEAYSQPGPNPQILYGALVSGPDENDYYEDKREEYVYNEVTLDYNAGFQSAV
>ALS_gi|254553092|dbj|BAH85844.1|
YGNALGLSILFYDAQRSGRLPGNNPIPWRSNSATGDGSDVGTDLSGGWYDAGDLVKFNFPMASSATILAWGLSRWKDGYEAAGQLEMMYDCLKWPLDYFLKCWKPSQNVYYAQVGNGGTDHAVWGRPEDMHMSRPSYKVDAGKPGSDVAGETAAALAAGSIVFKERDAGYSTKLLTAAKSLYEFAKNHKGIYSQSVPDAQSYYGSTGYNDELCEAAAWLHKATQEAKYLQDAKGFYEADTSWALSWDDKKISCQLLLFEATKEAKYKANVESFVNSYKPGGGITYTPCGLAWRDQWGSLRYAANAAFVALMAAEDGIGGNDYKTFALSQIDYILGDNRQHMSFEIGFGSNYPKQPHHRGSSCPGANCGWNDYNSGGANPHVLKGALVGGPDQGDNYADKRSDYTKNEVTCDYNAGFQSAL
>ALS_gi|87133086|gb|ABD24281.1|
YDDVLYKSILFYEAQRSGKLPANNRIPWRGDSALNDGDGGVDLTGGWYDAGDFVKFNFPMAWSTAVLTWGLLQFKDAYQAAGQLEWMYESVKWPLDYLLKCHVSDNVLYVQVGDGGVDHGSWGRPEDMEMARPAFKIDATKPGSEVAMETAAAFAAGHLAFKEKDPSYSAKLLQHAKSLWQFAVTHKGKYSDSVSAAAGYYNSANVTDELCWGSLWLYKATKEPKYLEEALKHYDASPDWGMSWDDVFIGNQVLLYELTKEAKYKTAVEGTFREWFPGGTVPYTPKGLAYRLQWGSLRYASNMAMAALMAAEAGIHPDEYRHWAMCQIHYALGDTGRSFVVGFGKNPPVSPHHRSSSCPNLPVRCNMNYLHLDTPNTHMLCGALVGGPDSSDGYKDSRENYVNNEVACDYNAGFQTAV
>ALS_gi|87133084|gb|ABD24280.1|
YDDVLYKSILFYEAQRSGKLPANNRIPWRGDSALNDGDGGVDLTGGWYDAGDFVKFNFPMAWSTAVLTWGLLQFKDAYQAAGQLEWMYESVKWPLDYLLKCHASDNVLYVQVGDGGADHGSWGRPEDMKMARPAFKIDATKPGSEVAMETAAAFAAGYLAFKEKDPSYSAKLLQHAKSLWQFAVTHKGKYSDSVSAAAGYYNSANVTDELCWGSLWLYKATKEPKYLEEALKHYDASPDWGMSWDDVFIGNQVLLYELTKEAKYKAAVEGTFREWFPGGTVPYTPKGLAYRLQWGSLRYASNMAMAALMAAEVGIHPDEYRHWAMCQIHYALGDTGRSFVVGFGKNPPVSPHHRSSSCPNLPVRCNMNYLHLDTPNTHMLCGALVGGPDSSDGYKDSRENYVNNEVACDYNAGFQTAV
>ALS_gi|87133082|gb|ABD24279.1|
YDDVLYKSILFYEAQRSGKLPANNRIPWRGDSALNDGDGGVDLTGGWYDAGDFVKFNFPMAWSTAVLTWGLLQFKDAYQAAGQLEWMYESVKWPLDYLLKCHVSDNVLYVQVGDGGVDHGSWGRPEDMKMARPAFKIDATKPGSEVAMETAAAFAAGHLAFKEKDPSYSAKLLQHAKSLWQFAVTHKGKYSDSVSAAAGYYNSANVTDELCWGSLWLYKATKEPKYLEEALKHYDASPDWGMSWDDVFIGNQVLLYELTKEAKYKTAVEGTFREWFPGGTVPYTPKGLAYRLQWGSLRYASNMAMAALMAAEAGIHPDEYRHWAMCQIHYALGDTGRSFVVGFGKNPPVSPHHRSSSCPNLPVRCNMNYLHLDTPNTHMLCGALVGGPDSSDGYKDSRENYVNNEVACDYNAGFQTAV
>ALS_gi|87133080|gb|ABD24278.1|
YDDVLYKSILFYEAQRSGKLPANNRIPWRGDSALNDGDGGVDLTGGWYDAGDFVKFNFPMAWSTAVLTWGLLQFKDAYQAAGQLEWMYESVKWPLDYLLKCHVSDNVLYVQVGDGGVDHGSWGRPEDMKMARPAFKIDATKPGSEVAMETAAAFAAGHLAFKEKDPSYSAKLLQHAKSLWQFAVTHKGKYSDSVSAAAGYYNSANVTDELCWGSLWLYEATKEPKYLEEALKHYDASPDWGMSWDDVFIGNQVLLYELTKEAKYKTAVEGTFREWFPGGTVPYTPKGLAYRLQWGSLRYASNMAMAALMAAEAGIHPDEYRHWAMCQIHYALGDTGRSFVVGFGKNPPVSPHHRSSSCPNLPVRCNMNYLHLDTPNTHMLCGALVGGPDSSDGYKDSRENYVNNEVACDYNAGFQTAV
>ALS_gi|87133078|gb|ABD24277.1|
YDDVLYKSILFYEAQRSGKLPANNRIPWRGDSALNDGDGGVDLTGGWYDAGDFVKFNFPMAWSTAILNWGLLQFKDAYEAAGQLEWMYESVKWPLDYLLKCHASDDVLYVQVGDGGADHGSWGRPEDMKMARPAFKIDASKPGSEVAMETAVAFVTGHLAFKEKDPPYSAKLLQHAKSLWEFAVTHKGKYSESVSAAASYYNSVNVTDELCWGSLWLYKATKEPKYLEEALKHYDASPDWGMSWDDVFIGNQVLLYELTKEEKYKAAVEGTFKEWFPGGTVPYTPKGLAYRLQWGALRYSSNMAMAALMAAEAGIHPDEYRHWAMCQIHYALGDTGRSFVVGFGKNPPVSPHHRSSSRPNLPVRCNMNYLHLDTPNTHMLCGALVGGPDSSDGYKDSRENYVNNEVACDYNAGFQTAV
>ALS_gi|126697304|gb|ABO26609.1|
YKEVLGLSILFYDAQRSGKLPANNHVSWRADSSLTDKGDNGEDLTGGWYDAGDIKFNLPMASATTILSWGFLKWSDAYKTAGQEDHMYDMIKWPLDYFLKCWNPVKKEYYVQVGESSLDSTFWGRPEDLPANLKVFKVTASKPGSDVAGITAAALAAGSVLYQTKDASYGARLLSAAESLYAFATTYRGIYSVSVPAAASAYASTGYNDELCVAAVWLYKATRDKKYLEDAKTYHSSASPWAYSWDDTTVGCQLMLYDMTRDVTYRTEVQRFLTSWKPGGSLPYTPCGMAFRSKWGSLRYDANVAFIALMAAEDGIDQVENRQWALSQLNYILGDNKQHLSFVVGFGSKYPLQPRHGASSCPDQPATCDWSNFHSPGPNPHVLKGALVGGPDGTDTYSDKRSDYVGNEVAVDYNAGFQSTIA
>ALS_gi|157313367|gb|ABV32557.1|
YADVIKKSLLFYQAQRSGRLSGMDPLVSWRKDSALNDRGNNGEDLTGGYYDAGDFVKFGFPMAYTITLLSWGVIDYENTYSSIGALSAARAAIKWGTDYFIKAHVSANELYGQVGNGGADHSWWGRPEDMNMDRPAYKIDTSRPGSDLAAETAAAMAAASIVFKNADSNYANTLLRHAKELYNFADNYRGKYSDSISDAAAFYNSYSYEDELVWGAIWLWRATNDQNYLNKATQYYNQYSIQYKNSPLSWDDKSTGASALLAKLTGGDQYKSAVQSFCDGFYYNQQKTPKGLIWYSDWGSLRQSMNAVWVCLQAADAGVKTGEYRSLAKKQLDYALGDAGRSFVVGFGNNPPSHEQHRAASCPDAPAACDWNTYNGGQSNYHVLYGALVGGPDANDYYNDVRSDYVHNEVACDYNAGFQNVL
>ALS_gi|190343108|gb|ACE75511.1|
YDEVLEKSILFYEAERSGYLPADNRIPYRGDSALGDQGNQGQDLIGGWYDAGDHVKFGFPMAISTTTLAWGILEFREAYEAAGQYNWALDSIRWPLEYFIKAHVSDNEFYGQVGDGNIDHSYWGRPEEMTMERPAWSITPSNPGSDLAAETAAALAAGYLVFRDLDAAYASTLLDHSRTLYDFAYNNRGIYSDSIPNAGEFYPSNGYEDELAWGAAWLYRATGEQYYLDRAYEFGSTSDVAWAYDWDEKTVGYQLLLTTFAGQTDFQPPVEDFLRNWFPGGSVHYTPLGLAWLIEWGANRYAANAAFIALVAAKYNILAAEAEQFARSQIHYMLGDAGRSYVVGFGNNPPQQPHHSSSSCPDLPAECDWDEFENPGPNYQILYGALVGGPDQNDQYQDLRSDYVKNEVTNDYNAGFQGAV
>ALS_gi|190343106|gb|ACE75510.1|
YDEVLEKSILFYEAERSGDLPANNRIPYRGDSALGDQGNQGQDLTGGWYDAGDHVKFGFPMAFATTTLAWGILEFRDGYEAAGQYNLALDSIRWTLNYFLKAHVSDNEFYGQVGDANTDHAWWGRPEDMTMERPAWSISPSAPGSDLAAETAAALAAGYLVFRDLDAAFANNLLAHSRTLYDFALNNRGIYSQSISNAAGFYASSAYEDELAWGAAWLYRATGEQEYLDRAYEFGTTTNTAWAYDWNEKIVGYQLLLTTSAGQTDFLPRVENFLRNWFPGGSVQYTPLGLAWLAQWGPNRYAANAAFIALVSAKYNILASESEQFARSQIHYMLGDAGRSYVVGFGNNPPQQPHHRSSSCPDQPAECDWDEFNQPGPNYQILYGALVGGPDQNDQFEDLRSDYVRNEVATDYNAGFQGAV
>ALS_gi|3721828|dbj|BAA33709.1|
YKQVLRDSLLFYEAQRSGRLPADQKVTWRKDSALNDQGEQGQDLTGGYFDAGDFVKFGFPMAYTATVLAWGLIDFEAGYSSAGALDDGRKAVKWATDYFIKAHTSQNEFYGQVGQGDVDHAYWGRPEDMTMARPAYKIDTSRPGSDLAGETAAALAAASIVFKNVDGTYSNNLLTHARQLFDFANNYRGKYSDSITDARNFYASADYRDELVWAAAWLYRATNDNSYLNTAESLYNEFGLQNWGGGLNWDSKVSGVQVLLAKLTNKQEYKDTIQSYVNYLINNQQKTPKGLLYIDMWGTLRHAANAAFIMLEAADLGLSASSYRQFAQTQIDYALGDGGRSFVCGFGSNPPTRPHHRSSSCPPAPATCDWNTFNSPDPNYNVLSGALVGGPDQNDNYVDDRSDYVHNEVATDYNAGFQSAL
>ALS_gi|3721826|dbj|BAA33708.1|
YKQVLRDSLLFYEAQRSGRLPADQKVTWRKDSALNDQGDQGQDLTGGYFDAGDFVKFGFPMAYTATVLAWGLIDFEAGYSSAGALDDGRKAVKWATDYFIKAHTSQNEFYGQVGQGDADHAFWGRPEDMTMARPAYKIDTSRPGSDLAGETAAALAAASIVFRNVDGTYSNNLLTHARQLFDFANNYRGKYSDSITDARNFYASADYRDELVWAAAWLYRATNDNTYLNTAESLYDEFGLQNWGGGLNWDSKVSGVQVLLAKLTNKQAYKDTVQSYVNYLINNQQKTPKGLLYIDMWGTLRHAANAAFIMLEAAELGLSASSYRQFAQTQIDYALGDGGRSFVCGFGSNPPTRPHHRSSSCPPAPATCDWNTFNSPDPNYHVLSGALVGGPDQNDNYVDDRSDYVHNEVATDYNAGFQSAL
>ALS_gi|146455223|dbj|BAF62178.1|
YCDVIHKSILFFEAQRSGELPNDNRIDYRGDSALDDKGNNNEDLTGGWYDAGDHVKFGLPMAASATLLAWGIIEFEAAYKACGEYNNALDEIRWATDYFIKCHVSDNELYVQVGDGNADHAYWGRPEEMTMDRPAVKITTSKPGSDVAGETSAALAAASIVFKNADSSYSNELLDHAKTLFDFAYNYRAKYTDSLSEPGNFYRSYGYEDELTWAAAWLYKATGTQSYLNKATSSYSSGTPWALSWDDKNAGAQMLLYQLTGSNDYKDAVIRFLESWMPGRITYTPNGLAWRDTWGPLRYSANTAFIAALACHYNINSESCSFVEQQIHYMLGSSGRSFVVGFGENPPQRPHHRSSSCPDQPQSCSWNEYNSGSANPQTLEGALVGGPDQNDNYTDERSDYISNEVACDYNAGFQSAV
>ALS_gi|118764568|dbj|BAF38757.1|
YGEALGMSILFFDAQRSGKLPANNPIPWRGDSAVNDGDAGHDLSGGWYDAGDHVKFNLPMAFSTWVLEYGMLKFKDGYQAAGQLDMACDMIKWPLEYFLKCWVPESNTLYVQVGDGGQDHSFWGRPENMNMNRPAFKVTTSCKGSDVAGDTVSALAAGYLVFKDVCSDTTFANNLLTAAKSLYTFTKNNRGIYSQCVNAAAAFYGSSGERDEVATAAAWMYKATNDNGYLTDAQSLYPAGTPWGFAWNDAQSGAALLLYEATQDNAYKQDLVAFIKSYMPGGGIQTTPCGLAWRDQWGPNRYAANAAFIALAAAEEGIEPDQFKNFAMSQINYLLGDNKLHISYEIGFGSKYPQHPHHRGSSCPTTTTQCSIGDTGPNPNLLKGGLVGGPDNSDNYDDRRDDYVKNEVACDYNAGFQSAL
>ALS_gi|62638011|gb|AAX92641.1|
YDEVLEKSILFYEAERSGDLPSNNRIPYRGDSALGDQGNQGQDLTGGWYDAGDHVKFGFPMAFATTTLAWGILEFRDGYEAAGQYNLALDSIRWTLNYFLKAHVSDNEFYGQVGDANTDHAWWGRPEDMTMERPAWSISPSAPGSDLAAETAAALAAGYLVFRDLDAAFANNLLAHSRTLYDFALNNRGIYSQSISNAAGFYASSAYEDELAWGAAWLYRATEEQEYLDRAYEFGTTTNTAWAYDWNEKIVGYQLLLTTSAGQTDFLPRVENFLRNWFPGGSVQYTPLGLAWLAQWGPNRYAANAAFIALVSAKYNILASESEQFARSQIHYMLGDAGRSYVVGFGNNPPQQPHHRSSSCPDQPAECDWDEFNQPGPNYQILYGALVGGPDQNDQFEDLRSDYIRNEVANDYNAGFQGAV
>ALS_gi|71904973|gb|AAU20853.2|
YKTVLSNSLLFYEAQRSGKLPSDQKVTWRKDSALNDKGQKGEDLTGGYYDAGDFVKFGFPMAYTVTVLAWGVIDYESAYSAAGALDSGRKALKYGTDYFLKAHTAANEFYGQVGQGDVDHAYWGRPEDMTMSRPAYKIDTSKPGSDLAAETAAALAATAIAYKSADATYSNNLITHAKQLFDFANNYRGKYSDSITDAKNFYASGDYKDELVWAAAWLYRATNDNTYLTKAESLYNEFGLGNWNGAFNWDNKISGVQVLLAKLTSKQAYKDKVQGYVDYLISSQKKTPKGLVYIDQWGTLRHAANSALIALQAADLGINAATYRAYAKKQIDYALGDGGRSYVVGFGTNPPVRPHHRSSSCPDAPAVCDWNTYNSAGPNAHVLTGALVGGPDSNDSYTDARSDYISNEVATDYNAGFQSAV
>ALS_gi|24940553|emb|CAD54730.1|
YNDVLTKSLLFYEAQRSGKLPSDQKVTWRKDSALNDKGQNGEDLTGGYYDAGDYVKFGFPMAYTATVLAWGLVDHPAGYSSAGVLDDGRKAVKWVTDYLIKAHVSKNELYGQVGDGDADHAYWGRPEDMTMARPAYKIDTSRPGSDLAGETAAALAAASIVFKSTDSNYANTLLTHAKQLFDFANNYRGKYSDSITQASNFYSSSDYKDELVWAAVWLYRATNDQTYLTTAEKLYSDLGLQSWNGGFTWDTKISGVEVLLAKITGKQAYKDKVKGYCDYISGSQQKTPKGLVYIDKWGSLRMAANAAYICAVAADVGISSTAYRQFAKTQINYILGDAGRSFVVGYGNNPPTHPHHRSSSCPDAPATCDWNNYNSANPNPHVLYGALVGGPDSNDNYQDLRSDYVANEVATDYNAAFQSLL
>ALS_gi|24940551|emb|CAD54729.1|
YKDVLTKSLLFYEAQRSGKLPSDQKVTWRRDSALNDKGQNGEDLTGGYYDAGDYVKFGFPMAYTATVLAWGLVDHPAGYSSAGVLDDGRKAVKWVTDYLIKAHVSKNELYGQVGDGDADHAYWGRPEDMTMARPAYKIDTSRPGSDLAGETAAALAAASIVFKSTDSNYANTLLTHAKQLFDFANNYRGKYSDSITQASNFYSSSDYKDELVWAAVWLYRATNDQTYLTTAEKLYSDLGLQSWNGGFTWDTKISGVEVLLAKITGKQAYKDKVKGYCDYISGSQQKTPKGLVYIDKWGSLRMAANAAYICAVAADVGISSTAYRQFAKTQINYILGDAGRSFVVGYGNNPPTHPHHRSSSCPDAPATCDWNNYNSANPNPHVLYGALVGGPDSNDNYQDLRSDYVANEVATDYNAAFQSLL
>ALS_gi|24940549|emb|CAD54728.1|
YKDVLTKSLLFYEAQRSGKLPSDQKVTWRKDSALNDKGQNGEDLTGGYYDAGDYVKFGFPMAYTATVLAWGLVDHPAGYSSAGLLDDGRKALKWVTDYLIKAHVSENELYGQVGDGDADHAYWGRPEDMTMARPAYKIDTSNPGSDLAGETAAALAAASIVFTSTDSNYANTLLTHAKQLFDFANNYRGKYSDSITQASNFYSSSDYRDELVWAAAWLYRATNDQTYLNTAESLNDDYGLQYWNVHFTWDSKALGATALLAKITGKQTYKDGLTSYCDSLVSRQQTPKGLTFLDQWGSLRMISNAVYICLQAADLSINSDTYRQFAKSQLNYILGDAGRSFVVGFGNNPPTHPHHRSSSCPDAPATCDWNNYNSANPNPHVLYGALVGGPDSNDNYQDLRSDYVANEVATDYNAAFQSLL
>ALS_gi|24940547|emb|CAD54727.1|
YKDVLTKSLLFYEAQRSGKLPSDQKVTWRKDSALNDKGQNGEDLTGGYYDAGDYVKFGFPMAYTATVLAWGLVDHPAGYSSAGLLDDGRKALKWVTDYLIKAHVSENELYGQVGDGDADHAYWGWGRPEDMTMARPAYKIDTSRPGSDLAGETAAALAAASIVFTSTDSNYANTLLTHAKQLFDFANNYRGKYSDSITQASNFYSSSDYRDELVWAAAWLYRATNDQTYLNTAESLNDDYGLQYWNVHFTWDSKALGATALLAKITGKQTYKDGLTSYCDSLVSRQQTPKGLTFLDQWGSLRMISNAVYICLQAADLSINSDTYRQFAKSQLNYILGDAGRSFVVGFGNNPPTHPHHRSSSCPDAPATCDWNNYNSADPNPHVLYGALVGGPDSNDNYEDLRSDYVANEVATDYNAAFQSLL
>ALS_gi|24940545|emb|CAD54726.1|
YNDVLTKSLLFYEAQRSGKLPSDQKVTWRKDSALNDKGQNGEDLTGGYYDAGDYVKFGFPMAYTATVLAWGLVDHPAGYSSAGLLDDGRKALKWVTDYLIKAHVSENELYGQVGDGDADHAYWGRPEDMTMARPAYKIDTSNPGSDLAGETAAALAAASIVFTSTDSNYANTLLTHAKQLFDFANNYRGKYSDSITQASNFYSSSDYRDELVWAAAWLYRATNDQTYLNTAESLNDDYGLQYWNVHFTWDSKALGATALLAKITGKQTYKDGLTSYCDSLVSRQQTPKGLTFLDQWGSLRMISNAVYICLQAADLSINSDTYRQFAKSQLNYILGDAGRSFVVGFGNNPPTHPHHRSSSCPDAPATCDWNNYNSADPNPHVLYGALVGGPDSNDNYEDLRSDYVANEVATDYNAAFQSLL
>ALS_gi|29467495|dbj|BAC67186.1|
YGEALGKSILFYDAQRSGKLPANNPIKWRGDSALGDKGDNGEDLTGGWYDAGDHVKFSLPSSTSTVLLWGYLQWKDAYATTKQTDMFFDMIKWPLDYFLKCWIPKSQTLYAQVGEGNDDHHFWGRAEDMKMARPAYKLTPSKPGSDVAGEIAASLAAGYLAFKQRDAKYAATLLSTSKEIYEFGKKYPGIYSSSIQDAGQFYSSSGYKDEMCEGAMWLYKATGDKSYLADAKGYHENAWAWALGWDDKKIACQLLLYEATKDTAYKTEVEGFFKGWLPGGSITYTPCGQAWRDKWGSNRYAANSAFAALVAADAGIDTVTYRKWAVEQMNYILGDNKYGISYQIGFGTKYPRNPHHRSASCPDIPAPCSETNLHTAGPSPHILVGAIVGGPDNDDSYKDNREDYVHNEVACDYNSGFQSALA
>ALS_gi|52000425|dbj|BAD44734.1|
YGEALGKSILFYDAQRSGKLPANNPIKWRGDSALGDKGDNGEDLTGGWYDAGDHVKFSLPSSTSTVLLWGYLQWRDAYATTKQTDMFFDMIKWPLDYFLKCWIPKSQTLYAQVGEGNDDHHFWGRAEDMKMARPAYKLTPSKPGSDVAGEIAASLAAGYLAFKQRDAKYAATLLSTSKEIYEFGKKYPGIYSSSIQDAGQFYSSSGYKDEMCEGAMWLYKATGDKSYLADAKGYHENAWAWALGWDDKKIACQLLLYEATKDTAYKTEVEGFFKGWLPGGSITYTPCGQAWRDKWGSNRYAANSAFAALVAADAGIDTVTYRKWAVEQMNCILGDNKYGISYQIGFGTKYPRNPHHRSASCPDIPAPCSETNLHTAGPSPHILVGAIVGGPDNDDSYKDNREDYVHNEVACDYNSGFQSALA
>ALS_gi|38198217|dbj|BAD01504.1|
YGEALGKSILFYDAQRSGKLPANNPIKWRGDSALGDKGDNGEDLTGGWYDAGDHVKFSLPSSTSTVLLWGYLQWKDAYATTKQTDMFFDMIKWPLDYFLKCWIPKSQTLYAQVGEGNDDHHFWGRAEDMKMARPAYKLTPSKPGSDVAGEIAASLAAGYLAFKQRDAKYAATLLSTSKEIYEFGKKYPGIYSSSIQDAGQFYSSSGYKDEMCEGAMWLYKATGDKSYLADAKGYHENAWAWALGWDDKKIACQLLLYEATKDTAYKTEVEGFFKGWLPGGSITYTPCGQAWRDKWGSNRYAANSAFAALVAADAGIDTVTYRKWAVEQMNYILGDNKYGISYQIGFGTKYPRNPHHRSASCPDIPAPCSETNLHTAGPSPHILVGAIVGGPDNDDSYKDNREDYVHNEVACDYNSGFQSALA
>ALS_gi|13537540|dbj|BAB40697.1|
YKTVLKNSLLFYEAQRSGKLPADQKVTWRKDSALNDKGQKGEDLTGGYYDAGDFVKFGFPMAYTVTVLAWGLVDYESAYSTAGALDDGRKALKWGTDYFLKAHTAANEFYGQVGQGDVDHAYWGRPEDMTMSRPAYKIDTSKPGSDLAAETAAALAATAIAYKSADSTYSNNLITHAKQLFDFANNYRGKYSDSITDAKNFYASGDYKDELVWAAAWLYRATNDNTYLTKAESLYNEFGLGSWNGAFNWDNKISGVQVLLAKLTSKQAYKDKVQGYVDYLVSSQKKTPKGLVYIDQWGTLRHAANSALIALQAADLGINAASYRQYAKKQIDYALGDGGRSYVVGFGTNPPVRPHHRSSSCPDAPAACDWNTYNSAGPNAHVLTGALVGGPDSNDSYTDSRSDYISNEVATDYNAGFQSAV
>ALS_gi|13537538|dbj|BAB40696.1|
YKTVLKNSLLFYEAQRSGKLPADQKVTWRKDSALNDKGQKGEDLTGGYYDAGDFVKFGFPMAYTVTVLAWGLVDYESAYSTAGALDDGRKALKWGTDYFLKAHTAANEFYGQVGQGDVDHAYWGRPEDMTMSRPAYKIDTSKPGSDLAAETAAALAATAIAYKSADSTYSNNLITHAKQLFDFANNYRGKYSDSITDAKNFYASGDYKDELVWAAAWLYRATNDNTYLTKAESLYNEFGLGSWNGAFNWDNKISGVQVLLAKLTSKQAYKDKVQGYVDYLVSSQKKTPKGLVYIDQWGTLRHAANSALIALQAADLGINAASYRQYAKKQIDYALGDGGRSYVVGFGTNPPVRPHHRSSSCPDAPAACDWNTYNSAGPNAHVLTGALVGGPDSNDSYTDSRSDYISNEVATDYNAGFQSAV
>ALS_gi|13537536|dbj|BAB40695.1|
YKTVLKNSLLFYEAQRSGKLPADKKVTWRKDSALNDKGQKGEDLTGGYYDAGDFVKFGFPMAYTVTVLAWGLVDYESAYSTAGALDDGRKALKWGTDYFLKAHTAANEFYGQVGQGDVDHAYWGRPEDMTMSRPAYKIDTSKPGSDLAAETAAALAATAIAYKSADSTYSNNLITHAKQLFDFANNYRGKYSDSITDAKNFYASGDYKDELVWAAAWLYRATNDNTYLTKAESLYNEFGLGSWNGAFNWDNKISGVQVLLAKLTSKQAYKDKVQGYVDYLVSSQKKTPKGLVYIDQWGTLRHAANSALIALQAADLGINAASYRQYAKKQIDYALGDGGRSYVVGFGTNPPVRPHHRSSSCPDAPAACDWNTYNSAGPNAHVLTGALVGGPDSNDSYTDSRSDYISNEVATDYNAGFQSAV
>ALS_gi|13537532|dbj|BAB40693.1|
YKTVLKNSLLFYEAQRSGKLPADKKVTWRKDSALNDKGQKGEDLTGGYYDAGDFVKFGFPMAYTVTVLAWGLVDYESAYSTAGALDDGRKALKWGTDYFLKAHTAANEFYGQVGQGDVDHAYWGRPEDMTMSRPAYKIDTSKPGSDLAAETAAALAATAIAYKSADSTYSNNLITHAKQLFDFANNYRGKYSDSITDAKNFYASGDYKDELVWAAAWLYRATNDNTYLTKAESLYNEFGLGSWNGAFNWDNKISGVQVLLAKLTSKQAYKDKVQGYVDYLVSSQKKTPKGLVYIDQWGTLRHAANSALIALQAADLGINAASYRQYAKKQIDYALGDGGRSYVVGFGTNPPVRPHHRSSSCPDAPAACDWNTYNSAGPNAHVLTGALVGGPDSNDSYTDSRSDYISNEVATDYNAGFQSAV
>ALS_gi|3294332|dbj|BAA31326.1|
YKTVLSNSLLFYEAQRSGKLPSDQKVTWRKDSALNDKGQKGEDLTGGYYDAGDFVKFGFPMAYTVTVLAWGVIDYESAYSAAGALDSGRKALKYGTDYFLKAHTAANEFYGQVGQGDVDHAYWGRPEDMTMSRPAYKIDTSKPGSDLAAETAAALAATAIAYKSADATYSNNLITHAKQLFDFANNYRGKYSDSITDAQNFYASGDYKDELVWAAAWLYRATNDNTYLTKAESLYNEFGLGNWNGAFNWDNKISGVQVLLAKLTSKQAYKDKVQGYVDYLISSQKKTPKGLVYIDQWGTLRHAANSALIALQAADLGINAATYRAYAKKQIDYALGDGGRSYVIGFGTNPPVRPHHRSSSCPDAPAVCDWNTYNSAGPNAHVLTGALVGGPDSNDSYTDARSDYISNEVATDYNAGFQSAV
>ALS_gi|3800444|dbj|BAA34050.1|
YKTVLSNSLLFYEAQRSGKLPSDQKVTWRKDSALNDKGQKGEDLTGGYYDAGDFVKFGFPMAYTVTVLAWGVIDYESAYSAAGALDSGRKALKYGTDYFLKAHTAANEFYGQVGQGDVDHAYWGRPEDMTMSRPAYKIDTSKPGSDLAAETAAALAATAIAYKSADATYSNNLITHAKQLFDFANNYRGKYSDSITDAKNFYASGDYKDELVWAAAWLYRATNDNTYLTKAESLYNEFGLGNFNGAFNWDNKVSGVQVLLAKLTSKQVYKDKVQSYVDYLISSQKKTPKGLVYIDQWGTLRHAANSALIALQAADLGINAATYRAYAKKQIDYALGDGGRSYVIGFGTNPPVRPHHRSSSCPDAPAVCDWNTYNSAGPNAHVLTGALVGGPDSNDSYTDARSDYISNEVATDYNAGFQSAV
>BAC_gi|221235247|ref|YP_002517683.1|
GRLTRAAMSFFYQQRASVPIEAKYVERPDLARPAGHAPDKATCFDQADERGQVWPGCDYTLDASKGWYDAGDHGKYVVNGGITVWTLVNAWERATLLNRPGALAALGDGALALPEAGNGVPDLLDEVRFQLDFLLAMQVPEAKTLQVPVGNQRPGNGKLALSAINASGMAHQKLADRYWTALPTAPADDKQVRYLYYPTTGATLNLAAVAAQAARVWKTIDPAFSTKCLEAARRAFAAAQRHPDIYAIGPFTGSGGYGDGDLTDEFYWAAAELYATTGEATYESALRASPLFLASPTEGTRPTGDIGWNGVGALGTMTLALVPNGLKPAEIAQARANLVASAGRYLSDDVSQGYALPYAAPGYPWGSNSSILNRAVVLGLAHDLTGEIAYRYGAVDAMDYVLGRNPLDQSYVSGFGARPMRHPHHRFWAKQANPAYPAPPSGVLSGGPNSTNMSDTVASAMKGKCRPQTCWTDDYRAFTQNEVAINWNAPLVWVS
>BAC_gi|59712751|ref|YP_205527.1|
AHTFSDVMHYFKSQRCGGIFDKQDKQAPLLNSNETVDVHGGWYDASGDVSKYLSHLSYANYLNPQQIPMVVWNMLKGLELTQNLSDFAAFSRTRLTEEALFGADFLVRMQNPAGFFYMTIFDKWSKDINQRDICAYATQEGHKSDDYQAGFRQGGGVSIAALAAASQLTLDGEFTREEYLAAATKGYWHLKENNLSYLNNGEENIIDEYCALLAVIELFKATQENNFLIEARIWADKLSARQQSDDNFSHFWSATDNGERPYFHAAEAGLPVIALSQYLEIETDNSRKAHTQLVINQAVEFELAISSETFNPFGYPRQYVKAVNGQKRSAFFVAHDNESGYWWQGENARLGSLASMSYLVLPHLTSNELKQRLAAFAQHNLNWVLGLNPYDMCMLDGHGHNNPDYLPHLGFFNAKGGVCNGITGGFEDEEDIAFNPAPHGDDMLQNWRWGEQWI
>BAC_gi|21231824|ref|NP_637741.1|
YQPVVDASLKAFYYNRASTELPAQFAGRYARAAGHPDTEVRIHPSAASATRPANSVISAPKGWYDAGDYNKYIVNSGISTYTVLAAYEHYPALFKAQALTIPNDAPGVPGILQEVWWNLEWMLAMQDPADGGVYHKLTDKQFDGLVMPDQAKQQRYVVMKATAATLDFAAVMAAASRVYAPFDKQYPGASARMLKAARSAWAWAQQHPNVIYRQPDDVRTGGYDDATVDDEFAWAAAELYVSTREDAFYDAMLARNVHASVPGWSNVGGLAWMSLAAHRDQLTPHADRARIEGEISGLAQRLGDQWQASPWRLAMADNDFVWGSNAVVLNQAMMLLQGYRVTQQRRYLDAAQSQLDYILGRNPLGLSFVTGVGQRTPMHIHHRPSEADGIDAPVPGWLAGGPQPGQQDAKDCKVAYPSKLAALSYLDNTCSYATNEVAINWNAPLVYVS
>BAC_gi|21219289|ref|NP_625068.1|
YERLRLDSAKYYYTQRSGTAISDELRPGYGRPAGHVGTAPNQGDTEVPCQPGVCDYTLDVSGGWYDAGDHGKYVVNGGISTWELLSTYERSLHARTGEPGKLGDGSLDIPESGNRVPDILDEARWELDFLLKMQVPQGQPLAGMAHHKIHDEQWTGLPLLPSDDPQRRELHPPTTAATLNLAATAAQAARLYRPYDREFAAKALDAARTAWTAALAHPDLLADESDGIGGGAYPDNEVADEFYWAAAELYLTTGERDFKDHVLNSPVHTADIFGPIGFDWARTAAAARLDLATVPSRLPGRDHVRRSVVRGADGYLATLKAHPYGMPYAPDGNVYDWGSSHQILNNAVVLATAYDITGGSKYRDGAVQSMDYILGRNALNMSYVTGYGEVNAHNQHSRWYAHQLDPALPAPPDGTLSGGPNSSIQDPYAQSKLQGCVGQFCFIDDIQSWSTNEHTINWNAALARMA
>BAC_gi|16126466|ref|NP_421030.1|
GRLTRAAMSFFYQQRASVPIEAKYVERPDLARPAGHAPDKATCFDQADERGQVWPGCDYTLDASKGWYDAGDHGKYVVNGGITVWTLVNAWERATLLNRPGALAALGDGALALPEAGNGVPDLLDEVRFQLDFLLAMQVPEAKTLQVPVGNQRPGNGKLALSAINASGMAHQKLADRYWTALPTAPADDKQVRYLYYPTTGATLNLAAVAAQAARVWKTIDPAFSTKCLEAARRAFAAAQRHPDIYAIGPFTGSGGYGDGDLTDEFYWAAAELYATTGEATYESALRASPLFLASPTEGTRPTGDIGWNGVGALGTMTLALVPNGLKPAEIAQARANLVASAGRYLSDDVSQGYALPYAAPGYPWGSNSSILNRAVVLGLAHDLTGEIAYRYGAVDAMDYVLGRNPLDQSYVSGFGARPMRHPHHRFWAKQANPAYPAPPSGVLSGGPNSTNMSDTVASAMKGKCRPQTCWTDDYRAFTQNEVAINWNAPLVWVS
>BAC_gi|15894204|ref|NP_347553.1|
YVDAFSKSIMFYEANWCGADAGNNRLKWRSGCHENDGKDVGLDLTGGFHDAGDHVKFGLPQAYSASTLGWAYYEFKDTFVKKGQDKYMLNILKHFTDYFLKCYPDNNTFYYQCGDGNTDHSYWGPPELQTTSRPTLYKATPSTPASDVCGNTAAALALMYINYKDVDSAYANKCLTAAENLYNLGKNYKGMSQSGGFYTSSGYLDDLSWGAIWLYEATNNNNYLSDAQSFLQSANINEYYQYNWTHCWDDVLGGVFVKMAQITGDAKYKNIVKGNIDYWTNSVTTTPGGLKFRTGWGTLRYTAAECMLALVYYKTSNDSEAMNLAKSQIDYILGTNPQGMSYEVGFGSKYPKYPHHRAASGRNESAGEKKTEPEKHILYGALVGGPDQNDSYIENIEEYQHSEVAIDYNAGFVGAL
>BAC_gi|15894203|ref|NP_347552.1|
YVDAFSKSILFYEANWCGPDAGNNRLKWRGPCHEDDGKDVGLDLTGGFHDAGDHVKFGLPQAYAASTLGWAYYEFKDSFVKKGQDKYMLNILKHFTDYFLKCYPNKTTFYYQCGDGTTDHSYWGPPELQTLDITTRPTLYAATPDKPASDVCGSTAAALALMYINYKDVDAEYANKCLTAAKDLYDFGKTYKGLSESGGFYGSTGYLDDLSWGAVWLYAATNDNSYMTDIDSFLTAKGIGGDNSYSNHWTHCWDDVFGGVFVKLAQLTNNPKYKAIAEENLNYWIKDAPTTPGGLKYIASWGTLRYTAAECMLALVYYKTSKNEEYLNFAKSQIDYMLGSNPRNSSYEVGFGNNYPKNPHHRAASGRMEGAPGYEKKTDPEKHLLYGALVGGPDGTSDDYSDDVNQYVNSEVAIDYNAGFVGAL
>BAC_gi|15894200|ref|NP_347549.1|
YGEALQKSLMFYEFERSGKLPQDKRDNWRGDSGLDDGKDVGLDLTGGWYDAGDHVKFNLPASYTLTMLGWSLYQNRDSYEKSGQLKYLTSDMKWCSDFLMKCHPAPDVFYYQVGDSGLDHKWWGPAEVMQMDRPSFKVDDDNPGSAVTAEASAALAATALNFKNDDADYANKCLSHAKDLFNFADKTRSDKGYTAANGYYSSTSFYDDLSWAACWLYMATNDKSYLDKAEAYVDNWSREQQTDIISYKWGMCWDDVHYGAQVLLAELTNKQIYKDSVERNLDYWTVGYDGNKVQYTPKGLAWISSWGPLRYSLATAFLADTYSKWSGCDASKAKAYEDFAKSQVDYALGSSGRSYVVGFGVNPPEHPHHRTAESSWFDDKTVPGYSRHTLYGAMVGGPDQNDKFDDDVANFNQNEPACDYNAGLVATL
>BAC_gi|15893851|ref|NP_347200.1|
YSQLKQDSIKYFYHNRSGIEIKMPYCGDSSLARPAGHPSDIMGLAPNNWYSSLANYKLDVTGGWYDAGDHGKYVVNGGISVWTMMNQYERALYNGGDVTKAPFADNTMNIPESGNGTPDILDEARYELEMLLKMQVPAGNTYAGMAHHKGHDETWTGLGVRPDQDTKTRYLQPPSTAATLNLAAVAAQGSRLWKDKDADFSTKCLTSAETAWKAALAHPDIYADAGDVGGGAYSDNHVTDEFYWAAAELYATTGKQEYLDYIQKSPYYLQMPTELTGGESTGNAGPFDWGNVQGLGTITLATVPNNLSKTDVDTAKSNIEKAADAFIDHQSKEGYGTSLAESQVDTTYHGVKGPIVNGYPWGSNSFVANEAIVMGYAYDFSKNAKYMNGMEEDMDYLLGRNPNVKSYVTGYGAGAVKNPHHRFWAHQADPNFPNAPAGCFVGGPNSALQDPWVKGSGWHVGDKAPEKCYMDNIESWSTNEITINWNAPMAWIS
>BAC_gi|15640635|ref|NP_230264.1|
QRTFSDVLHYFKSQRCSGQFDQQDKQVPLLSTSTTADVHGGWYDASGDVSKYLSHLSYANYLNPQQTPLVVWNMLKGLAVLQHHSGFASFSRTRLKDEALFGADFLRRMQNSEGFFYMTVFDKWSKDTKQREICAYATQQGHKSDDYQAGFRQGGGMAIAALAAAARLDTHGEFTQADYLQAAENGYWHLKEHNLAYLNDGVENIIDEYCALLACCELYRTTENDQYLAQAREWAQRLAKRQCSDEQIAHYWSATSNGERPYFHASDAGLPVIALCEYLNIETDTANYAQLQRVVEQACQFELAITQQVSNPFGYPRQYVKGVESAKRTSFFIAQDNESGYWWQGENARLASLASMAYLAQPHLSTAIAKPLEQWSQNALNWIVGLNPYNMCMLDGHGHNNPDYLPHLGFFNAKGGVCNGITAGFDDPRDIAFNPAGQK
>BAC_gi|7363464|gb|AAF06111.2|AF132735_5
YNKLQKDAMKYFYLNRSGIPITMPYAERTDLTRVAGHTLDVIATDASSTDPSPWYKENYSLEVTGGWYDDTRYNKSVINGSISAWTIMNQYERALKANKVSVIPFADNTMNIPESGNGYPDILDEVRFQMEMMMKMQIPAGKTYSGMVHHRAKDERWIPLATRPDQDQMKRYLEPPSTAATLDLAATAAQSSRLWAKYDSTFANQCLVSAETAWAAAIKNPAIYAPLQSSFSGTYGDTNIADEFYWAAAELYETTGKQQYLDYLKNNCQDKFLKIPTKIVGGEANGVSGCFDSGDVTGLGTISLAIGDKLDVASKTTARANIAAAADVFVANTQKEGYGTPMDQGIVGQVVDQNGYVTKPIEGYPYASNSYVTNEAIVMGYAYDFTKNRNYLNGVVSAMDYILGRNPMVQSYVTGYGSNPVENPHNVFWAYQYDNTFPKAPAGCMASGPNSGLQDSWVKASGWTPGSRPAAKCFMDNIESWSTNDLSNSYNASLAWVS
>BAC_gi|6272570|gb|AAF06107.1|AF132735_1
YSKMKHESIKYFYLNRSAIPITMPYAERTDLTRAAGHTTDLMPTDASSSDPSPWYKENYSLDVTGGWYDAGDHGKYVVNGGISVWTMMNQYERAKKLGQANVAPFADNTMNIPESGNGYPDILDESRFQMDLMMKMQIPAGKTYAGMAHHKGHDERWTALAIRPDQDPMKRYLKAPSTAATLNLAATAAQASRLWKGIGDAYSAKCLASAETAWKAAKASPAIYAPFENGPGGGAYGDDNVTDEFYWAAAELYETTGTSEYLDYMKNNSSDKFLKMPTTLTGGEDKGLSGAFDWGNVAGLGTISLAIGDKLDATSKATVRANVAAAADVFVANTNSEGYGTPMVQGPAFEEKDASGKVIRTITGYPWGSNSFVANQAIVMGYAYDFTKGDADKKKSNSYFNGLTSAMDYLLGRNPMVQSYVTGYGSNPLENPHHRFWAYQADNTFPKAPAGCLSGGPNTGLQDPWVKGSGWGVGTKPAAKCFMDNIESWSTNEITINWNAPIAWMS
>BAC_gi|121813|sp|P26225.1|GUNB_CELFI
YAEALQKSMFFYQAQRSGDLPADFPVSWRGDSGLTDGADVGKDLTGGWYDAGDHVKFGFPMAFSATMLAWGAIESPTGYSKAGSLDELKDNLRFVSDYFVKAHTAPNELYVQVGDGEADHKWWGPAEVMTMARPSHKISASCPGSDVAAETAAALASSAIVLKGDDPAYAATLVSHAKQLYTFADTYRGAYSDCVTAASAYYKSWSGYQDELVWGAYWLYKATGDATYLAKAEAEYDKLGTENQSTTRSYKWTIAWDNKQFGTYALLAMETGKQKYVDDANRWLDYWTVGVNGQKVPYSPGGQAVLDSWGALRYAANTSFVALVYSDWMTDATRKARYHDFGVRQINYALGDNPRSSSYVVGFGANPPTAPHHRTAHGSWLDSITTPAQSRHVLYGALVGGPGSPNDAYTDSRQDYVANEVATDYNAGFTSAL
>BAC_gi|544460|sp|Q05156.1|GUN1_STRRE
YRPLRLDSVKYYYTQRSGIAIRDDLRPGYGRAAGHLNVAPNQGDANVPCQPGVCDYTLDVTGGWYDAGDHGKYVVNGGIATWELLSTYERSLTARTGHPAALGDGTLALPESGNKVPDVLDEARWELEFLLKMQVPAGQPLAGMAHHKLHDEQWTGLPLLPDQDPQKRELHPPTTAATLNLAATAAQAARLYRPFDKAFAARALTAARTAWQAALAHPDLLADPNDGTGGGAYNDDDVTDEFYWAAAELYLTTGERQFADHVLDSPVHTADIFGPTGFDWGHTAAAGRLDLALVPSRLPGRDQVRRSVIKAADTYLATLTAHPYGMPYAPAGNRYDWGSSHQVLNNGVVLASAYDLTGAAKYRDGALQGMDYVLGRNALNMSYVTGYGEVSSHNQHSRWYAHQLDPTLPNPPSGTLAGGPNSSIQDPYAQSKLTGCVGQFCYIDDIQSWSTNETAINWNAALARMA
>BAC_gi|121819|sp|P14090.2|GUNC_CELFA
YQQLRYDALNYFYLARSGTEIEADVVGEEYAREAGHVGVAPNQGDTDVPCIGPRDYYDGWTCDYRLDVSGGWYDAGDHGKYVVNGGIAVGQLLQTYERALHAGTADALADGTLDVPEHGNDVPDVLDEARWELEWMLSMIVPEGEYAGMVHHKVHDEGWTGLPLLPADDPQARSLHRPSTAATLNLSAVAAQGARLLEPYDPQLAQTLLEAARTTWAAAQEHPALYAPGEAGADGGGAYNDSQVADEFYWAAAELYLTTGEDAFATAVTTSPLHTADVFTADGFGWGSVAALGRLDLATVPNELPGLDAVQSSVVEGAQEYLAAQAGQGFGSLYSPPGGEYVWGSSSQVANNLVVVATAYDLTGDERFRAATLEGLDYLFGRNALNQSYVTGWGEVASHQQHSRWFAHQLDPSLPSPPPGSLAGGPNSQAATWDPTTKAAFPDGCAPSACYVDEIQAWSTNELTVNWNSALSWVA
>BAC_gi|121818|sp|P23658.1|GUNC_BUTFI
YDKLMKDICKCFYYLRCGDALSKEFAGEYYHKPCHMTKATVYGEDVEPVDVTGGWHDAGDYGRYSTAGAVAVAHLLYGVRFFKGLLDVHYDIPKVAGDKGNLPEILAEVKVELDFLMKMQRENGSVWHKVTTFNHAPFLMPEDDREELFLFSVSSLATADIAAVFALAYTVYKEYDAEYADKLMQKSLLAYKWLLDNPDELLFFNPDGSNTGQYDEAEDISNRFWAACALYEATSDGKYYSDAQELKNRLEEFDKNAQKKGYQGNVFTCLGWAEVAGLGSLSLLLKREENALCSLARNSFVAEADRLVKVSKENGFGLCMGENDFIWGSNMELLKYMMVLSTAIRIDNKPEYKLALEAGLDYILGCNSMDISYVTGNGEKAFKNPHLRPTAVDDIEEPWPGLVSGGPNSGLHDERAQTLRGKGLPPMKCYIDHIDCYSLNEITIYWNSPLVFAL
>BAC_gi|300789210|ref|YP_003769501.1|
KKLRYDSLAFFYHQRSGIAIDARYVGATYARPAGHVNVAPNQGDNNVPCRADLNCGYTLDVRGGWYDAGDQGKYVVNGGIATWELLDEYERALKLGDASALGDGKLAIPEQGNGVPDILDEARWEVDFLLSMQVPDGKPNAGMVHHKIHDAAWTALPTRPDQDSQPRRLSPPSTAATLNMAAVAAQASRLWRTIDPAYSAKLLAAAEKAYAAAKANPNVLADPNDGTGGGTYSDNTVTDEFYWAAAELFATTGKSGYRTDVTGSSLYRGVSFNTHGFDWGSTGALGDITLALVPTDLPAADVAAIKSAITTTADSHLAQMAGMGYPAPYRTADGTYEWGSNGLVANNGVVLALAYDFTKQDKYRDGAFEAMDYLLGRNPANYSYVSGHGDQAVQNVHHRFWAHELDPSLPSAPPGALSGGPNSGLQDPTAARLLTGCAPQRCYVDDIQAYSVNEVAINWNSALAWLA
>BAC_gi|300785821|ref|YP_003766112.1|
YGEALQKAVWFYDAQRSGALPAGNRVSWRGPSALADGKDVGLDLTGGFYDAGDHVKFGLPFEFSMTMLAWGALENRGAYQNSGQWSSLLSNLRWGDDWLIKAHPQPDVLYGQVGKGDDDHKWWGPAETMAMARPAYRIDDSCPGSDLAGEAAAQMAASSMVFQADDPTYAATLLTHAKQLYSFADNHRGVYSNCITDAQNFYKSWSGYQDELVWSAIWLYKATGDAGYLTKARAEYEKLSTEPQTTTRSYRWTLAWDDKSYGAYVLLAQLTHDPEYVADANRWLDWWTTGVNGQHVPYSPGGQAVLDQWGSLRYAANTAFVALTYADSLRTSDPTRATTYHDFGVRQIDYALGDNPRGASFEVGFGVNPPRNPHHRTAHGSWADNINEPAQSRHVLYGALVGGPSSPNDAYTDDRTNYTMNEVALDYNAGFTGAL
>BAC_gi|28899258|ref|NP_798863.1|
NQTLSDVIHYFKSQRCGGVFDQQDRQVPVLNANQTVDVHGGWYDASGDVSKYLSHLSYANYLNPQQTPMVVWNILKGLSLLEGSEDIAAFTRTRLIEEALFGADFLVRMQNEKGFFYMTVFDKWSKDTAQREICAYETQLGHKFDDYQAGFRQGGGVAIAALAAASRLGVHGEYDQQKYRNAAENGYWHLKEHNTQYLNDGEENIIDEYCALLASVELFKATKETRYLEESRLWAQRLVARQMSDEQIQHFWSANQDGSRPYFHAAEAGLPGIALCEYLAIEDDSVQTESVKCIVNRACEFEIKISNKVTNPFGYPRQYVKGVNESKRDAFFVAHNNESGYWWQGENARLGSLATMAYLAQPHIASQEIQQQLSVFAQDALNWIVGLNPYDMCMLDGHGRNNPDYLPQYGFFN
>BAC_gi|75454815|sp|Q5YLG1.1|GUNA_BACPU
YVEVLQKSMLFYEAQRSGRLPESNRLNWRGDSGLKDGKDVGHDLTGGWYDAGDHVKFGLPMAYSAAVLAWTVYEYREAYEEAELLDEILDQIKWATDYFLKAHTGPNEFWAQVGDGNADHAWWGPAEVMPMNRPAFKIDEHCPGTEVAAQTAAALAAGSIIFKETDASYAAKLLTHAKQLYAFADRYRGKYTDCVTNAQPFYNSWSGYVDELIWGGIWLYLATNEETYLNKALKAVEEWPQDWDYTFTMSWDNTFFASQILLARITKENRFIESTERNLDYWTTGLVQNGKVERITYTPGGLAWLDQWGSLRYAANAAFLAFVYADWVSDQEKKNRYQSFAIKQTHYMLGDNPLNRSYVVGFGQNSPKHPHHRTAHGSWSNQLTNPPSHRHTLYGALVGGPNAQDQYDDDISDYISNEVATDYNAAFTGNI
>BAC_gi|7404372|sp|P28622.2|GUN4_BACS5
YVEVLQKSILFYEAQRSGKLPESNRLNWRGDSGLEDGKDVGHDLTGGWYDAGDHVKFGLPMAYSAAVLAWTVYEYREAYEEAELLDDMLDQIKWATDYFLKAHTGPNEFWAQVGDGNADHGWWGPAEVMPMNRPAFKIDEHCPGTEVAAQTAAALAAGSIIFKETDAPYAAKLLTHAKQLYAFADQYRGEYTDCVTNAQPFYNSWSGYIDELIWGGIWLYLATNDQTYLNKALKAVEEWPKDWDYTFTMSWDNTFFLSQILLARITKEKRFIESTERNLDYWSTGFVQNGKVERITYTPGGLAWLDQWGSLRYTANAAFLAFVYADWVSDQEKKNRYQTFAIRQTHYMLGDNPQNRSYVVGFGKNPPMHPHHRTAHGSWSNQLTTPSSHRHTLYGPLVGGPNRQDQYTDDISDYVSNEVATDYNAAFTGN
>BAC_gi|121833|sp|P23659.1|GUNZ_CLOSR
YGEALQKAIMFYEFQRSGKLPENKRDNWRGDSGLNDGADVGLDLTGGWYDAGDHVKFNLPMAYSQTMLAWAAYEAEEALERSGQMGYLLDAIKWVSDYLIKCHPSPNVFYYQVGDGHLDHSWWGPAEVMQMDRPAYKVDLANPGSTVVAEAAAALASAAVVFADRDPAYAATCIQHAKELYNFAEITKSDSGYTAASGFYDSHSGFYDELSWAGVWLYLATGDETYLNKAEQYVAYWGTEPQTNIISYKWAHCWDDVHYGACLLLAKITGKQIYKEAIERHLDYWSVGYNGERVHYTPKGLAWLDSWGSLRYATTTAFLASVYADWEGCSREKAAIYNDFAKQQIDYALGSSGRSYVVGFGVNPPKRPHHRTAHSSWADSMSVPDYHRHVLIGALVGGPGKDDSYTDDINNYINNEVACDYNAGFVGAL
>BAC_gi|320006799|gb|ADW01649.1|
YDGLRSDALAYFYHNRSGTPIEADLVGEKYARPAGHVGVAPNKGDTDVPCQPGVCDYRLDVSGGWYDAGDHGKYVVNGGISVAQLMSTYERTLTAPNAESAELGDGKLRVPERDNGVPDILDEARWEMDFLIKMQVPAGEPLAGMAHHKMHDAQWTGLPMKPHLDPQQRELHPPSTAATLNLAASAAQCARLYAPFDAAFASRCLRAAETAWAAAKQHPDVLADPNDGTGGGAYSDNDVSDEFYWAAAELFTTTGKDTYRQAVLSSPLHGDTDAAFPAGGGISWGYTAGLGVLTLATVPNGLTQAQLGEVRAVVTTGADRYAAQSRAQAYGLPYAPEDENYVWGSNSQVLNNMIVLATAHDLTGEAAYQDAVLSGADYLLGRNPLNQSYVTGYGERDSHNQHHRFWAHQNDSALPNPAPGSIAGGPNLTAIASGDPVAAQKLSGCAPAMCYIDDIGSWATNEITVNWNAPLAFIA
>BAC_gi|295094750|emb|CBK83841.1|
YAKLLQESLYLYDANMCGSDVSAKSEFSWRSNCHTEDAKTTYNGKTVDVSGGYHDAGDHAKFGLPQAYSATVLGLAHMEFAEAFADTATEAHYKRIMDRFVAYFERCTVLGSDGSVQAFCYQVGDGNVDHGYWGAPEKQSSRSGQATFTSDSDTCTDIVSETAAALAAYYINYKDKKALSYAEKLFTYADTKAKKNSSGPASSFYSSDSWEDDYALAAALLYKATGKSAYATKYNNVYGGRTNPNWALCWNNVAQAALLYSPNSSKKSVFVENQSGLIASKTQSGDNNFCLIDSWGSARYNTAHQMTGLMYDTIYGKTDYSSWANGQMKYILGNNAGSKCFVVGYNKYSSKYPHHRASSGYQGSVTGNAYTKQAHVLVGALVGGPAGSSTTYVDSSEDYNQNEVALDYNAGLVGAA
>BAC_gi|295094191|emb|CBK83282.1|
YDDIYKASVLMFYDQRCGTELDSAIAGDFAHAACHTGTAIVYGSDVAKDVTGGWHDAGDYGRYVVPGAKAVQDLLLTYEDSEYAAKDDAIGIPESGNGVPDVLDEVRYELDWMLKMQDETSGGVYHKVTGEVFPEMVAAVEETAQMILSPISNTATGDFAAVMAKASVVYRKYDAAFADSCLAAAQKAWKYLEQHQGDAGFKNVGSIVTGEYPDSNDSDEYLWAAAELYIATGDESYNDYVKTAIEGSVKYGLGWADVGYYGIYDYCVNVKDCAAEKEILKKGADKLVDNYAGSGFGSTTGGSYVWGSNMVVADNGILLLMASKVLGDDSYVDYAADQLNYILGRNAVSYCYVTGYGSQTPENPHHRPSEALGKAMPGMLVGGADGNLEDPYAKAVLAKIPKERCYVDNAQSYSCNEVTIYWNSPLVYLL
>BAC_gi|291545280|emb|CBL18389.1|
YATALQMSLYFYECQQAGHLPAWNRVEWRADATTDDFIDGGWYDAGDHVKFNLPMAYSASMLAWGLYQYGDGVQACGEMENYVNNLSFVLDYLAACDLGDEIVFQVGNGQEDHTWWGPVELYSYGMGESSPYTRPYYKASEGCSAVFGEMAAALAAGYCALDGKIGEGQRSAYLEHAENIFKIASTSPSDTVYNDSDASGFYRSSHFYDELFYAANWLYKATGDKAYLNKAESYIPNLGKELGTSELKYSWSQCWDDVQQGGLLLYAQNTKDSTYISRVQKHLDYWCSGKQLDGGLCYVDTWGCLRYANNIGFLAAVACDTLFSSDAALCTKYKTLYENQINYSLGDNPDHQCYVVGHCANSPKNPHHRTAHCSWKNALETPETNRHVLYGALVGGPDNSGNYEDDRGNYINNEVATDYNAGFTALL
>BAC_gi|291544575|emb|CBL17684.1|
YDGILTDAVNYFYQNRSGIDLEEKYITSTGNESKSDLVHVAGHVPDTAYIQSKWVKSYKADGSDVDKSSGTLNGQGGWYDAGDHGKYVVNGGISVWTLNNMYERVLDSDNNSKESKWADNSGTVVIPENGNKIPDILDETKIEMDWMMEMIVPSGYKMTYDASKYGGADTGKYENMVFHKLHDHKWTGLGVRPNDYAEEWGTIRIVKPPSTAATLNFVATAAQTARLWKDIDSTYADKLLKQAKLSYAAAKANPELYAPLDQAIGGGAYGDTNVKDDFYWAACELYATTQDATYLTDMKGYADCFKLTTSLEGGENTGSFGSFNWGNTAGLGTLTLYLNRDVLDAADAKTVSDSITVAADTYVAKEEEQGYGIPYRTTTFTDAINLGYDENGNLIEVDGYEWGSNSFVVNNAIVMAYAYDITKDAKYIDGVSTAMDYVFGRNAMDFSYVTGYGTYHCENPHHRFWSHELDSSFPYAPSGVMSGGANSGIQDPYVRGMGYKLGTLAPQLCYIDSVEAWSVNEVTINWNSPFAWVVS
>BAC_gi|291544574|emb|CBL17683.1|
YVEAMQKSLFFYQVQQSGPLADWNEVSWRADCMMNDYVTGGWFDAGDHIKFALTNAYSSAMLAWGVLEYEQGLKDAGLLDMYRKNLQFSLDFLVGCDLGDEVVYQIGEIGFDHKWWGSAEVYMRKYELMQGETERPYYTTKDSNVTGEMAAALAAGYLVFKDSDPALAKTYLEHAENCFKIADTTRDHKNTPASDDMYPSSHFYDELFWAANWMYKATGEQKYLDLCESDYIPNLGKEDQSTEMKYTWGMCWDDVQQGGTLLYALNTGDATWKEQFRKHLEYWTTGYGGKQINHTPDGLAWLTNWGSLRHATTTAFMAYVAADELFSGTADADKYTQFADTQMNYCFGDNDSKFSYVIGMGDTYPKAWHHRTSSGVWDDQWTMLGEEKEYAHVLYGALVGGPGQSGTFNDKVNSYENTEVAIDYNAGYTAAL
>BAC_gi|291544445|emb|CBL17554.1|
YAKLLQYSMYFYDANMCGSQVAEKSGTWRGNCHTSDSVDCGFHDAGDHAIFGLPQGYTASTLGWGYYEFKDSYDSLGLTEHYRTIADYFAAFFKNSTKLSGDSVSSFCYQLGDGNVDHSYWNTPEAQEQQQGVQKEYWTSSTASDIAAEYAAALAINYINFGNEEDLKYAKALLNYATRVNSVATDGPNGFYGSDDYKDDVAWAAGWLYLATKDTTYQNIMNQNIPQYIGWVHCWNNVSLGAHIVKAHITGDWSMVNSYIDGKVNSTSNSYYFQNAWGSCRYNTALQQCALAATKNSSADYSAWCKYQMTYILGQNPANKCFVVGFADNSAKYPHHRAASGLTNWDEFNNSGGVCPNGHVLIGALVGGPTDQGGSYVDSVKDYQANEVACDYNAALSGAAA
>BAC_gi|291543938|emb|CBL17047.1|
FAKALQYSLYFYDANKCGPGITGGNLEWRGDCHVEDATIPLKPMGEDFKGTNLSQEFIDEHKDLLDPDGDGLIDCSGGHDAGDHVKFCLPGSYAASTVGWGYYEFRDAYVKTGTQEHVEDILHWFNDFYMKSTYLDENGEVVAYCYQVGEGNIDHNYWIAPELQNENLLDFARPAYFATTETPASDMCAGTAASLAINYLNFKDTEPEYAAESLQKAIALYDFAVKTHTETEGLKVTSLGYDGGFYTSSYDYDELAWAAVWLYECTGEWDYIDDIIHVDETVTGDMGAHPYTGYLKRIIADTGNCWQNIWVHCWDTVWGGVFAKLAPITNISRDWYIFRWNLEYWSGMNEQDAAAAPTKAEKNNVTMAASVPAVTSHKDFGLDDQIWNTKITAEEIADLPTKDGAFLAKTPAGFSMLNEYGSARYDAAAQLCACVYAKETGDNTFVDWAEGQMEYIMGKNPMNRPYIVGYSPTAASHPHHRAAHGSKTLNMDDPQTQTHVLWGALVGGPDASDWHRDITKDYIYNEVAVDYNAAFVGACA
>BAC_gi|291533580|emb|CBL06693.1|
YDVPMVQSWRSYTLSRTNTAINDDKVSGLKLEGGHKQDKEARVYFSDKLNNKGDKIDVSGGWYDAGDYGKYITTGALSSAELLLAYEANPDHFTKGQLLFPKGIENNTNMPDVLSEVKFELDWMEKMQREDGSTFHKVSGLTWPGLDISPDTDKQDRYIFSTATSSTAMYGASLAIASRVYEQYDKDYAKNLKQNAEAVWQYLEKNPKPIYRVDEGQENGSGPYNKNTDLEERLWLAAEMFRTTGDAKYESYLKKESKRLTDKPSFFTWDDTLALAQFAYAKSNNADKQLQNKVINALSSYADDICTSIKTDSFNCSLKENEYTWASTKNALTKGDILLMAYQIKPKQEYLEGALAQIHYLFGRNSLDKSFMTGVGDNPPLHPHNRIHESTGAYVSGLVVGGPNHVIGGDPDQTEYLNSGNIPIAKSYLDVVGSWSTNEYAIDYISSAVYAL
>BAC_gi|291519188|emb|CBK74409.1|
QLYYQRCGAELKSDCAGDFAHPECHTQKCVLYEDSSKQIDVTGGWHDAGDYGRYSVAGATSVADLLLAYENYPKAFDDNVGIPESNNGIPDVLDEARYELEWLLKMQRKDGGVYHKVTCHNFPGEVMPQDETDELIVMPVSTTATGDFAAVMAMASRIYEKTDKAFADKCLKASKKAAEYIDKTPTDTKGYRNPSDVTTGEYEDTCDIDERFWAYAELFKTTGDKAYETAMLKELPKNGYSLGWQGVAGYGAYAYLSAKQAKETKDIKAEAEATAKQIVSYAHSNAYGSSIITSYPWGSNLTIANNGQFLLLMKEALGNADKDTIDKQLNYLFGNNATGYSFLTGYGTLYPEHPHHRPSQATGKTVPGMIVGGPNSGLDDPYVANVLRGTPAAKCYADNSQSYSTNEITIYWNSPVIYLL
>BAC_gi|315179192|gb|ADT86106.1|
QRTFSDVLHYFKSQRCGGTFDQQDKHVPLLGTSTTADVHGGWYDASGDVSKYLSHLSYANYLNPQQTPMVVWNMFKGLALLDNHSGFAPFSRTRLKEEALFGADFLLRMQNPEGFFYMTVFDQWSKDTAQREICAYATQQGAKSDAYQAGFRQGGGMAIAALAAAARERIGGEFTPQHYLAAAEHGYWHLKANNARYLDDGEENIIDEYCALMAACELYTTTQQPDYLHQAREWATRLMARQHSDDQQQYFWSANRDGSRPYYHAVEAGLPALALCQYLAIETESNARHNAIQILHRACQFELSITHEEHNPFGYPRQYVSDVHGGKRSAFFVTHDNESGYWWQGENARLASLATMAFAAQTYLTDEALKHALLQMAHNALDWIVGLNPYDMCMLDGHGRNNPDYLPQL
>BAC_gi|302325759|gb|ADL24960.1|
YEDIVKASIKWFYYQRASMALESQYAGKWARAAGHTNPTAELHNSTGASGTINSSKGWYDAGDYGRYIVNSGITTYTLLSLYEHFPQYFKTLKWNIPAEGSLPDLLAEIKYNLDWMLTMQASDGGVYHKLTSLGFPGDVMPAADNSKLYAIGKSTAGTFDFAAVMAMASRIYKPFDATYASKCLEAAKKAYAWGQQNPSRNYLANPSDVSTGAYENDNPNDEKVLAGTELFITTGDASYKQSGSSEYVSYWGDVMGLATYEKATHQAQFGGDANEAKQKILGTADNFANRAEKGFGVVMAKDDFVWGSNAVASNQGVWLLHAYYLTGEQKYYKAAVKVLDYLLGKNPLDMSFVTGYGSKSPKMPHHRPSTSDNIEEPIPGMLVGGPQPGGEDVGSAAEWKCADYRTGQAATAYTDQHCSYATNEVAINWNAPLAYLA
>BAC_gi|297162594|gb|ADI12306.1|
YDQLRSDALHFFYVQRSGIPIADALAPGYGRPAGHIGVAPNKGDTSVPCLPAVGDYALDVRGGWYDAGDAGKYVVGGGIATYQLLSQYERTLTAPPGRLGPPGDGDLRIPEAGDGVPDILDEARWELEFLLRMQVPAGQPRAGMAHHKVHDDNWTELPLSPDQDPQPRHLHPPSTAATLNLAAVAAQGARLYAPYDPGFAQRCLTAARTAWVAAQAHRDVFADSADTIGGGPYDDTDVTDEFYWAAAELFLTTGEQAFLDALRASPYATGEAFPPSGFGWQQVAALGRLDLATVPRPLPEPDRMAARASVVAAADRYLDTAHGQAYGMPLGEGEYVQGSNSVLLNKLVVIATAFDLTGDQRYRDGVLEGLDYIFGRNALNQSYVTGYGAHHSRNQHSRLYGHQIDPALPGPPAGSLAGGPSAGLEDPKANRLLIDRTVNPPRRPAPQLCYLDDIQSWSTNEVAVNWNAALSWVV
>BAC_gi|297155523|gb|ADI05235.1|
YDGLRSDALSFFYQQRSGIPIQASLAGAAYARPAGHLGIAPNKGDTSVPCQTGVCDYSRDVRGGWYDAGDQGKYVVNGGIAVWQTVNSFERAKRSGHQAALGDATLRVPERGNRVPDVLDEARWELEFLMRMQIPEGKPRAGMAFHKIHDAQWTGLPTRPEQDSQPRELHAPSTAATLNLAAVAAQCARVFAPYDKAFAARCLASARRAWSAAKADPNVLAPDSDGTGGGAYGDTRVDDEFYWAAAELYATTGESAYRDAVTSSPFHTSADAFTPLGFAWPDTAALGRITLATVPNGLPADDRARIRASVVSAADGYLDAMARQGYAVPLPEDGYVWGSNGQVANNASVIAVAYELTGHRRYRDGALETLDYLLGRNALGQSYVSGYGEQASHNQHHRFWAHQADASLPNPPAGALAGGPDSALQDPVAQEKLPGCAAAKCYIDDIGSYSTNEVAINWNAPLAWLA
>BAC_gi|297155218|gb|ADI04930.1|
YSSLRRDSLEYFYQNRSGIKIDADLVGGKYARPAGHGKAAPHQGDTDVPCQQGVCDYRRNVSGGWYDAGDQGKYVVNGGISVAQLMSEFERTKTTKGADAKPLGDGKLRVPEHGNGIPDILDEARWEMDFLMRMQVPQGKPLAGMAFHKVHDKEWTGFPTRPDQDKQQRELHTPSTAATLNLAATAAQSARLFKPYDPQFAARSLHVAKTAWAAAKAHPNMLASDQDSTGGGAYGDSNVSDEFYWAASELFITTGDNTYRKAVLDSPLYGDVDAIFPRTSALSWASTAGLGQLDLATVPNKLTAKQRAEVRKTVIRAADRYAAFSAKSAYGVPYAPKSGKYEWGSNSQVLNNMVVLATAHDLTGKTRYRDAVLRGMDYLLGGNPLNQSYVTGYGERDSHRQHHRFWAHQLDAKLPSPSPGTLAGGPNSGLEDPVAQKKLKGCAPAMCYTDDIMAFSTNEVTINWNAPLAWIS
>BAC_gi|328809770|gb|AEB43942.1|
YEQLRSDALQFFYIQRSGIAIDGDLVGEEYARPAGHLGVAPNQGDTDVPCQPGVCDYRLDVRGGWYDAGDHGKYVVNGGIATYQLLSAFERTKNAATAGFGAALGDGTLRLPERDNGVPDILDEARWELEFLLRMQVPAGKPLAGMAHHKIHDENWTGLPLQPEDDPELRELHPPSTAATLNLAAVAAQCARLFAPYDAAFAQRCGTAAKTAYAAAKANPTRYASPTDGNGGGAYDDSNVTDEFYWAAAELYLTTGETSYLADLTASPHHTGDVFDARGFGWQSVAALGRLDLATVPSGLPTAEVTRIRASVTDAADRYLAEIARQAYGLPMPGEASSYFWGGNSNVINNAIVLATAFDLTGQAKYRDGAVQTMDYIFGRNALNISYVTGWGEHAAENQHSRIFGYQLDPSMPKPPAGSLAGGPNADLQDPFVEQLLAGCAPMFCYVDDIASYSTNEVAINWNSALSWIA
>BAC_gi|328809536|gb|AEB43708.1|
YAEALQKSLLFYEAQQSGKLPDWNRVSWRGDSGLRDGSDVGIDLTGGWYDAGDHVKFGFPMAFTTTMLAWGAVEYRSGYAASGQLTHLLNNLRFVNDYFVKAHPSPNVLYGQVGKGDDDHKWWGPAEVMPMARPAYKIDASCGGADLAGETAAAMAASSMVFRPTDAAYADKLLTHARQLYTFADTVRKNYHECITDATSFYRSWSGYTDELVWGAIWLYRATGDAAYLAKAESEYDKLGTEPQTTTRSYKWTVAWDNKQFGAYVLLANLTGKQKYIDDANRWLDFWTVGVNGERIRYSPGGMAVLDSWGALRYAANTAFAALVYSDKTTDATRKARYKDFAVRQINYALGDNPRNSSYMIGFGANSPKNPHHRTAHGSWWDSMTVPTETRHTLYGALVGGPSSPNDAYTDNRSDYVMNEVATDYNAGFTSAL
>BAC_gi|310751795|gb|ADP09350.1|
YVEVLQKSILFYEAQRSGKLPESNRLNWRGDSGLEDGKDVGHDLTGGWYDAGDHVKFGLPMAYSVAVLAWTVYEYREAYEEAELLDDMLDQIKWATDYFLKAHTGPNEFWAQVGDGNADHGWWGPAEVMPMNRPAFKIDEHCPGTEVAAQTAAALAAGSIIFKETDAPYAAKLLTHAKQLYAFADQYRGEYTDCVTNAQPFYNSWSGYIDELIWGGIWLYLATHDQTYLNKALKAVEEWPKDWDYTFTMSWDNTFFASQILLARITKEKRFIESTERNLDYWSTGFVQNGKVERITYTPGGLAWLDQWGSLRYTANAAFLAFVYADWVSDQEKKNRYQTFAIRQTHYMLGDNPQNRSYVVGFGKNPPMHPHHRTAHGSWSNQLTTPSSHRHTLYGALVGGPNAQDQYTDDISDYVSNEVATDYNAAFTGNV
>BAC_gi|47168818|pdb|1RQ5|A
IYTQMKYDALAFFYHKRSGIPIEMPYAGGEQWTRPAGHIGIEPNKGDTNVPTWPQDDEYAGIPQKNYTKDVTGGWYDAGDHGKYVVNGGIAVWTLMNMYERAKIRGLDNWGPYRDGGMNIPEQNNGYPDILDEARWEIEFFKKMQVTEKEDPSIAGMVHHKIHDFRWTALGMLPHEDPQPRYLRPVSTAATLNFAATLAQSARLWKDYDPTFAADCLEKAEIAWQAALKHPDIYAEYTPGSGGPGGGPYNDDYVGDEFYWAACELYVTTGKDEYKNYLMNSPHYLEMPAKMGENGGANGEDNGLWGCFTWGTTQGLGTITLALVENGLPATDIQKARNNIAKAADRWLENIEEQGYRLPIKQAEDERGGYPWGSNSFILNQMIVMGYAYDFTGDSKYLDGMFDGISYLLGRNAMDQSYVTGYGERPLQNPHDRFWTPQTSKRFPAPPPGIISGGPNSRFEDPTINAAVKKDTPPQKCFIDHTDSWGTNQITVNWNAPFAWV
>BAC_gi|34811382|pdb|1K72|A
NYGEALQKSIMFYEFQRSGDLPADKRDNWRDDSGMKDGSDVGVDLTGGWYDAGDHVKFNLPMSYTSAMLAWSLYEDKDAYDKSGQTKYIMDGIKWANDYFIKCNPTPGVYYYQVGDGGKDHSWWGPAEVMQMERPSFKVDASKPGSAVCASTAASLASAAVVFKSSDPTYAEKCISHAKNLFDMADKAKSDAGYTAASGYYSSSSFYDDLSWAAVWLYLATNDSTYLDKAESYVPNWGKEQQTDIIAYKWGQXWDDVHYGAELLLAKLTNKQLYKDSIEMNLDFWTTGVNGTRVSYTPKGLAWLFQWGSLRHATTQAFLAGVYAEWEGCTPSKVSVYKDFLKSQIDYALGSTGRSFVVGYGVNPPQHPHHRTAHGSWTDQMTSPTYHRHTIYGALVGGPDNADGYTDEINNYVNNEIACDYNAGFTGA
>BAC_gi|237640650|pdb|3H7L|A
NQTLSDVIHYFKSQRCGGVFDQQDRQVPVLNANQTADVHGGWYDASGDVSKYLSHLSYANYLNPQQTPMVVWNILKGLSLLEGSEDIAAFTRTRLIEEALFGADFLVRMQNEKGFFYMTVFDKWSKDTAQREICAYETQLGHKFDDYQAGFRQGGGVAIAALAAASRLGVHGEYDQQKYRNAAENGYWHLKEHNTQYLNDGEENIIDEYCALLASVELFKATKETRYLEESRLWAQRLVARQMSDEQIQHFWSANQDGSRPYFHAAEAGLPTIALCEYLAIEDDSVQTESVKCIVNRACEFEIKISNKVTNPFGYPRQYVKGVNESKRDAFFVAHNNESGYWWQGENARLGSLATMAYLAQPHIASQEIQQQLSVFAQDALNWIVGLNPYDMCLDGHGRNNPDYLPQYGFFNA
>BAC_gi|34811081|pdb|1GA2|A
NYGEALQKSIMFYEFQRSGDLPADKRDNWRDDSGMKDGSDVGVDLTGGWYDAGDHVKFNLPMSYTSAMLAWSLYEDKDAYDKSGQTKYIMDGIKWANDYFIKCNPTPGVYYYQVGDGGKDHSWWGPAEVMQMERPSFKVDASKPGSAVCASTAASLASAAVVFKSSDPTYAEKCISHAKNLFDMADKAKSDAGYTAASGYYSSSSFYDDLSWAAVWLYLATNDSTYLDKAESYVPNWGKEQQTDIIAYKWGQCWDDVHYGAELLLAKLTNKQLYKDSIEMNLDFWTTGVNGTRVSYTPKGLAWLFQWGSLRHATTQAFLAGVYAEWEGCTPSKVSVYKDFLKSQIDYALGSTGRSFVVGYGVNPPQHPHHRTAHGSWTDQMTSPTYHRHTIYGALVGGPDNADGYTDEINNYVNNEIACDYNAGFTGA
>BAC_gi|237858935|gb|ACR23658.1|
KGALYDSLKYFYHNRSGIAIETQYTGGGNGSFASQSKWSRPAGHLNIGANKGDINVPCWSGTCNYSLNVSKGWYDAGDHGKYVVNGGISAWTLLNLYERDLHLSSNGSLVGDGKLNIPESANGIPDVLDEARWQMEFLLAMQVPVGQTKAGMAHHKMHDVGWTGFPLAPHEDPQQRALVPPSTAATLNLAATAAQCARIWQDIDSGFAATCLNAATRAWDAAQANPNDIYSGNYDNGGGGYGDARVSDEFYWAAAELYITTGNSKYLSTINNFAITRTDFGWADTELAGLISLAMVPTAHTSSLRASARQQIIAIANTNIATQNASGYPAPLSNLEYYWGSNGVVANKMILMGLAYDFTGNDSYAKGVGKGLNYLFGQNTLSTSFITGAGTKTATQPHHRFWANAINANYPAPPPGALSGGPNAGLEDGTSAALLGNCKSRPATCWADNIDAYAVNEITINWNAPLAWTL
>BAC_gi|157830632|pdb|1CLC|A
VYEDAFKTAMLGMYLLRCGTSVSATYNGIHYSHGPCHTNDAYLDYINGQHTKKDSTKGWHDAGDYNKYVVNAGITVGSMFLAWEHFKDQLEPVALEIPEKNNSIPDFLDELKYEIDWILTMQYPDGSGRVAHKVSTRNFGGFIMPENEHDERFFVPWSSAATADFVAMTAMAARIFRPYDPQYAEKCINAAKVSYEFLKNNPANVFANQSGFSTGEYATVSDADDRLWAAAEMWETLGDEEYLRDFENRAAQFSKKIEADFDWDNVANLGMFTYLLSERPGKNPALVQSIKDSLLSTADSIVRTSQNHGYGRTLGTTYYWGCNGTVVRQTMILQVANKISPNNDYVNAALDAISHVFGRNYYNRSYVTGLGINPPMNPHDRRSGADGIWEPWPGYLVGGGWPGPKDWVDIQDSYQTNEIAINWNAALIYA
>BAC_gi|46015849|pdb|1UT9|A
IYTQMKYDALAFFYHKRSGIPIEMPYAGGEQWTRPAGHIGIEPNKGDTNVPTWPQDDEYAGIPQKNYTKDVTGGWYDAGDHGKYVVNGGIAVWTLMNMYERAKIRGLDNWGPYRDGGMNIPEQNNGYPDILDEARWEIEFFKKMQVTEKEDPSIAGMVHHKIHDFRWTALGMLPHEDPQPRYLRPVSTAATLNFAATLAQSARLWKDYDPTFAADCLEKAEIAWQAALKHPDIYAEYTPGSGGPGGGPYNDDYVGDEFYWAACELYVTTGKDEYKNYLMNSPHYLEMPAKMGENGGANGEDNGLWGCFTWGTTQGLGTITLALVENGLPATDIQKARNNIAKAADRWLENIEEQGYRLPIKQAEDERGGYPWGSNSFILNQMIVMGYAYDFTGDSKYLDGMFDGISYLLGRNAMDQSYVTGYGERPLQNPHDRFWTPQTSKRFPAPPPGIISGGPNSRFEDPTINAAVKKDTPPQKCFIDHTDSWSTNEITVNWNAPFAWV
>BAC_gi|24987347|pdb|1IA6|A
DYSTALKDSIIFFDANKCGPQAGENNVFDWRGACHTTDGSDVGVDLTGGYHDAGDHVKFGLPQGYSAAILGWSLYEFKESFDATGNTTKMLQQLKYFTDYFLKSHPNSTTFYYQVGEGNADHTYWGAPEEQTGQRPSLYKADPSSPASDILSETSAALTLMYLNYKNIDSAYATKCLNAAKELYAMGKANQGVGNGQSFYQATSFGDDLAWAATWLYTATNDSTYITDAEQFITLGNTMNENKMQDKWTMCWDDMYVPAALRLAQITGKQIYKDAIEFNFNYWKTQVTTTPGGLKWLSNWGVLRYAAAESMVMLVYCKQNPDQSLLDLAKKQVDYILGDNPANMSYIIGYGSNWCIHPHHRAANGYTYANGDNAKPAKHLLTGALVGGPDQNDKFLDDANQYQYTEVALDYNAGLVGV
>BAC_gi|2554767|pdb|1JS4|A
NYAEALQKSMFFYEAQRSGKLPENNRVSWRGDSGLNDGADVGLDLTGGWYDAGDHVKFGFPMAFTATMLAWGAIESPEGYIRSGQMPYLKDNLRWVNDYFIKAHPSPNVLYVQVGDGDADHKWWGPAEVMPMERPSFKVDPSCPGSDVAAETAAAMAASSIVFADDDPAYAATLVQHAKQLYTFADTYRGVYSDCVPAGAFYNSWSGYQDELVWGAYWLYKATGDDSYLAKAEYEYDFLSTEQQTDLRSYRWTIAWDDKSYGTYVLLAKETGKQKYIDDANRWLDYWTVGVNGQRVPYSPGGMAVLDTWGALRYAANTAFVALVYAKVIDDPVRKQRYHDFAVRQINYALGDNPRNSSYVVGFGNNPPRNPHHRTAHGSWTDSIASPAENRHVLYGALVGGPGSPNDAYTDDRQDYVANEVATDYNAGFSSA
>BAC_gi|1200196|gb|AAC41523.1|
FEDVTKASLKWYYYQRASMALEETYAGLWKRDAGHMNATVDLHKSTGASGTIQSSKGWYDAGDYGRYIVNSGITTFTLLSLYEHFPDYFKTLKWNIPAEGTLPDLLAEIKYNLDWMLTMQAADGMVYHKLSTLQFPGDVMPNKDTEKLYVIGKGTAATLDFAGVMAAAYRVFKPFDATYATQCLEAAKKAYAWALQNPKVAFYNPMDVATGSYSDGEFSDEFAFAGMELFISTGDASYKPTIDENKTSIVPAWPEMYGLALYEAATHATEVGADAEKAKSMLLGYANEFAYQASSGFGVVMANEDFVWGSNAVAGNQGVFLLHAYYITGEQKYYEAAKKVIDYLLGKNPLDMSFLTGFGTKSPMLPHHRPSTADKITEPIPGMLVGGPQPGGEDIGTKSWECKDYKTGVPATSYIDNRCSYATNEVAINWNAPLAYIA
>BAC_gi|551774|gb|AAA73868.1|
YGEALQKSIMFYEFQRSGDLPADKRDNWRDDSGMKDGSDVGVDLTGGWYDAGDHVKFNLPMSYTSAMLAWSLYEDKDAYDKSGQTKYIMDGIKWANDYFIKCNPTPGVYYYQVGDGGKDHSWWGPAEVMQMERPSFKVDASKPGSAVCASTAASLASAAVVFKSSDPTYAEKCISHAKNLFDMADKAKSDAGYTAASGYYSSSSFYDDLSWAAVWLYLATNDSTYLDKAESYVPNWGKEQQTDIIAYKWGQCWDDVHYGAELLLAKLTNKQLYKDSIEMNLDFWTTGVNGTRVSYTPKGLAWLFQWGSLRHATTQAFLAGVYAEWEGCTPSKVSVYKDFLKSQIDYALGSTGRSFVVGYGVNPPQHPHHRTAHGSWTDQMTSPTYHRHTIYGALVGGPDNADGYTDEINNYVNNEIACDYNAGFTGAL
>BAC_gi|4490766|emb|CAB38941.1|
YAEALQKAIYFYEAQRSGPLPANNRVEWRGDSGMQDGADVGVDLTGGWYDAGDHVKFGFPMAASATMLAWSVVEYADGYEQAGQLEEIKDNIRWATDYFMKAHTKPNELWGQVGAGNTDHAWWGPAEVMQMNRPSFKIDASCPGSDLAAETAAALAASSIVFADSDPVYSAKLLQHAKELYNFADTYRGKYTDCITDAAAFYNSWTGYEDELAWGGAWLYLATNDNAYLSKALSAADRWSTSGGSANWPYTWTQGWDSKHYGAQILLARITSNLNMPEATKFIQSTERNLDYWTVGTNGGRVKYTPGGLAWLDQWGSLRYAANAAFISFVYSDWVSDPVKKSRYQNFATSQINYILGDNPRQSSYVVGYGQNSPQHPHHRTAHSSWMNNEDIPANHRHILYGAMVGGPNASDQYTDDIGDYVSNEVATDYNAGFTGAL
>BAC_gi|311900744|dbj|BAJ33152.1|
YDGLRADSLNFFYQQRSGIAIDAALAGGSAYARPAGHLGVAPNKGDTSVPCQAGVCDYRLDVRGGWYDAGDQGKYVVNGGIATWELVGSFERARRAGGDAALGDATLRVPERGNGVPDVLDEARWELEFLLRMQVPDGKPLAGTAFHKIHDAQWTGLPTRPELDDQQRELHRPSTAATLNLAATAAQCARVYAPYDAAFAARCLDAARRAWSAAKANPNLLAPATDSTGGGAYEDADVSDEFYWAAAELLATTGEAQYRDAVTSSPLHARPADAFWWGGTATLGRITLATVPGVALPADDLARLRGLLTTAADGYLSTMGGQGYAVPLAPDGYVWGSNSAVANNAMVLAVAYELTGQQRYRSGALETMDYLLGRNALDRSYVSGYGARAAENEHHRFWAHQNDASLPHPPAGSFAGGPNSGLQDPVAEAQLAGCAPAACYVDDIGSYSTNEVAVNWNASLAWLA
>BAC_gi|311900370|dbj|BAJ32778.1|
YGEALQKSLLFYEAQQSGKLPATNRVSWRGDSALDDGKDVGLDLTGGWYDAGDHVKFGLPMAASTTMLAWGGIAEKQAYTASGQLPYLKNNLRFVDDYLIKAHPAPNVLYGQVGSGSADHAWWGPAEVLPMARPAYRIDASCPGSDLAGETAAALASSSMVFADSDPAYAATLLTHAKQLYSFADTYRGKYSDCIKDAQGYYNSWSGYNDELVWGAIWLYRATGDSAYLAKAESYYANLSTEPQSTTKSYKWTIAWDDKSYGAYVLLAQLTGKQQYVDDANRWLDWWTVGVNGSQVRYSPGGEAVLDSWGSLRYAANTSFVALVYSDTLAGDPVRKARYHDFAVRQIGYALGDNPRKSSYLIGFGANSPKNPHHRTAHGSWTDQLTNPVDSRHTLIGALVGGPSSADDAYTDDRSNYVNNEVATDYNAAFTGAL
>BAC_gi|117164973|emb|CAJ88525.1|
YERLRTDSAKYYYTQRSGIAISDELRPGYARPAGHVGVAPNQGDTEVPCRPGECDYTLDVSGGWYDAGDHGKYVVNGGISTWELLSTYERSLHARTGEPSKLGDGTLAIPESGNKVPDILDEVRWELDFLLKMQVPDGQPLAGMAHHKIHDEAWTGLPLLPDDDPQKRELHPPTTAATLNLAATAAQAARLYRPYDREFAAKALAAAREAFAAALAHPDVLADESDGIGGGAYPDGQVEDEFYWAAAELYLTTGERDFRDRVLGSPVHTADIFGPLGFDWARTAAAARLDLATVPSGLPGRDKVRRSVVQGADRYLATLKAHPYGMPYAPEGNVYDWGSSHQVLNNAVVLATAYDITGGSKYRDGAVQSMDYILGRNALNMSYVTGYGEVNAHNQHSRWYAHQLDPSLPEPPDGTLSGGPNSNIQDPYAQSKLQGCVAQFCFIDDIQSWSTNEHTINWNAALARMA
>BAC_gi|328940505|gb|EGG36827.1|
YEDAHRAILKAFYYFRCGTALDEPHAGPWKHEACHLTPAIVHGHESRRVDAWGGWHDAGDYGKYVVPGAKAAADLLLAFELYPEAFAQPLPLPESDGRMPDVLHECRYELDWLQRMQDEESGGVFHKLTTLQFPAGDVMPEDDTLPLYLSPISATATGCFAGIMAMSARIYSPYDEAFAAGCLKAAVRAWAWLEEHPDEPGFRNPADIATGEYGDGQDADERYWAAAELYRTTGETLYHEAFQALAKQDSFGKYELGWADMGGYGTFAYLMSEQEEEPELAQELMAGLLRRANKLAAVSDRDGYGLSLLPDQYIWGSNMLVMNHAMLLLVAGRLSGSEDYERHVHEHVHYVFGANVMGTSYVTGYGARPIRHPHHRPSEGDGVEEPVPGLVSGGPNKGLHDDYAREHLAGRAPAASFADVMESYSTNEVAIYWNSPAVFVL
>BAC_gi|328525735|gb|EGF52759.1|
YNGTADFLLNYMRQQRCGYNPFLKDSCHVHDGYIVYHPTKTGQHIDVRGGWHDATDYLQYTTTSANAIYQMMFAYQENPEAFGDAYNADGLPGTNGIPDIVDEIKWGLDWLNRMNPAPGELYNQIADDRDHAGMRLPNKDEVDYGYGPGKGRPVYFCSGEPQVRGQFINATTGVASTAGKFASCFALGAKILKDFYPEFAAEIGGKADAAYQEGVKKPGACQTASVKSPYIYEEDNWVDDMELGAMELYKATGNPKYLSQALEYGRREPVTPWMGADSARHYQWYPFMNMGHYHLATVDNQRISKEFTRNIRTGIERTYEKAVENPFLHGIPYIWCSNNLTTAMLTQCRLYRETTGDETYAEMEAALRDWLFGCNPWGTSMIVELPLYGDYPSQPHSSLLNAGVGNTTGGLVDGPVYRSIFESLRGVNMTGIPGTPGQDYERFQPDLMVYHDAIHDYSTNEPTMDGTACLTYYL
>BAC_gi|328474205|gb|EGF45010.1|
NQTLSDVIHYFKSQRCGGVFDQQDRQVPVLNANQTVDVHGGWYDASGDVSKYLSHLSYANYLNPQQTPMVVWNILKGLSLLEGSEDIAAFTRTRLIEEALFGADFLVRMQNEKGFFYMTVFDKWSKDTAQREICAYETQLGHKFDDYQAGFRQGGGVAIAALAAASRLGVHGEYDQQKYRNAAENGYWHLKEHNTQYLNDGEENIIDEYCALLASVELFKATKETRYLEESRLWAQRLVARQMSDEQIQHFWSANQDGSRPYFHAAEAGLPGIALCEYLAIEDDAVQTESVKCIVNRACEFEIKISNKVTNPFGYPRQYVKGVNESKRDAFFVAHNNESGYWWQGENARLGSLATMAYLAQPHIASQEIQQQLSVFAQDALNWIVGLNPYDMCMLDGHGRNNPDYLPQYGFFN
>BAC_gi|270288705|dbj|BAI52932.1|
YSTALKDSILFYDANKCGPQAGENNVFDWRGPCHTTDGSDVGIDLTGGYHDAGDHVKFGLPQGYSAAVLGWSLYEFKESFDATGNTTKMLQQLKYFTDYFLKSHPNSTTFYYQVGEGNADHTYWGAPEEQPGERPSLYKADPSHPASDILGETSAALTLMYLNYKNIDSAYAAKCLTAAKELYAMGKANQGVGNGQSFYQATSFGDDLAWAATWLYTATNDSTYITDAEQFITLGNTMNENKLQDKWTMCWDDMYVPAALRLAQITGKQIYKDAVDFNFNYWKTQITTTPGGLKWLSNWGVLRYAAAESMVMLIYCKDNKDQSLLDLAKKQVDYILGDNPANMSYIIGYGSNWCIHPHHRAANGYTYANGDNAKPAKHLLTGALVGGPDQNDRFLDDANQYQYTEVALDYNAGLVGVL
>BAC_gi|270288703|dbj|BAI52930.1|
YAEAFQKSLYFYDAEKCGPGVTGGKIEWRGDCHVEDCQLPLVPMKDYVGTNMSQAFIDKNREFLDPDGDGCLDLHGGFHDAGDHVKFGLPQGYTVSTLGWGFYEFKESFTKINEEDHMRDILRWGNDYFLRSTFMDNNGEVVAFCFQVGDGTVDHAWWQPPELNKKEEVPRPAFFATSETPASDQCGEAAASLAINYLNFKDSDPAYAKKCLDTAKALYRFAVKNRGLGDSGGFYGSAYDEDELSWAAVWLNIATGEQSYIDDIAAVSDGKYTGYMSKIIKSTQDNWQNIWVHSWDVVWGGVFAKLAPITNDPLHWYLFRWNLEYWSGIPHEDPSDQTFMAATPGGFKVVNTWGSARYNAAAQLCAVVYTKYKGNMDVTEWAKSQMDYILGDNPMNRSYEVGFSDISAKHPHHRAAHGSKTLSMNDPVEHRHTLWGALVGGPDATDNHNDDTTDFVSNEVAIDYNAGFVGAL
>BAC_gi|270288702|dbj|BAI52929.1|
YGEALQKSILFYEAQRSGSLLTSNIPTRLLWRGDAQLTDGQKEGLDLTGGWVDAGDNIKFGVTCAYTTSLLAFGAIEYKDAYEKSGQMKWLQNQLRWINDYFIKCHPEPNVFWAQVGMTANDHNNWVPIEVTHLMNDRTAIKLDEQHPGTEIAMGTAAAMAASSIVFRNTDPTYADKLLEHAKQLYEFGDKYRGVFSDVISKVDPQGAAAYTSHSGYNDELVWGSIWLYKAMEDKSSGSGSDYLAKAKEYYNGIGKEANQQVHKYKWAHCWDDQTFGCYILMSQIEPETSLYREDAERWLNWWTVGGTEHNADGTKISYTPGGHAKLDNWGSFRYASTTALFAFVYSDKLSDTVKKARYHDFAVKQINYILGDNPRKASYMVGFGQNYPQHPHHRTAHSPWGQEMDTPAEHRHILYGALVGSVDSTDGFNDVISDYVSNEVAIDYNAGLTGAL
>BAC_gi|270288700|dbj|BAI52927.1|
FTQMKYDSMKYFYHNRSAIPIEMPYCDQPQWARPAGHTTDILAPDPTKSYKANYTLDVTGGWYDAGDHGKYVVNGGIATWTVMNAYERALHLGGDLSVAPFKDGSLKIPESGNGYPDILDEARYNLKTLLNMQVPAGNELAGMAHHKAHDERWTALAVRPDQDTMKRWLQPPSTAATLNLAAIAAQGSRLWKQYDSAFATKCLTAAETAWDAAVKHPDIYATMEQGPGGGAYGDDYVLDDFYWAACELYATTGSDKYLNYIKSSKHYLEMPTELNGGENNGITGAFDWGCTAGMGTITLALVPNNLPAADVAKARANIQAAADKFISISNSQGYGVPIEEKVISSPFDQSVVKGFPWGSNSFVINEAIVMSYAYEFSNNKKYINGALTAMDYLLGRNPNVQSYVTGYGDNPLENPHHRFWSYQADNTFPKPPPGCLSGGPNSGLQDPWVKGSGWQPGERPAEKCFMDNIESWSTNEITINWNAPLAWMS
>BAC_gi|270288699|dbj|BAI52926.1|
YGEALQKSIMFYEFQRSGDLPDDKRDNWRGDSGMKDGSDVGLDLTGGWYDAGDHVKFNLPMSYTSTMLAWSLYEDKDAYDKSGQTKYIMDGIKWANDYFIKCNPTPGVYYYQVGDGGKDHSWWGPAEVMQMERPSFKVDASHPGSAVCASTAASLASAAAIFKSSDPAYAEKCISHAKDLFDMADKAKSDAGYTAASGFYSSSSFYDDLSWAAVWLYIATNDSTYLDKAESYVPNWGKEQQTDIIAYKWGQCWDDVHYGAELLLAKLTNKQLYKDSIEMNLDFWTTGVNGTRVSYTPKGLAWLFQWGSLRHATTQAFLAGVYADWEGCTPSKVSVYKDFLKSQIDYALGSTGRSFVVGYGVNPPQHPHHRTAHGSWTDQMNSPAYHRHTIYGALVGGPDNADGYTDEINNYVNNEIACDYNAGFTGAL
>BAC_gi|1497856|gb|AAC44385.1|
TLHNSTGTSGTIQSSKGWYDAGDYGRYIVNSGITTYTLLSLYEHFPEYFNTLKWNIPAEGTLPDLLAEIKYNLDWMLTMQAADGGVYHKLSTLQFPGDVMPAKDTEKLYVIGKGTAASFDFAGVMATAYRVFKTFDATYAAQCLEAAKKAYAWGLQNPNKAFTNPSDVATGSYSDGELSDEKAFASMELFISTGDASYKPTIDPNKMSIVPAWPEMYGLAVYAAATHATEVGADAETAKQMLLQYANEFAYAASSGFGVVMSNEDFVWGSNAVAGNQGVFLLYAYYVTGEQKYYEAAKKVIDYLLGKNPLDMSFLTGFGTKSPKLPHHRPSTADKITDPVPGMIVGGPQPGGEDIGSKSWECKDYRTGVPATSYTDNRCSYATNEVAINWNAPFAYIA
>BAC_gi|606791|gb|AAC44386.1|
YEDIVKASIKWFYYQRASMALESQYAGKWARAAGHTNPTAELHNSTGASGTINSSKGWYDAGDYGRYIVNSGITTYTLLSLYEHFPQYFKTLKWNIPAEGSLPDLLAEIKYNLDWMLTMQASDGGVYHKLTSLGFPGDVMPAADNSKLYAIGKSTAGTFDFAAVMAASRIYKHASTPYASKCLEAAKKAYAWGQQNPSRNYLANPSDVSTGAYENDNPNDEKVLAGTELFITTGDASYKQSGSSEYVSYWGDVMGLATYEKATHQAQFGGDANEAKQKILGTADNFANRAEKGFGVVMPKDDFVWGSNPVASNQGVCLLYAYYLTGEQKYYKAAVKVLDYLLGKNPLDMSFVTGYGSKSPKMPHHRPSTSDNIEEPIPGMLVGGPQPGGEDVGSAAEWKCADYRTGQAATAYTDQRCSYATNEVAINWNAPLAYLAG
>BAC_gi|39636954|gb|AAR29083.1|
YAELLQKSLLFYEAQRSGRLPENSRLNWRGDSGLEDGKDVGLDLTGGWYDAGDHVKFGLPMAYSAAILSWSVYEYRDAYKESGQLDAALDNIKWATDYFLKAHTAPYELWGQVGNGALDHAWWGPAEVMPMKRPAYKIDAGCPGSDLAGGTAAALASASIIFKPTDSSYSEKLLAHAKQLYDFADRYRGKYSDCITDAQQYYNSWSGYKDELTWGAVWLYLATEEQQYLDKALASVSDWGDPANWPYRWTLSWDDVTYGAQLLLARLTNDSRFVKSVERNLDYWSTGYSHNGSIERITYTPGGLAWLEQWGSLRYASNAAFLAFVYSDWVDTEKAKRYRDFAVRQTEYMLGDNPQQRSFVVGYGKNPPKHPHHRTAHGSWANQMNVPENHRHTLYGALVGGPGRDDSYRDDITDYASNEVAIDYNAAFTGNV
>BAC_gi|310897|gb|AAC06387.1|
YEELRVDALSFYYPQRSGIEILDSIAPGYGRPAGHIGVPPNQGDTDVPCAPGTCDYSLDVSGGWYDAGDHGKYVVNGGISVHQIMSIYERSQLADTAQPDKLADSTLRLPETGNGVPDVLDEARWEMEFLLKMQVPEGEPLAGMAHHKIHDEQWTGLPLLPSADPQPRYLQPPSTAATLNLAATAAQCARVFEPFDEDFAAECLAAAETAWDAAKANPNIYAPAFGEGGGPYNDNNVTDEFYWAAAELFLTTGKEEYRDAVTSSPLHTDDEEVFRDGAFDWGWTAALARLQLATIPNDLADRDRVRQSVVDAADMYLANVETSPWGLAYKPNNGVFVWGSNSAVLNNMVILAVAFDLTGDTKYRDGVLEGMDYIFGRNALNQSYVTGYGDKDSRNQHSRWYAHQLDPRLPNPPKGTLAGGPNSDSTTWDPVAQSKLTGCAPQMCYIDHIESWSTNELTINWNAPLSWIA
>BAC_gi|144808|gb|AAA20892.1|
YGEALQKAIFFYECQRSGKLDPSTLRLNWRGDSGLDDGKDAGIDLTGGWYDAGDHVKFNLPMSYSAAMLGWAVYEYEDAFKQSGQYNHILNNIKWACDYFIKCHPEKDVYYYQVGDGHADHAWWGPAEVMPMERPSYKVDRSSPGSTVVAETSAALAIASIIFKKVDGEYSKECLKHAKELFEFADTTKSDDGYTAANGFYNSWSGFYDELSWAAVWLYLATNDSSYLDKAESYSDKWGYEPQTNIPKYKWAQCWDDVTYGTYLLLARIKNDNGKYKEAIERHLDWWTTGYNGERITYTPKGLAWLDQWGSLRYATTTAFLACVYSDWENGDKEKAKTYLEFARSQADYALGSTGRSFVVGFGENPPKRPHHRTAHGSWADSQMEPPEHRHVLYGALVGGPDSTDNYTDDISNYTCNEVACDYNAGFVGLL
>BAC_gi|296837349|gb|ADH59533.1|
YANLHKGLQKFFYFQRCGVELSAEHAGEFSHAACHVEKAHVYAEPSRRIDCHGGWHDAGDYGKYVVPAAKAVADLLLAYEFYPKAFMSPVGIPESGAGLPDVLSEVRFELEWMLRMQDEQTGGVYHKVTTYRFPPLSTMPEDDRGELVLSPISYAATATFAAALAHAARIYRAFDADFATRCLNAAARAYEWCTSHDAEPFHNPDGVATGEYGDKKLSDEHYWAAASLLQATGEDRYHQACLQAFATGGFSLTELGWADVGGYGTIAYLRADRAVTQAQVWEHLRKAWLTEADRLVSLGACTAFGIPLAEHDYIWGSNMVLLNRGMHLLIAYALEPSDLYVDGALQTIHYMLGENALQQCYVSGYGRKPLLHPHHRPSVADAVEAPVPGMLAGGPNRNLQDTVARERLQNQPAARCFLDHEESYSTNEVAVYWNSPAVFVV
>BAC_gi|294979138|dbj|BAJ05815.1|
NEQLLKDSMNYYYQNRSGVPIESQYITSGDKSALSHSKYGHNPDTAYVQSKWVKSYAGDASDVEKSKTIDGTGGWYDAGDHGKYVVNGGISVWTLQNDYEFTKKNGTAAKWTNGTIAIPENRNKAPDILDEARVELEWMFKMIDSDGFVYHKLHDHKWTGLATKSWDYDKETMENGEKGWGTVRIVKPATYAATFNIACAAQAARLWKGIDDSFAQECLTNAQNSWKAIIAKESKWNIKKGDSSTDPYFAPLDQAIGGGAYGDTYVGDDAYWAACELFATTGDTTYYNFLKKYSNPNDNSRKDKAFSLTTNLGGGENNGSFSSFNWGCTSGLGTLSLYLNPSRLSPSEQSAVKSSITSAGDTYLGQMAKEGMGIPYREAEFEDAINIGAGVKVKGYEWGSNSFVINNAMVLAYAYDASKGSKYLNGAAEALDYIYGRNGLGFSYVSGYGDKTMEWPHHRFWSKGVDPTFPKAPNGVLSGGPGAGMQDPYIGGLGYKRGTLANQKCYVDSAESWSVNEVTINWNAPLVWMTTF
>BAC_gi|291567763|dbj|BAI90035.1|
YKQVLITAVRTFFYQRSGFPKQPPLADPRWTDGAAFLGPGQDTEARYVYDKDNPALARDMRGGWFDAGDTNKYVTFATPVIHQLLDAYSHNREIWTDDFNIPESGNNLPDIIDEIKYEIDWLKLMQDDDGGVFIKLGTIDHNNPEIPSLDQRPRYYAPKCSSASISTAGMFAHTALVFREFPVLNEYAEDLQNRAIAAWDWFQSNPKRTDCDSQTIKSGDADRSEREQKGGTVTAAVYLLQLTGDTKYNQYIRANLTETQPFKDDTWSRYSSYEGDALLLYTQLANGDDNIQQQISDRFREMVLSNKASYGNSDLDPYRAYMSDPQYHWGSNLVESNYGNTNYDVLLYEVDPDHADSYKIRALDHLHYLHGVNPLSMVYLSNMYEYGAEKSANKMYHQWFGGGIYDHALNSPSGPAPGYLVGGPNQYYTGSSKPPVGEPPMKAYFDENDPRKKAWEITEPAIYYQSGYIKLL
>BAC_gi|37703323|gb|AAR01216.1|
TQLLKDSMNYYYQNRSGVPIESQYITSGDKTALAHSKYGHNPDTAYVQSKWVKSYNSDASDVEKSKTIDGTGGWYDAGDHGKYVVNGGISVWTLQNAYEFTKKNGTADKWTNGTISIPENKDNNPDILDEARVELEWMFKMIDENGFVYHKLHDHKWTGLATKPWDYDKEVMENGEKGWGTVRIVKPATYAATFNIACAAQAARLWKGVDDSFANKCLQNAKTSWNAIIAKQSKWNIAKGNSETDPYFAPLDQAIGGGAYGDTYVGDDAYWAACELYVTTGDSTYYNFLKQYKNPNDNTGNDKAFSLTTNLGGGENNGSFSSFNWGCTSGLGTLSLYLSDKTSATDKAAIKKSITNAGDTYLTQMSKEGMGIPYKEATFEDGVNIGKGIKVTGYEWGSNSFVINNAMVLAYAYDVDHSGTKYLNGAAEALDYIYGRNGLGFSYVSGYGDKTMEWPHHRFWAQGVDPTFPKAPNGVLSGGPGAGMQDPYIGGLGYKRGTLANQKCYVDNAEAWSVNEVTINWNAPLVWMTNF
>BAC_gi|6525242|gb|AAF15367.1|
YVEVLQKSILFYEAQRSGKLPESNRLNWRGDSGLEDGKDVGHDLTGGWYDAGDHVKFGLPMAYSAAVLAWTVYEYREAYEEAELLDDMLDQIKWATDYFLKAHTGPNEFWAQVGDGNADHGWWGPAEVMPMNRPAFKIDEHCPGTEVAAQTAAALAAGSIIFKETDAPYAAKLLTHAKQLYAFADQYRGEYTDCVTNAQPFYNSWSGYIDELIWGGIWLYLATNDQTYLNKALKAVEEWPKDWDYTFTMSWDNTFFASQILLARITKEKRFIESTERNLDYWSTGFVQNGKVERITYTPGGLAWLDQWGSLRYTANAAFLAFVYADWVSDQEKKNRYQTFAIRQTHYMLGDNPQNRSYVVGFGKNPPMHPHHRTAHGSWSNQLTTPSSHRHTLYGALVGGPNAQDQYTDDISDYVSNEVATDYNAAFTGNV
>BAC_gi|6249561|gb|AAF06064.1|
YDKALDYAIQFFDANKCGPDAASDNVFSWRGACHTSDKGPSGEDLTGGYHDAGDHVKFGLPQAYSAFMLGWALYEYGNVMDSTGNKTKILSTLKYFSDYLLKCHPSANIFYHQVGEGGPDHSYWGAPEKQTGTRSTKVVDSNTAGTDVAGEASAALAIMYLNYKDIDATYANKCLAASKTLLALAKSKIGAYNESEFYKSYCIYDDLAWASIWLYIAGGSTDSTLLADAEKYSVMDKLNGESPLKHVWTMCWDDVYLPAFIKLAQMTGKATYKDALAYSFNYWKSTVTTTPGGLKWLNNWGALRYASGEAALAFMYNNLVAKDATLVSTYKAQIDYALGTNPSNYSYVIGYGSTWPKSPHHRAANPDKSSNAKYTLTGALVGGPSNSDSYVDDVNQYQYSEVAIDYNSSFVLAL
>BAC_gi|4104166|gb|AAD01959.1|
KKLRADSLAFFYHQRSGIAIEAQYVGSTYARAAGHLGVAPNQGDTSVGAGSSCGYSLDVRGGWYDAGDHGKYVVNGGIATWQLQNTYERTLHVAGADRAALGDGKAAIPERGNGVPDVLDEARWEVEFLLRMQVPAGRTDAGMVHHKHDENWTGIPTIPDPQQRRILAPVSTAATLNMAAVAAQASPVGAVDAGFAAGPLSAARTAYAAAKANPNRIASDADGTGGGYGDPSVTDEFYWAAAELFATTGEAGYRADVTGSPFYRGTSFAERGYDWGWTGGAGRHDVALVPTDLPAADVARRAPRSSSFADATLGRLANQAYPAPNNAGTVYYWGSNGQVVNNANALALAYDFTGQTKYRTAVYGALDYLQGRNPLNQSYITGYGENPVRNVHHRFWAHQADASLPTAPPGSLAGGPNSELQDPLAAAQLAACAPQKCYVDHIEAYSVNEVAINWNSALVWLSA
>BAC_gi|285004591|emb|CAP78918.2|
YAKALQYSIYFYDANMCGTGVDENGQYNWRGDCHVYDAELPLDSVNTNMSDAFIRENISVLDPDGDGKVDVSGGFHDAGDHVKFGMPEAYSGSTLGWGYYEFREQYKQTGQDQHIETILRYFNDYFMRCTFRDKDGNVVAFCYQVGDGDIDHAYWNPPEIDDMFRRGWFATKHLPSTDCVSAAAASLAVNYFNFKDTDPEYAEKSLDYAKALFDFAQKNDKEVNADGPKGYYTSSKWQDDYCWAAAWLYLATQDDNYLNELFKYYDYYAPSCWTHCWNDVWAGTACILAQIDDLYDKDSEEFENRYRQAANKSPYEPIDFWAEVAKLVENWMYGKTVTITPGGYAFLNKWGSARYNTATQFVALVYDKHHGDAPSAYSQWARSQMEYLMGNNPLNRCYIVGYSDISVKFPHHRAASGLSKCEDPDPHKYVLYGALVGGPDENDQHIDMTSDWVYNEVTIDYNAAFVGAC
>BAC_gi|264670906|gb|ACY72380.1|
YAELLQKSLLFYEAQRSGRLPENSRLNWRGDSGLEDGKDVGLDLTGGWYDAGDHVKFGLPMAYSAAILSWSVYEYPDAYKESGQLDAALDNIKWATDYFLKAHTAPYELWGQVGNGALDHAWWGPAEVMPMKRPAYKIDAGCPGSDLAGGTAAALASASIIFKPTDSSYSEKLLAHAKQLYDFADRYRGKYSDCITDAQQYYNSWSGYKDELTWGAVWLYLATEEQQYLDKALASVSDWGDPANWPYRWTLSWDDVTYGAQLLLARLTNDSRFVKSVERNLDYWSTGYSHNGSIERITYTPGGLAWLEQWGSLRYASNAAFLAFVYSDWVDTEKAKRYRDFAVRQTEYMLGDNPQQRSFVVGYGKNPPKHPHHRTAHGSWANQMNVPENHRHTLYGALVGGPGRDDSYRDDITDYASNEVAIDYNAAFTGNV
>BAC_gi|260076267|gb|ACX31080.1|
FNAAFYDALKYFYHNRSGIAIETPYTGGGRGSYASHSRWSRPAGHLNQGANKGDMNVPCWSGTCNYSLNVTKGWYDAGDHGKYVVNGGISVWTLLNLYERAQHITGNLAAVADGSMNIPESGNGVADILDEARWQMEFMLAMQVPQGQAKAGMAHHKIHDVGWTGLPLAPHEDPQQRALVPPSTAATLNLAATAAQAARIWKDIDAGFAALCLTAAERAWNAAQANPNDIYSGNYDNGGGGYGDRFVADEFYWAAAELYITTGDSRYLPTINNYTLERTDFGWPDTELLGVMSLAVVPATHTNSLRIAARNHIQTIASTHLTTQSASGYPAPLSSLEYYWGSNSVIANKLVLMGLAYDFSGNQNFALGVSKGINYLFGINVLPTSFITGLGTNTVAQPHHRFWAGALNSNYPWAPPGALSGGPNAGLEDSFSASRLSGCTSRPATCWLDSIDAWSTNEITINWNAPLAWVL
>BAC_gi|215512090|gb|ACJ68032.1|
YVEVHGGLMKAFYYLRCGEDLDEEYAGVWSHKACHTSQGSVHTNSSQRLDGNGGWHDAGDYGKYVVAGAKALVDLMLSWELYPNAFVHSIPLPETDGIMPDVLHECKVELEFLLKMQDAATGGSYHKLTTKQFPGLDVMPEEDEAELVFAPISATATAASCAVMAVAARIYNTYDAEFADKCLTSAKYSWTWLEKHPNEPGFRNPPDILTGEYGDACDLDERYWAATELYFSTGDSVYHDAVKRYVQKDFPKCELGWADMGGYGTIRYLLADKQEKDAALYAELKSHLLNEADRLLQIVKQDGYGISLKEEDYIWGSNMVVMNRAMLLLLAHKLCGNVEYEQAALGHVHYILGLNVLDLSYVTGFGEYSVMHPHHRPSVGDGVEAPVPGMLAGGPNKYLNDECMRTHLQGKPAAACYIDDKDSYAGNEITIYWNSPAVFVF
>BAC_gi|12240078|gb|AAG49558.1|
YRELNKAVIKAYYFNRAGTALEPQYAGDWARASGHPDTEVRIHPSAASAARPAESVISSPQGWYDAGDYGKYIVNSGISTYTLLAALEHYPELYAQRELNIPESGDNVPDLLDETLWNVDWMLTMQDPADGGVYHKLTTKNFVGKVMPADTHEPRYGAKGHRGDINFAAVMATASRVLEPYDAARASEMLTAAERAWQWAGQHPNTAYTQPDDVSTGAYGDSEFSDEFAWAAAELYITTGNDAYYQAIKADAVGNQVPSWSQSLGLAWMSLATHADSLTAAADTALIQKRVTDLADTIVAAGNEVGYGVSMTRPDFVWGSNGVAMNRAMMLVQAYRITGEQNYMAAAQALLDYVLGRNPTEYSFVTGFGARPPMHIHHRPSVADDVVAPVPGFLAGGPHSGQQDGCEYPSDLPAESYLDDWCSYASNEITINWNAPLVYVT
>BAC_gi|12007368|gb|AAG45160.1|AF316823_4
YSTALKDSIIFFDANKCGPQAGENNVFDWRGACHTTDGSDVGVDLTGGYHDAGDHVKFGLPQGYSAAILGWSLYEFKESFDATGNTTKMLQQLKYFTDYFLKSHPNSTTFYYQVGEGNADHTYWGAPEEQTGQRPSLYKADPSSPASDILSETSAALTLMYLNYKNIDSAYATKCLNAAKELYAMGKANQGVGNGQSFYQATSFGDDLAWAATWLYTATNDSTYITDAEQFITLGNTMNENKMQDKWTMCWDDMYVPAALRLAQITGKQIYKDAIEINFNYWKTQVTTTPGGLKWLSNWGVLRYAAAESMVMLVYCKQNPDQSLLDLAKKQVDYILGDNPANMSYIIGYGSNWCIHPHHRAANGYTYANGDNAKPAKHLLTGALVGGPDQNDKFLDDANQYQYTEVALDYNAGLVGVL
>BAC_gi|12007366|gb|AAG45158.1|AF316823_2
YAEAFQKSLYFYDAEKCGPGVTGGKLEWRGDCHVEDCELPLIPMKDYVGTNMSQAFIDKNKAFLDPDGNGSLDLHGGFHDAGDHVKFGLPQGYTISTLGWGFYEFKDSFTQINEEDHIRDILKWGNDYFLRSTFMDNKGEVVAFCFQVGDGTVDHAWWQPPELNKKSEVPRPAFFATSETPASDQCGEAAASLAINYLNFKDSDPAYAKKCLDTAKALYRFAVKNRGLGDSGGFYGSAYDEDELSWAAVWLNIATGEQSYINDITAISDGKYTGYMGKIIKSTQDNWQNIWVHSWDVVWGGVFAKLAPITNDPMHWYLFRWNLEYWSGIPHENPTDQTFMAATPGGFKVVNTWGSARYNAAAQLCAVVYTKYTDNMDVTEWAKSQMDYILGDNPMKRSYEVGFSEISAKHPHHRAAHGSKTLSMNDPLEHRHTLWGALVGGPDATDNHNDETTDFVSNEVAVDYNAGFVGAL
>BAC_gi|12007365|gb|AAG45157.1|AF316823_1
YGEALQKSVLFYEAQRSGSLSTSNIPTRLLWRGDAQLTDGQKEGLDLTGGWVDAGDNIKFGITCAYTTSLLAFGAIEYKDAYEKSGQMKWLQNQLKWINDYFIKCHPEPNVFWAQVGMTANDHNNWIPIEVTHLMNDRAAIKLDERHPGTEVAMGTAAAMAASSIVFRNTDPTYADKLLEHAKQLYEFGDKYRGVFSDVIGKVDPQGAAAYTSHSGYKDELVWGSIWLYKAMEAKSSGSGSDYLVKAKEYYNGIGKEANQQVHKYKWAHCWDDQSFGCYILMSQIDPENSLYREDAERWLNWWTVGGTENNADGTKISYTPGGHAKLDSWGSFRYVSTTALFAFVYSDKLNDTVKKARYHDFAVKQINYILGDNPRKSSYMVGFGQNYPQHPHHRTAHSSWGQQMDTPTEHRHILYGALVGSVDSTDGFNDSISDYVSNEVAIDYNAGLTGAL
>BAC_gi|6606317|gb|AAF19168.1|
YAELLQKSILFYEAQRSGKLPESSRLNWRGDSALEDGKDVGHDLTGGWYDAGDHVKFGLPMAYSAAVLSWSVYEYRDAYEAAGQLDAILDNIRWATDYFIKAHTDRYEFWGQVGNGAQDHAWWGPAEVMPMKRPAYKIDAACPGSDLAGGTAAALASASRLRSTDAVNRDSFVRRASSSCAHAKELYDFADRYRGKYSDCITDAHEYYNSWSGYKDELTWGAVWLYLATGDQKYLDKALASVSDWGDPANWPYRWTLSWDDVSYGAQLLLARLTNESRFTASVERNLDYWSTGYNHNGSTERITYTPGGLAWLEQWGSLRYASNAAFLAFVYSDWVKDAGKAKRYRDFAVQQMNYMLGDNPQQRSFIVGYGTNPPKHPHHRTAHGSWADHMNVPENHRHTLYGALVGGPGKDDSYRDETNDYVSNEVAIDYNAAFTGNA
>BAC_gi|213032414|emb|CAS03458.1|
NTQLLKDSMNYYYQNRSGVPIESQYITSGDKTALAHSKYGHNPDTAYVQSKWVKSYSSDASDVEKSKTIDGTGGWYDAGDHGKYVVNGGISVWTLQNAYEFTKKNGTADKWTNGTIAIPENKDNNPDILDEARVELEWMFKMIDENGFVYHKLHDHKWTGLATKPWDYDKEVMENGEKGWGTVRIVKPATYAATFNMIACAAQAARLWKGVDDSFANKCLQNAKTSWNAIIAKQSKWNIAKGDFETDPYFAPLDQAIGGGAYGDTYVGDDAYWAACELYATTGDTTYYNFLKQYKNPNDNTGNDKAFSLTTNLGGGENNGSFSSFNWGCTSGLGTLSLYLSDKTSATDKAAIKKSITNAGDAYLTQMSNEGMGIPYKEATFEDGVNIGKGIKVTGYEWGSNSFVINNAMVLAYAYDIDHSGTKYLNGAAEALDYIYGRNGLGFSYVSGYGDKTMEWPHHRFWAQGVDPTFPKAPNGVLSGGPGAGMQDPYIGGLGYKRGTLANQKCYVDNAEAWSVNEVTINWNAPLVWMT
>BAC_gi|156066928|gb|AAW62376.2|
YAEALQKSMFFYQAQASGDLPANYPVSWRGDSGMSDGSDVGVGLTGGWYDAGDHVKFGFPMAFTTTMLAWGAVESPAGYTKSGQLDELKGNLKWVNDYFIKAHTKPNELYVQVGGGEADHKWWGPAEVMTMARPAYKITASCPGSDAAAETAAAMASSSLVFADSDPSYAATLVTHAKQLYSFADTYRGAYSDCVKDAQAYYKSWSGYQDELVWGAYWLYKATGDATYLAKAEAEYDKLGTENQSTTKSFKWTVAWDNKQFATYALLAMETGKQKYVDDANRWLDYWTVGAEGQRIAYSPGGMAVLDSWGALRYAANTSFVALVYSDWITDSTRKARYQDFGVKQINYALGDNPRKSSYVVGFGTNPPTMPHHRTAHGSWLDSITTPAASRHVLYGALVGGPSAANDAYKDDRQDYVANEVATDYNAGFTSAL
>BAC_gi|156072352|gb|ABU45498.1|
FEDVTKAALKWYYYQRASMELEEQYAGQWKRAAGHTNSTVTLHNSTGTSGTIQSSKGWYDAGDYGRYIVNSGITTYTLLSLYEHFPEYFNTLKWNIPAEGTLPDLLAEIKYNLDWMLTMQAADGGVYHKLSTLQFPGDVMPAKDTEKLYVIGKGTAASFDFAGVMATTYRVFKTFDATYAAQCLEAAKKAYAWGLQNPNKAFTNPSDVATGSYSDGELSDEKAFASMELFISTGDASYKPTIDPNKMSIVPAWPEMYGLAVYAAATHATEVGADAETAKQMLLQYANEFAYAASSGFGVVMSNEDFVWGSNAVAGNQGVFLLYAYYVTGEQKYYEAAKKVIDYLLGKNPLDMSFLTGFGTKSPKLPHHRPSTADKITDPVPGMIVGGPQPGGEDIGSKSWECKDYRTGVPATSYTDNRCSYATNEVAINWNAPFAYIA
>BAC_gi|122937813|gb|ABM68635.1|
YVEVLQKSILFYEAQRSGKLPESNRLNWRGDSGLEDGKDVGHDLTGGWYDAGDHVKFGLPMAYSAAVLAWTVYEYREAYEEAELLDDMLDQIKWATDYFLKAHTGPNEFWAQVGDGNADHGWWGPAEVMPMNRPAFKIDEHCPGTEVAAQTAAALAAGSIIFKETDAPYAAKLLTHAKQLYAFADQYRGEYTDCVTNAQPFYNSWSGYIDELIWGGIWLYLATNDQTYLNKALKAVEEWPKDWDYTFTMSWDNTFFASQILLARITKEKRFIESTERNLDYWSTGFVQNGKVERITYTPGGLAWLDQWGSLRYTANAAFLAFVYADWVSDQEKKNRYQTFAIRQTHYMLGDNPQNRSYVVGFGKNPPMHPHHRTAHGSWSNQLTTPSSHRHTLYGALVGGPNAQDQYTDDISDYVSNEVATDYNAAFTGNV
>BAC_gi|148767913|gb|ABR10904.1|
YVEVLQKSILFYEAQRSGKLPESNRLNWRGDSGLEDGKDVGHDLTGGWYDAGDHVKFGLPMAYSAAVLAWTVYEYREAYEEAELLDDMLDQIKWATDYFLKAHTGPNEFWAQVGDGNADHGWWGPAEVMPMNRPAFKIDEHCPGTEVAAQTAAALAAGSIIFKETDAPYAAKLLTHAKQLYAFADQYRGEYTDCVTNAQPFYNSWSGYIDELIWGGIWLYLATNDQTYLNKALKAVEEWPKDWDYTFTMSWDNTFFASQILLARITKEKRFIESTERNLDYWSTGFVQNGKVERITYTPGGLAWLDQWGSLRYTANAAFLAFVYADWVSDQEKKNRYQTFAIRQTHYMLGDNPQNRSYVVGFGKNPPMHPHHRTAHGSWSNQLTTPSSHRHTLYGALVGGPNAQDQYTDDISDYVSNEVATDYNAAFTGNV
>BAC_gi|141603871|gb|ABO88214.1|
YVEVLQKSILFYEAQRSGKLPESNRLNWRGDSGLEDGKDVGHDLTGGWYDAGDHVKFGLPMAYSAAVLAWSVYEYREAYEEAELLDDMFDQIKWATDYFLKAHTGPNEFWAQVGDGNADHGWWGPAEVMPMNRPAFKIDEHCPGTEVAAQTAAALAAGSITFKETDAPYAAKLLTHAKQLYAFADQYRGEYTDCVTNAQPFYNSWSGYIDELIWGGIWLYLATNDQTYLNKALKAVEEWPKDWDYTFTMSWDNTFFASQILLARITKEKRFIESTERNLDYWSTGFVQNGKVERITYTPGGLAWLDQWGPLRYTANAAFLAFVYADWVSDQEKKNRYQTFAIRQTHYMLGDNPQNRSYVVGFGKNPPMHPHHRTAHGSWSNQLTTPSYHRHTLYGALVGGPNAQDQYTDDISDYVSNEVATDYNAAFTGNV
>BAC_gi|99644513|emb|CAK22317.1|
FAKALQLSLYFYDANKCGEGITGGRLEWRGDCHLEDKEVPLIPMTEDYFGTNMSQEYIDKYRHILDPDGDGTVDLSGGMHDAGDHVKFGLPGTYAASTLGWGFYEFREAYEKVGVDDHAKEILRWFNDFYLKATFLDEDGNVIAYCYQVGEGNIDHNFWNPPELQSSKVLDLFARPAYFATPETPASDQCAGAAASLAINYLNFKDEDPEYAQRCLDTAIALYEFAKKYRGLGESGGFYGSSYDHDELAWAAVWLNIATGDMQYIDDIVATDSEGNYIGYMQRIIKDTTNTWQNIWVHCWDTVWGGVFAKLAPITNTERDWYIFRWNLEYWSGIPHENPNDTTFLAKSPGGFSVVNAYGSARYNTAAQLCALVYRKYTGRSDFADWAKSQMEYIMGNNPMNRCYIVGYSENSAKHPHHRAAHGSKTFSMLDPEEHRHTLWGALVGGPDLDDFHVDETTDYVYNEVAVDYNAAFVGAC
>BAC_gi|99644508|emb|CAK22316.1|
YGEALQKAIMFYEFQRSGKLPSTIRNNWRADSCLDDGKDVGLDLTGGWFDAGDHVKFNLPMAYTAAMLAWAVYEEKDAFVKSGQLKYILDEIKWATDYFIKCHPEPDVYYYQVGDGDIDHMWWGPAEVVHLRTKRPSYKVDITSPGSTVSAETAAALAAASIVFKDTDPQYSNLCLKHAKELFNFADKTRSDAGYTAATNFYTSHSGFYDELTWAATWIYLATGDTSYLDKAESYVEFWSTEPQTDIMSYKWGHCWDDVRYGAQLLLARITNKPIYKESMERHLDYWTVGVDNSRIKYTPKGLAWLNNWGSLRYATTTAFLAAVYAGWEGCSPQKAKIYNDFAKAQVDYALGSTGRSFVVGFGENWPQHPHHRTAHGSWYDSMNVPDYHRHVLYGALVGGPGESDNYRDDISDYQCNEVACDYNAGFVGAL
>BAC_gi|99644504|emb|CAK22315.1|
FAEALQRSLYFYDAQKCGVEAGYDHGGRLEWRGACHEVDERIPISNTPLSEAFLAKYRHIIDPDGDGTVDVHGGFHDAGDHVRFGLPQSYTAGTLGWGFYEFRESFRAIGEEEHMIEILRYFTDTFLRCSFMDEEGNIVAFCYMVGEGDEDHCYWGPPELYPEEYLRSRPADFATFDDPGSDVCASTAAALCTSYLNFKDEDPEYAEKCLTVAKALYDFAVKYRGLHKGDGYYTSDYDEDELAWAAVWLYECTGDMKYINDIVAVDETGNYVGYMKRIIPDTFKQNVWYNSWVHCWDAVWGGTFIKLNELFPENELFDFIARWNVEYLSGGKCPHEDPNDHNYCKPSPAGYTMINGWGSARYNAAAQLCALVYMKNNPDRTDFGEWAKSQMEYLMGRNPMGYSYIVGYGYEKGLPFAKHPHHRAAHGSKTNSMNDPEEHRHILWGALVGGPDLNDYHIDSTTEYAYNEVAVDYNAAFVGAL
>BAC_gi|7208812|emb|CAB76935.1|
YGEALQKAILFYKANRLGDLPDDYILPYRADAAMTDGQDVGLDLTGGWADAGDGIKFTHPMSYAAGQLGWAVYEYRQAFEKAGLLDDILDEIKWATDFFIKAHPEPNVLYYMCGYNDSDHSVWVPHELLDYVTDRKSFVLNPSTPGSDVAGQTAACLAIALIIFEPTDPEYAETCLTHAKQIFEFGDKYRAKKSSGCFYTPSGGYLDDLAWGAVWLYIKTGDSTYLEKAKSFLPVTSLGGGHTHCWDDVSYGAALKIAQLTHDEGYAAMVEKNLDFWLPGGGITYTPGGLAWLSPWGSLRYASTAAFLAFVWADDPTVGTPSKKETYRAFAEKQINYILGDNPRKGSYVVGFGENSPKHPHHRTAHGSWVSMLEVPSFHRHILYGALVGGPTDDDSWEDDISDYTRNEVATDYNAGFVGAL
>BAC_gi|96772915|emb|CAK18681.1|
YATALKYSILFYDANKCGPDAAVDNVFSWRGPCHTTDGSEIGLDLTGGYHDAGDHVKFGLPQAYAAAVLGWSLYEYKGVFDATGNTSKMLSTLKYFTDYLLKCHPDSNTFYYQVGDGQADHTYWGAPEVQPGPRPVPYVANASNAASDVRGLTSAALTIMYLNYKDIDQNYANKCLKAAKELYTMAKTNLGYYAENAFYISHSYWDDLSFAATWLYVVEKDPTYLKEIDSYLSNKTLWGESPFNNKWTMCWDDMYMAVFCKLAEITGEQKYIDAMNYNLDYWMNSLNTTPGGLKYLDSWGVLRYAAAEAFIAMRYYELTKNEALKSFAKSQIDYILGSNPINMSYVIGYGSNYPKCPHHRAANGYTYANGDNAKPAKNLLLGALVGGPNSDNFIDDVNQFQFTEVAIDYNAAFVGALA
>BAC_gi|63252967|emb|CAI94607.1|
FAKALQMSLYFYDAEKCGRGITDGRLEWRGDCHLEDEAVPLIPMESKESPGTNMSQAFIDKYREFLDPDNNGTLDQGGGMHDAGDHVKFGLPQGYAASTLEWGFYEFRQAFIDKGLEDHMIEILRWFTDYFLKSTYMDADGNVIAFCYQVGNGDVDHSYWGPPELQQQVRPAFFATSENPAADQCANVSAALSISYLNFKDSDKEYAEKCLTTAKALYEFAKKYRGTGYSGGYYGSAYDDDEMSWAAVWLNIATGNKQYIDDIVSVKDGKYTGYMKKIIVNEQNHWQNIWVHSWDVVWGGVFAKLAPITNTDRDWYIFRWNNEYWASIQHENASDTAYLKPSPAGFKVVNTWGSARYNCAAQLCCLVYRKYTGREDFSEWAKGQMEYIMGNNPLNRCYIVGYAENSAKHPHHRAAHGSKTNSMEVPTEHRHTLWGALVGGPDAEDVHEDITTDYVYNEVAIDYNAGFVGAL
>BAC_gi|37651957|emb|CAE51308.1|
YGEALQKAIMFYEFQMSGKLPDNIRNNWRGDSCLGDGSDVGLDLTGGWFDAGDHVKFNLPMAYTATMLAWAVYEYKDALQKSGQLGYLMDQIKWASDYFIRCHPEKYVYYYQVGNGDMDHRWWVPAECIDVQAPRPSYKVDLSNPGSTVTAGTAAALAATALVFKGTDPAYAALCIRHAEELFDFAETTMSDKGYTAALNFYTSHSGWYDELSWAGAWIYLADGDETYLEKAEKYVDKWPIESQTTYIAYSWGHCWDDVHYGAALLLAKITNKSLYKEAIERHLDYWTVGFNGQRVRYTPKGLAHLTDWGVLRHATTTAFLACVYSDWSECPREKANIYIDFAKKQADYALGSSGRSYVVGFGVNPPQHPHHRTAHSSWCDSQKVPEYHRHVLYGALVGGPDASDAYVDDIGNYVTNEVACDYNAGFVGLL
>BAC_gi|15430619|dbj|BAB64431.1|
YAEALQLALCFYDANKCGDEVADDGYYSWRANCHVKDGYIPLQPMSPMPEIGKGKTDDQLQEDQGLGAGDDGKTKPNLGDTDPSLYAGVNMSQNFIDKNKKYLDPDGDGTLDLTGGWHDAGDHVKFGLPGSYSASTVGWGYYEFRDSYKELGLDKHVEDELHWINDYFMKVTFMDDDDNVIAYCYQVGEGNNDHNYWCPPELQVEDTMVASSSCAVKRPAYFATEEMPASDQCAGAAASLAINYLNFKDTEPEYAKKSLKYAKALYDFAVKTHVEEWKPGEVPSCSSLGYDGGFYTSSYDYDELAWAAVWLYYCTEDYDYINDIIAVDETTTNAKGAHPYTGYMKRIITDTGNCWQNIWVHCWDTVWGGVFAKLAPVTNTARDWYIFRYNLEFWSGCAESVDSSDWGYEPVHGHKYFGMDDYLWNTKMTADQIADLPISETSGDFIAKSPKGWAVVSGYGSARYNTAAGLCACVYAKTTNDQTFLPWARAQMEYILGKNPMGYAYEVGYGNNFASHPHHRSSHCSATQSMDDPITQVHTLWGALVGGPDLKDNHVDETKDYIYNEVTDDYNAGFCGDL
>BAC_gi|296791|emb|CAA39010.1|
YGEALQKAIMFYEFQRSGKLPENKRDNWRGDSGLNDGADVGLDLTGGWYDAGDHVKFNLPMAYSQTMLAWAAYEAEEALERSGQMGYLLDAIKWVSDYLIKCHPSPNVFYYQVGDGHLDHSWWGPAEVMQMDRPAYKVDLANPGSTVVAEAAAALASAAVVFADRDPAYAATCIQHAKELYNFAEITKSDSGYTAASGFYDSHSGFYDELSWAGVWLYLATGDETYLNKAEQYVAYWGTEPQTNIISYKWAHCWDDVHYGACLLLAKITGKQIYKEAIERHLDYWSVGYNGERVHYTPKGLAWLDSWGSLRYATTTAFLASVYADWEGCSREKAAIYNDFAKQQIDYALGSSGRSYVVGFGVNPPKRPHHRTAHSSWADSMSVPDYHRHVLIGALVGGPGKDDSYTDDINNYINNEVACDYNAGFVGAL
>BAC_gi|77714|pir||S03818
FNAAFYDALKYFYHNRSGIAIETPYTGGGRGSYASHSRWSRPAGHLNQGANKGDMNVPCWSGTCNYSLNVTKGWYDAGDHGKYVVNGGISVWTLLNLYERAQHITGNLAAVADGSMNIPESGNGVADILDEARWQMEFMLAMQVPQGQAKAGMAHHKIHDVGWTGLPLAPHEDPQQRALVPPSTAATLNLAATAAQAARIWKDIDAGFAALCLTAAERAWNAAQANPNDIYSGNYDNGGGGYGDRFVADEFYWAAAELYITTGDSRYLPTINNYTLERTDFGWPDTELLGVMSLAVVPATHTNSLRIAARNHIQTIASTHLTTQSASGYPAPLSSLEYYWGSNSVIANKLVLMGLAYDFSGNQNFALGVSKGINYLFGINVLPTSFITGLGTNTVAQPHHRFWAGALNSNYPWAPPGALSGGPNAGLEDSFSASRLSGCTSRPATCWLDSIDAWSTNEITINWNAPLAWVL
>BAC_gi|2127330|pir||I40807
YVEVLQKSILFYEAQRSGKLPESNRLNWRGDSGLEDGKDVGHDLTGGWYDAGDHVKFGLPMAYSAAVLAWTVYEYREAYEEAELLDDMLDQIKWATDYFLKAHTGPNEFWAQVGDGNADHGWWGPAEVMPMNRPAFKIDEHCPGTEVAAQTAAALAAGSIIFKETDAPYAAKLLTHAKQLYAFADQYRGEYTDCVTNAQPFYNSWSGYIDELIWGGIWLYLATNDQTYLNKALKAVEEWPKDWDYTFTMSWDNTFFLSQILLARITKEKRFIESTERNLDYWSTGFVQNGKVERITYTPGGLAWLDQWGSLRYTANAAFLAFVYADWVSDQEKKNRYQTFAIRQTHYMLGDNPQNRSYVVGFGKNPPMHPHHRTAHGSWSNQLTTPSSHRHTLYGPLVGGPNRQDQYTDDISDYVSNEVATDYNAAFTGN
>FGI_gi|323508199|emb|CBQ68070.1|
YTNLLGNALWFYEAQRSGTLPANNRVSWRNNSCENDGTLNGTDLSGGYYDAGDYIKATYPFCWTMSSIAWSALSYGSAYARSSQDAYLDSTLRWGLDWLSKAHSDDNTLWVLVGKPATDDQYWGGDLDIPGPRPSYSVTRQNPGTDAFAICAAAFAASAFLYSDRSLPTSTNGAQLGGVPSIRNRTYSEALLRHADGLWDLAINSSPKQVYTAVQPVAGQSYPSSGYQDDLAFAGLWMALAKGDASYVNQALTFYPNGTNAFASVNAALNWDQKTAALPVLATQMAQHNTSFGLSSRFQNDAESYFDRLTQGKMQDVSQTKGGLYWWKGDSDSNSLNPALNAAFIADLYSNFATTSTKTSAYRSLADSQVDYLLGDNNYNGPFIVGQHPNSPQNPHSAMASGGNDITNVNNNPPKELHVLYGAVVGGPDKQDRFFDIRDDWPQTEIALDYNAPFIAAMV
>FGI_gi|58270232|ref|XP_572272.1|
WSNILGNSLWFYDAQRSGRLDEGTYGNRVDWRNDSALEDGSDWGLDLVGGWYDAGDYIKATFPLSFTLFALSWGALTHGQGYGLANQTAYLDGTLRWGFDWLMKAHPSDDVLFIQVGSGDVDNNYWGGDQDIPSPRPGYPINSSYPGTDGWAAASAAFSLGSLLYTPGVSYRPTSSSSPPTSPSLENSTYASQLLAHAESLYSVANSTTPRQTYYAALGDEVAAYASSDWRDNLCASALALALATNNSAYYADAYNYYVQYGLSGTHEVWNWDSSQPAIYVMFAEIASAKPELAQGAGLDVNLTGWQTEVENYFDGLIKEDFSNSYLTEGGLLYWDGDSDEASLNPAMAAAMLMFKYAPMASSTDKTNSYNSFAQSQLNYLLGSNPMSVPYIVGQHPNSPSNPHSAPASGGFNINNIRDDPPTEAHVLYGAVVGGPLSSDQFWDWRDDWVQTEIALDYNAMIPTLA
>FGI_gi|321264418|ref|XP_003196926.1|
WSNIIGNSLWFYDAQRSGRLNEGAYGNRVDWRNDSGLEDGSDWGLDLVGGWYDAGDYIKATFPMSFTLFALSWGALTHGHGYSLANQTAYLDGTLRWGFDWLMKAHPSDDVLFIQVGSDSVDNNYWGGDQNIPNPRLGYPINSSYPGTDGWAAASAAFSLGSLLYTTGVSYTPTSSSSPPTSPSLENSTYASQLLAHAESLYSVANSTNPRQTYYTALGEAVAAYPSSDWEDNLCISALALALATNNSAYYADAYNYYVQYGLTSTQEVWNWDSSEPAIYVMFAEVASAKPQLAQGAGLDANLTGWRTEVENYFDGLINENFKNSYLTKGGLLYWNGDSDEASLNPAMAVAMLMFKYAPMASSTDKTNSYNSFAQSQLNYMLGSNPMSVPYLVGQHPNSPSNPHSAPASGGSDMNNIRDDPPTEAHVLYGAMVGGPLSSDLFWDWRDDWVQTEVALDYNAMIPTLA
>FGI_gi|302693937|ref|XP_003036647.1|
WSTLLGDVLYFYEAQRSGKLPDTNRVEWRNDSALDDGNDVNLDLSGGYYDAGDYIKATYPLSFSLMSICWGALDFGQGYEMANQTAYLDDMLRWGLDWLMKAHPSDDTLYVLVGDADTDDAYWGGDENIPTPRVSYQVNSSDPGTDAFAQASAAFSACSSLYSNRTFGDTGTLSLHNSTYAKTLLDHASKLYDVAVHSEGDQQVYSDVVPEVADAYGSSGFKDELTMAALFLSWAKGDDSLFDEAKDYWDEDDLGNNLRGVFNWDSKIPGLPILFAQVSNASGHGNTNEWTQISENFLDGILDNKNGAELTKGGLLYYDGDSDSCSLNPALNAAMLLVKYAPLASDSQRQRYLDYSNQQLNYTLGNNPMSIPYVVGINPNAPKNPHSAMASGGNDIENIDTSPEQEAYVLYGALVGGPDKLDGFFDIRRDWPQTEVALDYNAPLLTLA
>FGI_gi|169861333|ref|XP_001837301.1|
WSTLLGNLLYFYEAQRSGELPSTNRVSWRNSSALDDGREARVDLTGGYYDAGDFSKQTFPLSFSLMSICWGATDFGKGYDLANQTVYLDDMLRWGLDWLIKAHANESTLYVLVDNKDIGNTYWGGDRSIPSPRPVYQINDTHPGTDVAAQASAAFAACSNLYAGRGLDNNTFSTPASLQDTDYANTLLDHAEQLYSFALNATGGRKVYQKSVPDAAKAYESSGFGDELAAAALFLSWANRDSAHFADAEEYYTRYKLADYNRVFNWDSKVPGLSILYAQIAKSFPSTGSNLSYWQEVAETYFDNIIDKKKPSTRTAGGLVWWDGDSNFASLNPALNLAMLMRRYAPLASNDDKKKKYLEFSQTQVDYALGKNPMSMPYIVGVNPNSPQNPHSAMASGGNDVETIDTYPNKTAYVLYGAVVGGPDIRDRFYDIRSDWPQTEVALDYNAPLLTLT
>FGI_gi|21694045|gb|AAM22492.1|
WTNFLENTLYFYEEQRSGKLPVTNRVPWRNDSATDDGRDVGLDLSGGYYDAGDYIKYTFPMSFSVMSICWGALDYGKGYDLANQTAYLDDMLRWSLDWLMKAHPDPNTLYVQVGDADLDNAYWGGDRGIPTPRTSYAINSTSPGTDAAAQAAAAFAACSALYNNRTLSQPAPNGITSTSYASTLLQHAQQLYNFATNSSVPQVTYQASEPSVADAYASSGFQDELAIAALFISLAGNSSDAYPQASQVYRKQGLSKHLEDDAVFNWDEKSPGVALLAAQIAQKYPELANGTGVDWKSDLNNYFDRIVSNSGRSFLTSGGLLYYPGDSDDATLNPALNAAMLLLRYADSGLASSSEKQSAYRQFAQSQIDYFLGNNPMTVQYMVGVHPNAPSNPHSALATGATPQDIANIDTVPEHEAYVLYGGVVGGPNDDDLFWDLRSDWVESEVGLDYVAPVVTIA
>FGI_gi|170091936|ref|XP_001877190.1|
WTTLLGNLLYFYEAQRSGELPSSNRVSWRNSSALDDGIDAHIDLSGGYYDAGDYSKDTFPLSFTLMSICWGANDFGKGYDLANQTAYLDDMLRWGLDWLIKAHPNDTTLYVLIASKDTADGTYWGGDRSIPSPRPVYKINDSQPGTDAAAGAAAAFAACSNLYASRALDNGTFSAPAKLRNDSYSSTLLTHAQQLYAFAANATGGRKTYQTSVPQVAAAYQSSGYGDELAIAALFLSWATGSASLYQEAEAYYSKYKLGDANRVFNWDSKTPGLAVLFSQIAQSFSASSGNFSAWQAVAENYFDSIVNNQGPGSLTKDGLLFFQGDSNLASLNPALNTAMLLHRFSPLASSAAKKAAYLVVIIFFGCHNWSLNVKKDFANRQVAYALGKNSMSVPYIVGVNPNSPSNPHSAMASGGQDIGQIDTSPAQETYVLYGAVIGGPDERGRFFDIRSDWPQTEVALDYNAPMLTLA
>FGI_gi|134117650|ref|XP_772459.1|
WSNILGNSLWFYDAQRSGRLDEGTYGNRVDWRNDSALEDGSDWGLDLVGGWYDAGDYIKATFPLSFTLFALSWGALTHGQGYGLANQTAYLDGTLRWGFDWLMKAHPSDDVLFIQVGSGDVDNNYWGGDQDIPSPRPGYPINSSYPGTDGWAAASAAFSLGSLLYTPGVSYRPTSSSSPPTSPSLENSTYASQLLAHAESLYSVANSTTPRQTYYTALGDEVAAYASSDWRDNLCASALALALATNNSAYYADAYNYYVQYGLSGTHEVWNWDSSQPAIYVMFAEIASAKPELAQGAGLDVNLTGWQTEVENYFDGLIKEDFSNSYLTEGGLLYWDGDSDEASLNPAMAAAMLMFKYAPMASSTDKTNSYNSFAQSQLNYLLGSNPMSVPYIVGQHPNSPSNPHSAPASGGFNINNIRDDPPTEAHVLYGAVVGGPLSSDQFWDWRDDWVQTEIALDYNAMIPTLA
>PRS_gi|328875603|gb|EGG23967.1|
CDLLKQGLMFYKANRGGRLPDTDVPWRNNSVLSDAYPAGAKDANGDGNLSGGYFDAGDGIKVTLPMSYSMTMLAWGFLESEAKIEACGLTNLYLETIKWGTDWLMAAHVSDNELVCLVGDPNADHSWWGPPELMTMERPVYVLSASKPGTEVAMEVAAALAATAVIYKDRDAAYAESCLSHAKSVFTFGENNLGVYSESYPIINAFYKSWSGYKDEMVWAAAWMYKATGDESYLTKAKEWYTTNGIATMGAGTTMSWDNKAPGTMVLMSKITNDTSYAKDAATFLDGWMPGGSVPYTPGGLAWLMEWGPNRYAINTAFIAQALGDAKYITGYTDKQLAYVLGDNPNQQSFVVGVGNKHPINPHHRAAHGSTTNNIKDPVNNIHMLYGALVGGPGKDDAYTDDRENYITNEVATDYNACFVAVL
>PRS_gi|328875119|gb|EGG23484.1|
CEMLQNSLMFYKYNRAGRLPDNQVPWRGNAALKDATPGSQPDANGDGDLSKGYFDAGDHCKFAFPLCSSMTMLGWGLLEYKAAADKCGVTELWEEDLMWGYDWIMAAHYQTNSFAGQVCNAEADHAYWGPPENMTMDRPTYIINEQAPGTELAECAAALSICSILFNETNPAYSTKCLGHAKQLHDFGDNYRGVYSDSIPDVQAYYKSWSGYHDELVWGRLWLYKATGDKNLLVKAIGEYTEYGVGQMGQKDSHDWDLKAPGTSLLLSQMFPQNETYARDIEEYLSWWMPGGGVPYTPGGLAWIRMWAPARYSATTAFLASMYGGKYTDFTNNQMAYIMGDNPQKRSFIVGYGPNHPINPHHRASHHSLTFNIDSPVNNTYLLLGALVGGPGQDDSYVDDRHDYIKNEVALDYQAGFTGALA
>PRS_gi|328872056|gb|EGG20426.1|
YCDYLKNALLFYKMNRAGRLPDNDIPWRGNSVLKDASPGSSPNAQGDGNLAGGYFDAGDGVKFALPMTYSMTMLAWAFIQYESNVEKCGLTNLYLETIKYGTDYFIAAHTSANEFAGQVGDGNLDHSYWGPPESMTMNRPVYMLTASNPGTEVAMEASAALSAASIIWKTRDPAYAATCLTHAKQLHNFGDTYRGKYSDSIPNAQAFYNSWSGFNDEIVWGTLWLYKATGDASLLTKAKSDYSTFGIGGMAQGNSHDWDLKAPGAALLMYQLTKEATYQKDIEGFLNYWAPGGGITYTPGGMAWIRQWGPARYTATSAFLASVYGGSKYQTFCKSQISYILGNNPKQQSFVVATDYNAG
>PRS_gi|325086585|gb|EGC39972.1|
YCSVLKEALTFYKMNRAGRLPDNDIPWRGDSALADSSPSGKKDANGDGDLSGGYFDAGDGVKFGLPMTYSMTMLGWAYTEYESKIDGCGLTGLFQDTIKYGTDWIIAAHTGDNEFAAQVGDGNLDHSYWGPPENMTMERPTFMISADEPGTEVACEAASALAAASIVFKSANADYAATCLEHAKTLYNFGDTHRGVYSDVVTNAKSFYNSWSGYKDELVWGAIWLYKATEDETYLTKAQEYYTEFGVGTMAQSNSHDWDLKAPGCALLLSKIASNSSAAADFESWLKFWQPGGGVTYTPGGLAWIREWGPARYAATSAFLASLAGTDDGTKFTKAQISYILGDNPNKQSFVVGIGPNAPINPHHRAAHHSTTNDINNPVNNLYLLKGALVGGPGSDDAFKDDRTNYISNEVATDYNAGFVGAV
>PRS_gi|325083456|gb|EGC36908.1|
FCSLLNTALMFYKYNRAGRLPDNDVPWRGNSALKDASPNSQPDENGDGDLSKGYFDAGDHVKFGFPLSAAMTMLGWGYIHSKDAIEKCGATNLYIEDLKWGWDWLMAAHIEPNTFCGQVGEANADHAYWGPPELMTMDRPTYVIDTNSPGTELALEASAALAVCSIIMTDIDSDYAAKCLQHSKDLNSFGDNYRGVYSNSIPDAQNFYNSFSGYNDELVWGNLWLYKATNDKTYLEKAVQYYSEYDVGKMAQANSHDWDLKAPGAALLLTQIFPGNETYIRDIEGFLNWWLPGGGVPYTPGGLAWIRMWSPCRYAATTSFLMSVYGGDKYTDFTVKQISYILGNNPNQQSFVVGVGENHPINPHHRAAHHSLTNNIMNPVNNTYLITGSLVGGPSQDDSYKDDRTDYVRNEVALDYQAGFVGSL
>PRS_gi|325081222|gb|EGC34746.1|
YCEALKYSLLFYKAQRAGRLPDADIPWRGNSVLGDTYNNKVDSNGDGILSKGYFDAGDGVKFGFPMAYTMTMLSWIYNQYESNIVGCGLDSLYKDVIKWGSDYTIASHVEDNVFVGQIADANVDHSYWIPPEDISYTRTVYTIDSNNPGTDLAMEASASLAATYLVFKSSDSSYANECLSHAKTLYSFAINSDKKLYSDSIKVASGFYTSGGYNDEIAWASAWLYKATGESSYLSNAATYYANNEVQYANQLSWDQKGVAVGMLLYQINNGATYKSNVETALKYWQKNGGVNYTPNGLAYLNEWGPCRYSMNMALIASMYGGDYASFAESQLNYVLGNNAKSYSFIAGWGSNYPKNPHHRASHHSTTQDINNPTTNTYVLYGALVGGPASDDSYKDDRTDYTQSEVALDYNVGLVGTL
>PRS_gi|325079875|gb|EGC33455.1|
YCEALKYSLLFYKAQRAGRLPDNDIPWRGNSVLKDTYNNKFDSNGDGILSKGYFDAGDAVKFGFPMAYSMTMLGWVYVTYKDNIVNCGLDSLYKDVLKWGSDYIIACHVEDNVFVGQIADGDLDHSFWVAPENLTYVRDSFAIDSSKTGTDLAMEAAAALSVTSMVFSSSDPTYSSNCLDHSKKLYNFAINNPKNVYQSSISNAGSFYSSGGYNDEIAWASVWLYKATNQQNYLDTAKTYFSYNDVQYAKELSWDQKGVPTGLLLLQITNDASYKSRVEEALNSWISGSYVTFTPGGLAYLRQWGPCRYAMSMALVAAVYGKSGDDYTKFAKSQLNYVLGDNPKKFSFVVGWGTNYPKNPHHRASHHPTDGIKNPAVNTYVLYGALVGGPKNDDVYDDNREDYVQSEVALDYNVGLVGTL
>PRS_gi|325077584|gb|EGC31287.1|
YCSYLKQGLMFYKAQRAGRLPDNDISWRGNSVLTDSSPGGKLDSNGDGDLSKGYFDAGDGVKFGLPMCWSMVMLGWSFIESQANIASCGLTDLYLEDLKWGTDYILASHLSDNEFVAQVGNGELDHSYWEPPEFINYVRSVYTINQNKPGTELAMEAAAALSAASIAFKSSNPSYASTCLNHAKTLYNFGKTYQGVYSDSVPDAQPFYNSYSGYKDELVWGAVWLYKATSDPSYLSDAENFYQTNGIGYNGISNSFDWDQTAAGSTVLLYKITGKQLYADIMTQTMKYWLPGGGVTYTPGGLAWIRQWGPARYAMSMAFIGTVYGTSDSLQFAKKQLDYVLGSNGQSFVVGMGPKYPINPHHRAAHHSTTNNIKDPVNNKYILYGALVGGPGSDDSYVDDREDYIKNEVALDYNAGYVSTL
>PRS_gi|328867962|gb|EGG16343.1|
YCQLLSNSLKFYKAQRAGSLPDNDIPWRNNSVLQDGQDVGINLSGGYFDAGDYIKLAFPMAFTMTTLAWTYIDNEDKIKTTCQLQSSYLSVLKQGTDWLIAAHPSDNVFYTQVSDDGEHNVWNNPWEIDQAARKSYKITTAAPGTDMAMEAAAALAATSIVYKSIDPTYSATCLAHAKSLYNFGKTYKGKYSDSLPERKLYPSSGYDDEMVWASAWMYIATAEQTYATDATANFNAYLKSKSFTDLWSAVYSWDSKYAPAAVLMYKKVTNLGLDYTNIINQITQTYTTASKQSNGIISNSGWKWGNNRYAMGGAFLMSMIGGTAANAFAEQQLTSVLGKSSTNSVSFMIGYNNGPVNPHHRSSHKPTGKDINTPVNNVNLLVGGLVGGPSLEGSWVDSRTNYENNEPALDYNAGFTGLL
>PRS_gi|66814552|ref|XP_641455.1|
YCNALKSSLNFFNANRAGNLTSSDLPILYPWQSGITTNFDSTIDKALDSNGNGILSGGFFNDGSYIKSTFALAHSITTLAWTFLEFQYNIDSCQGLKKQYLSTLRIGLDWLMVAHPNQNTIYAQCGKVGDLSKWNIPSRIYDLYNGSPKRTCWLIINENNPGSDVAHEMASAFAASHMIFSLIDPNYSIQLRTHAIQLFDFGFSYPGKYSDIETSGEQILYPSSDYKDELFWASAWMYQITGKSKYLSIINSQKSLLPNFSTTTSSVIYNYDQKYSAAILFLSKNFGLFNTQTNDILNYWSLKMPKTNDGLFFIDQNGGGVGGGGFGGSIKYSMGGSLLVAIWNNNQHISKQFKDTFNIDQIKIVLGNNSNDQSYVCGVGFLGASTPVNLHHRASHYSISNSITNPTLNSFPIQGALVGGPINKFDFYIDDRINFTMNQPSIDYNALLTGVL
>PRS_gi|66824603|ref|XP_645656.1|
YCSLLENALMFYKMNRAGRLPDNDIPWRGNSALNDASPNSAKDANGDGNLSGGYFDAGDGVKFGLPMAYSMTMLGWSFNVYSDKIEGCKLTDLYLDTIKYGTDWLIAAHTADNEFAGQVGDGNTDHAWWGPPENMTMDRPTFMLTTDSPGTEIAMEAASALAAASMAFKSSNPTYAATCLAHAKTLHNFGYTYRGVYSDSISNAKTFYNSWSGYKDELVWGSIWLYKATEDQSYLTKAVADYASGGVGAMAQGNSHDWDLKAPGCCLLLSQLVPETETYKTDFEGWLNYWLPGGGITYTPGGLAWIRQWGPARYAATAAFLGSLAGTDKGTDFTKKQVDYLLGDNPNQQSFVVGIGPNHPINPHHRAAHHSTTNDINNPVNNLYLLKGALVGGPGSNDEYTDDRTDYISNEVATDYNAGFVGAL
>PRS_gi|66824545|ref|XP_645627.1|
YCSLLENALMFYKMNRAGRLPDNDIPWRGNSALNDASPNSAKDANGDGNLSGGYFDAGDGVKFGLPMAYSMTMLGWSFIEYESNIAQCGLTSLYLDTIKYGTDWLIAAHTADNEFAGQVGDGNVDHSWWGPPEDMTMARPTYMLTTEAPGTEIAMEAASALAAASIAFKSSNPTYAATCLAHAKTLHNFGYTYRGVYSDSITNAQAFYNSWSGYKDDLVWGSIWLYKATQDSDYLTKAVADYASGGVGGMAQGNSHDWDNKAPGCCLLLSKLVPTTSTYKTDFEGWLNYWLPGGGVTYTPGGLAWIRQWGPARYAATAAFLGSLAGTEKGTDFTQKQVDYLIGNNPNQQSFVVGMGPNYPINPHHRAAHHSTTNDINNPVNNLYLLKGALVGGPGSNDEYTDDRTDYISNEVATDYNAGFVGAL
>PRS_gi|66811252|ref|XP_639334.1|
YCEGLNKALGFYKVQRAGIEDPNSEYPWQHEITTKYDTYSNNKTNKYGNGFLSKGYFDAGDYLKITFPLAFSMTTLSWSFLEFEENIKFCNLTENYLSTIKWGVDWLMAAHPEPNVIYAQCGGEIDHLSWSRADQIYNNQVTGPRNCSMIIDIDNPSSDIAFEMTAAMAATSIVFEEFDEQYSKQCKIHADQLWDFGIKYPGIYYNPLYPSNVSKDEQIWASAWMYLMYGPEYSFFRGFFDNGKISHDDLFFNKWSHVFSWNNKMSGACILIAKNFNIYIEEANYLIHSWDTRINKTKDGLFFLDEWGNARYSMGGSFLEAVWNSNKNHTAKTTNTNFAQTQINIILGNNSNHHSYVSMYGFKDAKVTLNIHHRSSHSPPNGTDLKFHNILSPPNNKFPVYGALLPGPIDRNDLYFEERSRYEMNEPALDYNAVFVGVL
>PRS_gi|66809963|ref|XP_638705.1|
FCDLLNKAVMFYKVQRAGRLPDDDIPWRGNSALQDASPGSQPDANGDGDLSKGYFDAGDHVKFGFPMAGSMTMLGWGYLQNKEAIENCGASKIYLEDLQWGWDWLMAAHISPNEFCGQVGNAEADHAYWGPPELMTMPRPTMMIDQDNPGTELALEASAALAICSMVMQDIDPSYAANCLQHSKDLNNFGDTYRGIYSNSIPDAQNYYKSFSGFNDELVWGNIWLYKATQDKSYLDKAVNYYTEYNVGKMAQQDSHDWDLKAPGAALLLSQIFPGNQTYINDIEGFLNWWLPGGGVPYTPGGLAWIRMWAPARYAATTSFLMSVYGGDKYTSFTVKQIGYILGNNPNQQSFVVGIGPNHPINPHHRASHHSLTDNIMSPVNNTYLHLGALVGGPGQDDSYKDDRTDYVKNEVACDYQAGFVGSL
>PRS_gi|66809887|ref|XP_638667.1|
CSTLKQAILFYKAQRAGRLPDKDISWRGDSVLTDASPGSSFDSNGDGDLSKGYFDAGDGVKFGLPMSWTMTMLGWNFIEYSSNIESCGLTDLYLNVLKWGTDYILASHLSDNVLVAQVGDGNVDHSVWQPPEFINYVRPVFLINSSYPGTELAMEAASALAAASIAFKSSNPSYASTCLSHAKALHNFGNTYQGSYSVSVPQASAFYNSYSGYTDELVWGSVWLYKATGDSSYLTLAENYYTTNNVGYAGTSNSFDWDQTATGSSLLLYKLTGKEFYKQMVDQTLSYWSKGGGITYTPGGLAWIREWGPCRYAMSMAFLATVYGTDSSLQFAQNQLSYVLGDKTGQSFVVGLGSNHPINPHHRAAHHSTTNDINNPVNNLYMLYGALVGGPGSDDSYVDDRSDYTKNEVALDYNAGFVGTL
>PRS_gi|66808217|ref|XP_637831.1|
CYLLKQSLLFYKAQRAGRLSDNDIPWRGNSVLNDKSAGSSVDSNGDGDLSKGYFDAGDGVKFNFPMAYSMTMLSWIYIEYSGNIEKCGLSPLYKEVLKWGTDFLIASHTSDNVFIGQVGNAYVDHNVWQPPENIDYVRDIYTIDSNNPGTDLAMEASAALSSASIVFKTSNPAYSQLCLEHSKKLYDFAMNSPMKKYTDTIRNAIEFYQSGGYNDEIAWGSIWLYKATNSQNYLTNSKSYYLNNNEVCYANEFSWDNKGLGVGILLYQLSKEQDYKTKIENSLNYWLPNGGIKYTNGGLAWLRQWASARYSMNMALIQSIYTKTGGSELTKYSTFAKNQLLYVLGENPKQQSFISGYGPKAPRNPHHRAAHHSTTKDINQPINNVYQLPGALIGGPPLNESWIDTRSNYESNEVALDYNIGLVGVV
>PRS_gi|66808209|ref|XP_637827.1|
CYLLKQSLLFYKAQRAGRLPDNDIPWRGNSVLNDKSAGSSVDSNGDGDLSKGYFDAGDGVKFNFPMAYSMTMLGWSYLEYSGNIEKCGLASLYKEVLKWGTDFLIASHTSDNVFVVQVGNGDVDHSVWQPPEDINYVRQIYTIDPSNPGTDIAMEAASALSAASLVFKTSDPTYSAKCLQHAQKLYSFAITSQMKATNNQTYMNNAALYYTYDNTRYANEFSWDNKGVGAMLLLYQLTGELKYKDNLEAAFNVWQPGSTSNVITYTKGGLAWLREWGPCRYSLVMGFLQSVYSIKNGGDSKYNTFYKSQLSYVVGNNTNKQSFITGYGSKAPKNPHHRAAHHSTTKDINNPVNNTYQLPGALVGGPGKNDEWSDDRSNYVTNEVALDYNVGLVGSL
>PRS_gi|281212174|gb|EFA86334.1|
YCIPLHASLMFYKAQRAGKLPDNDVPWREDSVLNDGQQLNIDLSGGYFDAGDYIKFTFPLAYTMTTLGWSYLLFQDNIANKCHLKDDYLSVLKYGTDWIMNAHYKANNLVTQVDVMSSHYQWNRPSDVTYPREIFTVDNTQPCTDVAMQSASALAVASLVFADTNPSYSTQLLNKAKSLYSLGKACPLGTMAVPDYSDHGRQGYESHGYEDELIWASICMYLATGRSTTYLSDLTNNLKKLQGRNFANDIWGSMLSWDSKYSASLLMSLKSLSSDPNFSQFLNNFQSKSNDIAQSWINQPNFSNGIVSGIAKWGNNRYAMGGAFLAAVINTPASKRWATEQVNCVLGQCPANSKSFVIGYGNNYAQFPHHRAAHNPLPNPSLSENYPVATTYKILGALIGGPSIENSTYEDARKNYQQNEPAIDYNAAFTGAL
>PRS_gi|281209975|gb|EFA84143.1|
YCEYLHYSLFFYKYNRAGKLPDNDVPWRGDSTLNDGGGVLSAGYFDAGDHVKFGFPLSSTLTMLSWGFIQYQPNIEKCNSTKLYQDTIRYGTDWLIAAHQSDNKIAGQVGDPNADHAYWGPPETMTMDRPTYYLDTTKPGTELAMEAAAALAAASIVFKTSDPTYSATCLEHARQLHSFGDNYRGTYSDNIPNVSQFYKSWSGFDDEIVWGSIWLFKATGDSKYLEKAEKDYNDFQIVKLAKQNSHDWDLKSPGAALLLSQLSTSNNNSVYIQDVEEYLNWWLPGGGVPYTPGGLAWIRQWGPCRYSATTAFLMSIYGKNDDKYIEFTKKQIAYILGDNPKQQSFVVGMGPNAPINAHHRAAHHSTTNNIMVPVNNTYLLKGALVGGPSQDDSWKDDRTDYIRNEVALDYNSGFVGAI
>PRS_gi|281207043|gb|EFA81227.1|
VAPRAGKLPDNDVSWRGDSVLVDGALAGGYFDAGDHVKFALPMAYSMTMLGWAFIQYEKNIASCGLTQLFLEDIKYGTDWLIAAHTGPNEFVGQVGDGNLDHSWWGPPELLNMARPQYKLTTSAPGTEVAMEAAAALSAASIIFKSRDSAYSATCLSHAKQLHSFGDTYRGKYSDSITNAQAFYNSWSGFKDEIVWGTIWLYKATGDASLLTKAKSDYASFGIGGMAQGNSHDWDLKAPGVALLMAQITGEATYKKDIEGFLNYWLPGGGITYTPGGLAWIRQWGPARYAATSAFLAAVYGGDKYTNFSKKQINYILGDNPKQQSFVIGIGPNAPRDAHHRAAHHSLTNNINNPTHNTYLLKGALVVATDYNAGFVGA
>PRS_gi|281207041|gb|EFA81225.1|
ATPDYCDTLKAGKLPDNDVPWRGDSVLEDGKLAGGYFDAGDHVKFALPMAYSMTMLGWSFLEFETKIAGCGLTDLYLETIKFGTDWLIAAHEEDNKFAAQVGDGNVDHSYWGPPETMNVARPVFYIDADHPGTEVAMEAAAALSAASIIFKDRDSAYSTTCLEHAKKLHSFGDKFRGKYSDSVTNAVAFYNSWSGYKDDIVWGTLWLYKATADEALLTKAKADYAEFGIGGMAQGNSHDWDLKAPGACLLMAKITGDDKYKTDIEAALNYWLPGGGITYTPGGMAWIRQWGPARYAATSAFLAAVYGGDKYMDFSKKQIDYLLGENPKQQSFVIGIGPNAPKDAHHRAAHHSLTNDINNPVHNTYLLKGALVGGPGNDDSYVDDRTDYIKNEVACDYNAGFVGVL
>PRS_gi|281207029|gb|EFA81213.1|
YCDTLKYALMFYKYNRAGKLPDNDVPWRGDSVLVDGALAGGYFDAGDHVKFALPMAYSMTMLGWAFLSYESNIDSCGLTQLFLEDIKYGADWLIAAHTAPNEFVGQVGEGNLDHSWWGPPELLNMDRPLYKLTTSAPGTEVAMGAASALAAASIIFANSDPAYSATCLSHAQQLYQFGDNYRGKYSDSIPDAAMFYNSSGYSDDIVWGTIWLYKATGDATYLNRAKADYAAYQINYMAPGNSHDWDNKAPGCTILMAKITGAANFQNDAETFLNSWLQGGSVKYTPGGLAWLRQWGPTRYAATTAFLAAVYGGDKYLAFTQSQIGYMLGNNPNQQSFVVGIGPNAPIDPHHRAAHHSLTNDINNPVHNLYLLKGALVGGPANDDTYTDDRTNYITNEVACDYNAGFVGAL
>PRS_gi|281206629|gb|EFA80815.1|
YCVPLYASLMFYKAQRAGKLPDNDVPWRADSVLNDGQDLGIDLSGGYFDAGDYIKFTFPLAYVMTTLGWSYVQFQDNIVNKCHLQDEYLSVLKYGTDWIMNAHYDANHLVTQVDVNSHSAWNKPSDIDYKRTLFTVDNTQKCTDVAMQSASALAMASLAFASTNPTYSTQLLTKAKSLYTLGKNCPAGTMVVPDTSQGYSSSGYQDEQIWASICMYLATGRSTSTTYYSDLTGSLQALQGRAFNDIWSVVISWDSKYSAAAMMAFKSLSSDPNLSQFSSSLQSLANAIVTTWSNQDKFTNGIVSSKDGWQWGNNRYSMGGAFLAAVMNSTDSNNWAKQQVNCVLGQCPSNSKSYVIGYGNNYALFPHHRAAHNPVPQTSGGQLTINYPVATTYTLLGALIGGPSIQNPSYTDTRDNYIQNEPAIDYNAGFTGALA
>PRS_gi|281205208|gb|EFA79401.1|
YCEVMNNGLMFYKYNRAGRLSDNDVPWRGPSVLKDASPNSTPNANGDGDLSKGYFDAGDGVKFALPMAASMTILGWGYLEYNETIENCNGKQIWLEDLQWGYDWLMAAHYAENRFAGQVGEGNADHAFWGPPEMITMDRPVYILSDTAPGTEVAMEASAALSICYMIFKDINVTYAERCLQHAQDLWTFGDTYRGVYSDSIPDAQDFYKSWSGYKDEIVWGSIWLYRATGDKEKLARAVSDYAAFGIGEMAQANSHDWDLKAPGVSLLMSQLFPDNETYRNDIEQFLNWWLPKGGVPYTPGGMAWIRMWGPARYTATTSFLMSVYGRLTNTQKYTDFTASQINYLLGDNPNRQSFVVGYGPNHPINPHHRASHHSLTNNINNPVNNTYLLLGALVGGPGVDDSYVDNRLDYVKNEVACDYQAGFLGAV
>PRS_gi|281203471|gb|EFA77671.1|
YCEYLKQSLMFYKANRAGRLPDSDIPWRGNSVLGDSSGGKNADGDGDLSKGYFDAGDGVKFLFPMSFSMTMLSLGFLEAQANIQSCGQTQLYLDTIKWGTDFIMACHTSDNTFVAQVADGNTDHSFWGPPEMINMARPVFTLNTNKPGTDVVMEAASALASASIIWKGIDSSYSSSCLSHAAKLYSFGMNYQGKYSDSIPEADSFYHSSNYKDEIVWGSIWMYKATGSASYLATAEQYYANYGLNYWGNPPLSWDNKAPGCSLLLYQLTSKDIYKSGMEDNLNSWLPGGSIKYTGTNGLAFYDKWGPCRYAASAAFVASVYGGDKYVNFAKSQLGYILGDNPNGQSFVVGMGPKMPINPHHRAAHGSTTNDINNPVNNKHILTGALVGGPDENGAYTDDRTNYITNEVATDYNAGFVGLL
>PRS_gi|281202301|gb|EFA76506.1|
YCETLQYALLFYKYNRAGELPNNFEIPWRGNSVPQDGDFCNGYFDAGDTVKFVLPMASAMTMLSFSFLEFERNVEACGLTELFLDDIRHGTDWLMVAHRSPNEMVAQIGNAKSDHEIWVPPELNNLERPVYWLNPETPGTEVAMEASAALAAASIVYRTRDAGYSEKLLQHSKQLHEFAYKYQGNYSEALPLTERGYYLSTSGYNDEIVWATIWLYRATGDKKYFDDAKSYYKLYGIGPTSRTNVSMSWDQKSPGSSLLMAKLTNEPEYHGDIEGYFDNWLPGGVISKTYGGLAHYDDWGSCRYVANTAFLASVYGDSRYTGFTKQQINYLLGDNPQHQSYVVGIGPNFPGALVGGPYLNGSYSDNRLDFFENEVALDYNAGFVGAL
>GAL_gi|302854225|ref|XP_002958622.1|
FSQILGLSYKFYEAQMSGDVPTWSRASQAAGGWRNKSHLLDGTGPNGIGVDLSGGWYDAGDHLKLHLPLGVSASLLSYGVLTWEAAYRAAGQWDIAVRNLDWVASYYLKCHYQASDTPSANAFVAQVGDVDTDHNTWWGRPEQQAQGGSQGSPGWRPVHVITAAGGRGADIVGEAVATLAGVSLLLKRPGAYSNPTRAATLLSRAKQLFEFAKTIKNTWGPTSGSNAYPSSSYNDDLAWAAAWLCRADVDGGAMSLTASAACNAAPSLWDATKYANLDLSWDNVAAAAALLLRDTGAGGATYVASYDDFVNRLLTRWTGSGACSTGATPCMTPGGLAWYSDWGSARYAANVALVALAAARSDGGGGAALTSAARASRICWAKNQVSYMLGTNPQSQSFVVGYKPTTSHKAPEKPHHRSSSCNPSYAITCDWTALDAAGPNPSVLAGALVGGPGRDDSYVDNRRDYMKNEVALDFNAGFTAAL
>GAL_gi|302854223|ref|XP_002958621.1|
KGVLGVLTEFYEAQMSGDVPTWSRASQAAGGWRNKSHLLDGTGPNGIGVDLSGGWYDAGDHLKLHLPLGVSASLLSYGVLTWEAAYRAAGQWDIAVRNLDWVASYYLKCHYQASDTPSANAFVAQVGDVDTDHNTWWGRPEQQAQGGSQGSPGWRPVHVITAAGGRGADIVGEAVATLAGVSLLLKRPGAYSNPTRAATLLSRAKQLFEFAKTIKNTWGPTSGSNAYPSSSYNDDLAWAAAWLCRADVDGGAMSLTASAACNAAPSLWDATKYANLDLSWDNVAAAAALLLRDTGAGGATYVASYDDFVNRLLTRWTGSGACSTGATPCMTPGGLAWYSDWGSARYAANVALVALAAARSDGGGGAALTSAARASRICWAKNQVSYMLGTNPQSQSFVVGYKPTTSHKAPEKPHHRSSSCNPSYAITCDWTALDAAGPNPSVLAGALVGGPGRDDSYVDNRRDYMKNEVALDFNAGFTAAL
>GAL_gi|302841258|ref|XP_002952174.1|
VLYRFYEAQMSGEVPAWSRASQAQGGWRNWSHTHDGFGPDGIGMSLSGGWYDAGDHLKISLPLGVTASLSYGMLTWESTYRSAGQWDLAVRNLDWVASYLIKCHVNASDNPADNAFVAQAREGQEGAQLGNGFVWVGDGDTDHNLHWGRPEQQAEGGEEGALGWRPVYLLTAEGGKGADIVSEAVAAMVGTALVLRRPGIHSNPAKAQELLRRATQLFEFAKLLPGMCVSRVGLSGVASLTSPALGWWSPPAGRQTLYGSARWRDDLAWAAAWLCRAAVETGVGGGAGTSAGSSACAEAASLWIDAADTGGEYGRDVIAWAAVFPLASMMLRDVGAGGPAMVGRFEQHISYVLDRWISPAAAPPCNGTSLEFQVCYTPGGLAWYSNWGSARCAANMAMAALMSSRTGTETNTNTPEVALTQQRRRCWAWRQASYLLGGNSRNQSFVVGYAPTPYHSSPTRPVHKSSSCPTDYNTTCDWTALSAPGANPSVLYGALVGGPDQLDGYQDSRGEYVQNEVALDYNAGFTGAMA
>GAL_gi|159487044|ref|XP_001701546.1|
YGNLLDMSFRFYEAQMSGNVPSWSRASQAVGGWRNKSHALDGTGPGGVNLDLSGGWYDAGDHLKLHLPLGVSVSLLSYGALTFEAAYRAAGQWDIAVRNLDWAASYIAKCHTQASDTPAYNKFVAQIGDVATDHNTWWGRPEQQPEGGAQGSAGYRPVWLITTANGKGADIVAEAVASLASVSLLLKRPGAYSNTTKAASFLARAKQLFEFAKTLNSGVWAPPEGQNAYTSSSWNDDMAWAAAWLCRADVDAGASAATSSACSVAVSYWKPFIGNANVYGDVNWDRMAGMAAVLLRDVGAGTATDVATYNTAISNIMKRWLIPSTQTCVGGAALPCYTPGGLVWRDAWGSNRHTANAALVALAAARGDAGAGLEVAYSTRVNRNCWARSQVDYMLGSNPQSQSYVVGYKPTTSHKAPEKPHHRSSSCATNYASPCTWAALDNTDPNPSVLQGALVGGPDRYDAYTDNRRDYVKNEVALDFNAGYTGAL
>GAL_gi|159487040|ref|XP_001701544.1|
YASVLGLSYRFYEAQMSGNVPSWSRASQAAGGWRNKSHALDGTGPGGVNLDLSGGWYDAGDHLKLHLPLGVSVSLLSYGALTFEAAYRAAGQWDIAVRNLDWAASYIAKCHTQASDTPADNKFVAQIGDVATDHNTWWGRPEQQPEGGAQGSAGYRPVYVITSSSGKGADIVAEAAASLASVSLLLKRPGTYSNTTKAAAFLARAKQLFEFAKTLTGGTHTDRRLVHTSVAEPNMRRWAPPDNNGAYGSSSWNDDMAWAAAWLCRASVDEGVTPTNSAACAAALAYWKPFVGNAWEVQDVNWDRMAGMAAVLLRDVGAGTATDVATYNTAINAVLSRWMEPGTRTCSSGAAPPCYTSGGLVWGSEWGSCRHTANAALVALAAARGDAGAGLEVAYSTRVNRNCWARSQVDYMLGSNPQSQSYVVGYKPTTSHKAPEKPHHRSSSCATNYATPCDWNALDAPGPNPSVLLYCMGALVGGPDRYDAYTDNRRDYVKNEVALDFNAGYTGAL
>GAL_gi|159476796|ref|XP_001696497.1|
YAALIDASYFFYEAQQTGPLPPWNRAAQVNGGWRNDSYMADGADIGADLRGGWFDAGDHMKFALPYSWAVSTLAWSVLEFPAAYSSAPGLWATAKRNLLFAADYLVRSHVTASDVPSENRFVAQVGDTDTDHSRWCRPEQCGAVEGPYRPTWLTTATKPGSDVVGEAVAALAAVAMVVAADEPASPVAAQLLVHARQLYAFGKAFPGAWSLTSDEGDYPYRYGNHVWQDDMLWAAAMMCRAGQGAGYCADAVTYWNAAANMGVGWSSGMDWDNAFNEASVMMLGMADKLSPAFLANVRTRMDWNLNLWHVSTLCTAPPAGTDSNGDGLVDDGHICYSPRGLVHQMQWGTLRVTANAAATKLVYSKYTTANTADTQRQRCWARRQMRLMLGDWGRSFVVGVGNNPPQRPHHSSSMCDPDYSVVCDGNTAALDRPNPSVLRGALVGGPRKDDTYEDNRMDYILNEVAIDYNGGFTVAL
>LPS_classA|Brara.B01672.1.p
YTLAIHKAIQFFDAQKSGKLPKNNRVSWRGNSGLKDGLPDVVGGLVGGYYDGGSNTKFHFPMAFSMTMLSWSLIEYSQKFKAINEYDHMRDVLKWGTDYLLLTFNNSATRLDHIYAQVGGGLRDSESPDDIYCWQRPEDMSYDRPVISLTTATDLGAEVASALAAASIVFNDKPTYATKLKKGAETLWPFFRNKNRRKRYSDGQPMIQAFYNSTSMFDELMWAGAWLYYATGNQTYIQFATNPSVPKTAKAFANQPELMVPSWNNKLPGAMLLMTRYRLFLNPGFPYENMLSRYHNATGVTMCAYLKQYNVFNRTSGGLIQLNMGKPRPLEYVAHASFLASLFADYLNSTGVPGWYCGPTFVSTQVLKDFAKSQIDYILGDNPLKMSYIVGFGKKFPRHVYHRGATIPNDKKRRSCREGLKYRDTKNPNPNNITGAMVGGPNKSDQFHDIRSNYNASEPTMSGNAGIVAAL
>LPS_classA|Ciclev10024241m
YTLALPLSLMFFDAQRSGRLQRNIYNNVSWRGNSCLQDGQKTFINNLVGGYYDAGDAIKLSFPTSFAMTMLSWSALEYSTKYEANGELDHVKDIIKWGTDYLLKTFNSSADSINMIASQVGGGDPSSKDTDPHDLNCWMRPEDIDNNDPRPVYKCYNCPALAAEMAAALAAASIVFKDNQDYSIKLVHGAKILFQFATKRQGGDYAGKPDAPSVYYNSTGFWDEFVWAGAWLYCATGDSSYLQLVTTPALAKHADAFWGGPHHSVLSWNSKYVGAQLLLTRMRLFLRYGYPYEEMLRTFQNQVEETVCSYLPNFLSFKRTNGGLIQLNHARPQPLQYIVNAVFFTTLYMDYLEASEIPGCFCGPQFYTRTAFRSFAKTQDYILGKNPQNMSYIVGFGTRFPQHVLHRGASIPKNNIKYNCQGGRKWRDSAKPNPNVIIGAMVGGPDQNDGFLDSRSNYNYTEPTIAGNAGLVAALV
>LPS_classA|Ciclev10014583m
YTHALHKALLFFNAQKSGKLPKNNGIPWRGNSGLSDGNSTTDVKGGLVGGYYDAGDNTKFHFPMSFAMTMLSWSLIEYNHKYQSIGEYDHMRDLIKWGTDYLLLTFNSSATKIDKIYAQVGGSQNGTSEPNDHNCWQRPEDMDYPRPVQTINAGPDLAGEMAAALAAASIVFKDNTAYSRKLVKGAKTVFDFAREGGKRRPYCRGNPFIEPYYNSSGYFDEYMWGAAWLYYATGNVSYLSLATNSGLPKNSKAFYRIPEKSVLSWDNKLPAAMLLLTRFRIFLSPGYPYEDMLRMYHNTTSLTMCSYLEQFHVFNWTRGGMVQLNQGKPQPLQYVANAAFLASLYVDYLNASGAPGFTCGPNFITLAKLRSFSTSQIDYILGKNPTKMSYVVGYGKKFPRHVHHRGASIPSDGKKYSCKGGWKWSNNPKPNPHNITGAMVAGPDRFDKFHDVRTNHNYTEPTLAGNAGLVAAL
>LPS_classA|evm.model.supercontig_88.37
YTLALHKALLFFNAQKSGKLPKNNGIPWRGNSGLKDGNELPDVKGGLVGGYYDAGDNIKFHFPMAFSMTMLSWSVIEYSHKYIAIDEYDHVRELIKWGTDYLLLTFNSTATKIDKVYSQVGGSLNGSTTPDDHYCWQRPEDMTYKRDVQTATSAPDLAGEMAAALAAASIVFRDNNAYSKKLVRGAETLYAFARETGRRRAYCRGNPYIEPYYNSTSIYDEYMWGATWLYYATGNISYILLATNPGMPKNAKAFFNVPDLRVPSWDNKLPAAMLLLTRYRIFLNPGYPYEDMLRMYHNTTGLNMCSYLQEFQVFNWTKGGLIQLNHGRPQPLQYAAHASFLASLFVDYLNATGVPGWDCGDKFFPLDVLRRFATSQIAYILGKNPLKMSYLVGYGSKFPRHVHHRGASIPHDKKRYSCTGGWRWRDTRNPNPNNIIGAMVGGPDRFDHFHDVRGNYSYTEPTLVGNAGLVAAL
>LPS_classA|evm.model.supercontig_151.55
YTVALRHALMFFNAQRSGELPRNNNIWWRGDSCLRDGEKFMKGLTGGYYDAGDAMKFSFPASFTMTILSWSVLEYSAKYKAAAELDHVKDIIKWGTDYLLRTFNSSADHSIDLIASQVGGRDDLICWVRPEQIEYERPVSTCSICPALAAEMTAALASASIVFKENKEYSKKLVHGADLLFKFATKQQGENYSAGRDPPSAQYNSSSFWDEFVWGGTWLYFATGDSSYLELVTSPLLAKKVDASGGGRHSGMLSWDNKHVGAQLLLTRLRMFLPYGYPYEQMLRVFHKQVMETMCSYLPDFPTYNRTRGGLIQLNHGRPRPLQYAVNAAFLATLYSDYLEATMTPGWYCGNNFFEKITLRNFAKSQMNYVLGNNPRSMSYIVGFGNHFPQQVHHRGASIPANNTQHGCKDGYRWRNSKMPNHYTIVGAMVAGPYKDDAFIDERSNYTCTEPTIAGNAGLVAAL
>LPS_classA|Carubv10019972m
YTLAIHKAIKFFDAQKSGKLPKKNKVSWRGDSGLKDGFPDVVGGLVGGYYDGGSNGKFHFPMAFSMTMLSWSLIEYSHKYKAIDEYDHMRDVLKWGTDYLLLTFNNSATRLDHIYTQVGGGLRDSESPDDIYCWQRPEDMSYDRPVLSSTSAADLGAEVAAALSAASIVFTDKPDYAKKLKKGAETLYPFFRSKSRRRRYSDGQPTAQAFYNSTSMFDEFMWAGAWLYYATGNKTYIQFATTPSVPQTAKAFANRPELMVPSWNNKLPGAMLLMTRYRLFLNPGFPYENMLNRYHNATGVTMCAYLKQYNVFNRTSGGLLQLNMGKPRPLEYVAHASFLASLFADYLNSTGVPGWYCGPTFVEIHVLKEFAQSQIDYILGDNPLKMSYVVGFGKKFPRRVHHRAATIPNDKKRRSCREGLKYRDTKNPNPNNITGAMVGGPNKFDQFHDLRNNYNASEPTLSGNAGLVAAL
>LPS_classA|Cucsa.178750.1
YSEALRKALLFFNAQKSGRLGKSNNITWRGNSGLNDGNETLAKGGLVGGYYDSGENSKYNFPMAYSMTMLSWSLIEYSHKFKSINEYDHLRDLIKWGTDYLLLTFNSSSTKITQIYSQVGGSQNGSQIPDDSTCWQKPEQMDYNRPTQTTFQGPDLAGEMSAALSAASIVFRDDPLYSAKLIKGAETLFTFARDSGRRSRYSRDNAFIAAAYNSSGYYDEYMWGAAWLYYATGNASYLYLATLPGIPKNARAFNVTAVSSVPSWNNKLPAAMVLLTRVRMMLNPGYPYEEMLSMYQTVTGLNMCSYLKQFRVYNWTQGGMMIMNKGQQQGQNLQYIANAAFLANLFADYLNSTGVPGFNCGPNYIPSTFIRNFATSQIDYILGNNPLNMSYVVGYGTKFPRRVHHRGASIPSDNKYYSCEGGFKWRDNPGPNPHNITGAMVGGPDQFDKFRDVRTNPNYTEPTLAGNAGLVAAL
>LPS_classA|orange1.1g046335m
YTLALPLSLMFFDAQRCTSLFLHASNIYNNVSWRGNSCLQDGQKTFINNLVGGYYDAGDAIKLSFPTSFAMTMLSWSALEYSTKYEANGELDHVKDIIKWGTDYLLKTFNSSADSINMIASQVGGGDPSSKDTDPHDLNCWMRPEDIDNNDPRPVYKCYNCPALAAEMAAALAAASIVFKDNQDYSIKLVHGAKILFQFATKRQGGDYAGKPDAPSVYYNSTGFWDEFVWAGAWLYCATGDSSYLQLVTTPALAKHADAFWGGPHHSVLSWNSKYVGAQLLLTRMRLFLRYGYPYEEMLRTFQNQVEETVCSYLPNFLSFKRTNGGLIQLNHARPQPLQYIVNAVFFTTLYMDYLEASEIPGCFCGPQFYTRTAFRSFAKTQMDYILGKNPQNMSYIVGFGTRFPQHVLHRGASIPRNNIKYNCQGGRKWRDSAKPNPNVIIGAMVGGPDQNDGFLDSRSNYNYTEPTIAGNAGLVAAL
>LPS_classA|Eucgr.A00393.1
YTVALHKALLFFNAQKSGKLPKNNPIPWRGNSGLTDGNGTTDVKGGLVGGYYDAGDNTKFHFPMAFASMLSWSVIEYSHKYEAVGEYNHARDLIKWGTDYLLLTFNSSASKIDKIYSQVGGSQNGSKIPDDHNCWTRPEDMDYPRPVQTANSGPDLAGEMAAALASASIVFRDDAAYSKKLVKGAATVFAFARDSGRRTPYSRGNPYIDPYYNSTGYFDEYMWGAAWLYYATGNKSYISLATNPGIPKNSKAFYMVRDLSVLSWDNKLPAAMLLLTRLRVFLNPGYPYEDMLSMYQNVTGLTMCSYLHQFNVFNWTKGGMIELNHGNPQPLQYMANAAFLASLYVDYMNATGVPGWNCGPNFITSDTLRSFATSQIDYILGKNPMKMSYVVGFGAKYPKHVHHRGASIPNDHKKYSCTGGWKWRDTRNNNPNTINGAMVGGPDRFDKFKDVRTNYSYTEPTLAGNAGLVAALV
>LPS_classA|Thhalv10018270m
YTLALHKALQFFDAQKSGKLPKKNRVSWRGDSGLKDGLPDVPGGLVGGYYDGGSNIKFHFPMAFSMTMLSWSLIEYNHKLKAINEYDHMRDVLKWGTDYLLLTFNNSATRLDHIYTQVGGGLRDSESPDDIYCWQRPEDMSYDRPVISSTSATDLGAEVAAALAAASIVFTDRPTYAKKLKKGAETLWPFFRNKNRRNRYSNGQPTTQAFYNSTSMFDELMWAGAWLYYATGNKTYIQLATHPSVPQTAKAFANRPELMVPSWNNKLPGAMLLMTRYRLFLNPGFPYENMLNRYHNATGVTMCAYLKQYNVFNRTSGGLIQLNMGKPRPLEYVAHASFLASLFADYLNSTGVPGWYCGPTFVSNHVLKDFAKSQIDYILGDNPLKMSYVVGFGKKFPRHVHHRGATIPNDKKRRSCREGLKYRDTKNPNPNNITGAMVGGPNKFDKFHDIRNNYNASEPTLSGNAGLVAAL
>LPS_classA|Lus10026863
YTLALNKALLFFNAQKSGKLGKKNGVPWRGDSGLQDGNDTVFKWGLVGGYYDAGDNIKFNFPMSYAMTMLSWSVIEYSHKYKAIGEYDHVRDLIKHGTDYLLLTFNSSATKIGRIYAQVGVSLNESSTPDDHRCWERPEDMDYRRPSISINAGPDLAGEMAAALASASIVFRDSNNAYSKRLARGAETLFWFARDQGRRRPYSRGNQLIEQFYNSSGYYDEYMWSGAWVYYATGNKTYLELATNPGIPKNSKAFFGIPDLSVPSWDNKLPAAMLLLTRYRIFLSPGYPYEDMLRMYHNVTTLNMCSYLRQYQVFNWTKGGLIQLNHGRGQPLQYVANAAFLASLFVDYLNATDVPGFNCGPNFIPLAELRKFSTSQADYILGKNPMKMSYVVGYGDKFPRKVHHRGASIPNNKRKYSCESGWKWKDSPKPNPNNITGAMVGGPDRFDKFTDSRNNYSFTEPTLVGNAALVASL
>LPS_classA|Lus10036331
YTAALGLALKFFNAQRSGRLPKGNNVTWRGNSCLSDQPAGGYYDAGSAIKFSFPTSFAMTLLSWSVIEYRDKYEAMGELDHVKSVIRWGTDYLLQTFNSSARRIDHIIAQRLVVGCCIGGYLLHHWISECAPISRRRQRQPLLGSTGGHTLYPQGDQVRYPRPATKCYTCPALAAEMAAALASASIVFKDQGSKYSKSLVHGAETLFRFATGDQGLKYAGNPDQPSKSYNSSGFWDEVVWGGAWLYCATGNVSYLNLVTSPDLAAEKDNKPHPFWRGQDRQVFSWNNKHLGAQLLLTRIRMFLSSSYPYETLLLKYHRNLEDIICSYMSYTPSSFRRTNGGLILLNGVKTPKPIHSAVNAAFLAALYGDYLATGSTSGWQCGDGRPVEDLRTFAANQVNYILGKNPKGMSYVVGYRKKFPRHVHHRGASIDHRKGDNGVKYGCEGGRKWRDIPKPDPHIIVGAMVGGPYGLNDKFKDVRANYSYTEPSIVGNAGLVASL
>LPS_classA|Lus10010029
YLNNKIEWNELCFSGRLPKGNNVTWRGNSCLSDEPASGYYDAGSAIKYSFPTSFAMTLLSWSVIEYRDKYEVMGELDHVKSVIKWGTDYLLNTFNSSARRIDHIIAQVGGDKDSHCWVRPEDIRYTRPATKCYTCPALAAEMAAALASASIVFKDQGNKYSKSLVHGAETLFRFATGDEGLKYAGSPDQPSKSYNSSGFWDEVVWGGAWLYCATGNVSYLNLVTSPDLAAEKGNKPHPFWRGQDRQVFSWNNKHLGAQLLLTRIRMFLSSSYPYETLLLKYHRNLEETICSYMSYTPSNFRRTNGGLILLNGVKTPKPIHSAVNAAFLSALYGDYLATGTASGWQCGEGRPVEDLRTFAANQVNYILGKNPKGMSYVVGYGKKFPRHVHHRGASIDRHGGGNGVKYGCEGGRKWRDSPKPDPHIIVGAMVGGPYGLNDKFKDVRANYSYTEPSIVGNAGLVASL
>LPS_classA|MDP0000452189
TTALHQALFFFNAQRSGKLPKYNNVSWRGDSCLSDGNSNTKNLIGGYYDGGDASKFSFPASFAITMLSWSVIEYSAKYAALGELDHVKGIIKWGTDYLLNTFNSSAADSIFNVVADVRGGDDTDSSGGGDQEKTRNCWIRPEDIDHPRTGQECYNCPALAAEMASALASASIVFKDNTNYSKKLVHGADLLFKFANKGQGAKYTGSADASSPIYNSTGFWDEFLWGGSWLYLATGNLSYLQLVTNPDLGAHGKVLWTDPKNRVLSWDNKHAGAFLLLSRLRLFLNYGYPYEEMLRTYHSQIDETMCSYLPVFTSFNRTKGGLIQLNNGRPRPLQYVVYAAFLAQLYSDYVDAISAPGWHCGSNFYPTEELRRFARTQIDYIIGKNPRGISYIVGFGERFPQQVHHRGASIPKNKIKYGCKGGLKWRDSKKPNPNIIVGAMVAGPDEHDNFQDVRSNYNYTEPTLAGNAGLVAALV
>LPS_classA|Migut.F02075.1.p
YTIALHKALLFFNAQKSGKLPKNNGIPWRGDSGLQDGSDQTDLKGGLVGGYYDAGDNTKFHFPMAFAMTLSWSVIEYEHKYRAIGEYDHVRDLIKWGNDYLLLTFNSSATKIDRIYSQVGGSIVNSTTPDDHYCWTRPEDMDYPRKVQIANSAPELAAEVAASMAAASIVFREDDEYSTKLRLGAQTVFRFARESGRRVSYSRGNPFIDAYYNSSGYFDEHMWGAAWMYYATGNKTYLDLATRDGLPKNSKAFKMIPDLSVLSWDNKLPAAMLVLTRMRVFLSPGYPYEDMLKSYHNVTGLNMCSYLQKYNVFNFTKGGLIELNHGGAQDLQYVANAAFLATVFADYLNATGTPGWYCGNDFFRISVLKDFATSQLNYILGANPENMSYVVGYGTKFPRQVHHRGASIPNDKTKYSCLGGRRWLDAKTPNPNNITGAMVGGPDRFDNFKDVRGNYSYTEPTLAANAGLVAALV
>LPS_classA|Medtr3g082440.1
TLALHKALRFFNAQKSGRLPKSNGISWRRNSGLQDGKDTDDKKGLVGGYYDAGDNIKFHFPMSFAMTMLSWSVLEYKQKYMAVNEYNHARELIKWGTDYLLLTFNSSASKINKIYAQVGGSLNGSRTPDDHYCWQKPEDMSYPRPTTTVFEGPDLAGEMAAALAAASIVFLDDAAYSKKLVKGAETAFAFARDFGKRSTYSRGKPYIEPFYNSSGYFDEYMWGGAWLYFATGNTTYISLATNPDVPKNSKAFYMKPDLSVLSWDNKLPAAMLLLTRVRMFLNPGYPYEDMLSMYHNVTSLTMCSYLHQFNVFKWTNGGLIQLNHGQPQSLQYVVNAAFLASLFADYMEAKGVPGWYCGPNFFPISVLKSFATSQMDYIMGKNPMNMSYIVGYGEKFPRHVHHRGASIPNDHKNYSCTGGWKWRDSPDRNPNNVTGAMVGGPNPFDQFHDSRKNYNYTEPTLAGNAGLVAALI
>LPS_classA|ppa026228m
YTTALHQALLFFNAQRSGKLPKDNNVSWRGDSCLTDGNSNTKTLVGGYYDAGDASKLSFPASFAMTMLSWSVIEYSAKYEALGELDHVKGIIKWGTDYLLNTFNSSAHSIANVVADVRGGDHDAYSHDCWIRPEDIDHQRTGQECYNCPALAAEMASALASASIVFKDNIKYSQKLVHGADLLFKFATKQQGAKYADGADPSSPLYNSTGFWDEFLWGGSWLYLATGNLSYLQLVTNPDLVGHERALWTDSDNRVLSWDNKHAGAFLLLSRLRLFLSYGYPYEEMLKKFHSQTEETMCSYLPVFSSFRRTKGGLIQLNHGRPKPLQYVVYAAFLAQLYSDYIDAISAPGWYCGPTFYSNVELRRFARTQIDYILGKNPRGISYVVGFSEHFPQHVHHRGASIPHNKIKYGCKGGLKWKNSRTPNPNTIVGAMVAGPDKHDNFQDVRFNYNYTEPSLVGNAGLVAAL
>LPS_classA|Potri.008G079500.1
YTLALRKALLFFNAQKSGKLHKNNGIPWRGDSGLQDGNGTDFSKAGLVGGYYDAGDNTKFHFPMAFAMTLSWSVIEYRQKYEAIGEYQHTRDLIRWGTDYLLLTFNSSASKIDKIYCQVGGSRNGSILPDDHYCWQRPEDMDYPRPTQVVNSGADLAGEMAAALAAASIVFRDNEAYSKKLVRGAVTVYDFARDGGRRGAYSSGNDYIQPYYNSTGYYDEYIWGATWLYYATGNITYIKLATEPGFSKHSKALLSIPDLSVLSWDNKLPAAMLLLTRYRIFLNPGYPYEEMLHMYHQKTELNMCSYFQQFDVFNWTKGGMIQLNHGTPQPLQYVANAAFLASLYVDYLNATRVPGLNCGPKFISLDLLRSFATSQINYILGDNPMKMSYVVGYGTKFPRHVHHRGASTPSDKTRYSCTGGWKWRDSSKPNPHNITGAMVGGPDRFDQFRDVRTNYNFTEPTLAGNAGLVAALA
>LPS_classA|Pavir.Gb01448.1.p
YAEALRKALLFFNAQKSGRLPRSNGIPWRGNSGLKDGSDAADVKGGLVGGYYDAGDNIKFHFPMAFSMTLQSWSVVEYSAKYKAVGEYDHVRELIRWGTDYLLRTFNSSASTIGHVYAQVGAAKINGGTPDDHYCWNRPEDMAYPRPSLAVSSAPDLGGEIAAALAAASIAFRDDDAYSKKLAHGAATIYEFATRGASNQQQPTYSSHRPEIEPFYNSTSYWDEHVWCAAWMYYATGNSSYIAAATAPVLAERAGAFDDILDLSVFSWDNKLPGDGLLLSWLRMFLDPGYPYEESLAGYHKAAALDMCKCFRRFAAFNFTRGGLALFNHGRGQPLQYVVANAFLAALYADYLEAVNVPGWNCGPNFMPADDLRAFARSQLDYILGDNPRKMSYVVGYGGRYPRHVHHRGASTPRNRVTYSCTGGRRWRDTKKADPNVLTGAMVGGPDRHDRFNDSRMAFGQTEPTLVGNAGLVAAL
>LPS_classA|Pavir.Ga01268.1.p
YTEALHKALRFFNAQKSGRLPKNNGVPWRGNSGLSDGSDAKDVKGGLVGGYYDAGDNIKFHFPMAFSMTLLSWSVIEYSAKYKAVGEYDHVRELIKWGTDYLLLTFNSSASTIDKIYAQVGAAKINGSQPDDHFCWNRPEDMSYRRPTIAVSSAPDLGGEIAAALAAASIVFRDNAAYSKKLTHGAATVYKFARQAGHRTPYSLRQPDIEYYYNSTSYWDEFMWSAAWMYYATGNTSYISFATDPRLPKNAKAFLNILDFSVFSWDNKLPGAQLLLSRLRMFLNPGYPYEESLIGYHNATSLNMCMYFPRFAAFNFTKGGMALFNHGKGQPLQYVVANSFLASLYADYMEAANVPGWYCGPNFMSTNDLRAFAKSQLNYILGDNPRKMSYVVGFGKKYPRHLHHRGASTPHNGVKYSCTGGYKWRDSKKADPNLLTGAMVGGPDRNDRFKDSRNTFGQNEPTLVGNAGLVAAL
>LPS_classA|Pavir.Ga01270.1.p
YAEALRKALLFFNAQKSGRLPRSNGIPWRGDSGLKDGSDAADVKGGLVGGYYDAGDNIKFHFPMAFSTLLSWSLVEYSAKYKAVGEYDHVRELIRWGTDYLLRTFNSSASTIGHVYAQVGAAKINGRTPDDHYCWNRPEDMAYPRPSLAVSSAPDLGGEIAAALAAASIAFRDDDAYSRKLVHGAATMYDFATRGSASDQQQPTYSGHRPEIEPFYNSTSYWDEHVWGAAWMYYATGNSSYIATATAPGLAARARAFDDILDLSVFSWDNKLPGAGLLLSRLRMFLNPGYPYEQSLAGYHTAAGLGCKCFRRFAAFNFTGGGLALFNHGRGQPLQYAVANAFLAALYADYLEAVNVPGWYCGPNFAAGDLRAFARSQLDYILGDNPRKMSYVVGYGGRYPRHVHHRGASTPRNRGKYSCTGGRRWRDTKKADPNVLTGAMVGGPDRHDRFNDSRMAFGQTEPTLVGNAGLVAALVAV
>LPS_classA|Phvul.006G004900.1
YTLALHKALLFFNAQKSGKLGKSNGIAWRGNSGLDDGNDTDVKGGLVGGYYDAGDNTKFHFPMSFAMTMLSWSVLEYKDKYMALNEYEHTRQLIKWGTDYLLLTFNNSATKINKIYAQVGGSLNGSSTPDDEYCWQRPEDMDYPRKTISMFQGADLAGEMAAALASASIVFQDDAAYSKKLKKGAQTVFEFARDAGKRKPYSRGEPYTEPFYNSTGYYDEYMWGATWLYYATGNSSYISLATNPSIFKNSKAYFLTPQFSVLSWDNKLPAAMLLLTRFRMFLNPGYPYEDMLQMYHNVTSLTMCSYLHHYKVFNRTRGGLIQLNKGQPRSLQYVANAAFMASLFADYMQGVGVPGWYCGSTYFPVSVLKKFATSQVDYILGKNPMKMSYIVGFGNKFPRHVHHRGASIPNDHKHHSCTGGWKWRDTSNNNPNTITGAMVGGPDRFDQFHDSRKNYNFTEPTLAGNAGIVAAL
>LPS_classA|29929.m004502
YTLALHKALLFFNAQRSGKLPKNNGIPWRGDSGLQDGNDTDFKAGLDGGYYDAGDNIKFHFPMAYTMTMLSWSLIEYNHKYKAIGEYNHMRDLIKWGTDYLLLTFNSTATRIDKIYSQVGGSLNGSTTPDDHYCWERPEDMDYSRPSIPVTTGPDLAGEMAAALAAASIVFRDNTAYSKKLVKGAETLFAFARDPGRRRAYSRGQPYIEPFYNSTGYYDEYMWGAAWLYYATGNVSYIALATNPGIPKNSKAFYMTLDSRVLSWDNKLPAAMLLLTRYRIFLSPGYPYEDMLRMYHNVTGLTMCSYLQQFHVYNWTRGGMIQLNHGRPQPLQYVANAAFLTSLFVDYLNASGIPGLNCGPNFISLVDLRTFATSQIDYILGKNPMNMSYVVGYGTKFPRHVHHRAASIPHDKKRYSCTGGWKWRDSRNPNPNNITGAMVGGPDRFDKFHDVRTSYNYTEPTLAGNAGLVAAL
>LPS_classA|Sobic.006G134700.1.p
YAEALHKALLFFNAQKSGRIPKNNGIPWRGNSGLKDGSDAKDVKGGLVGGYYDAGDNIKFHFPMAFSMTLLSWSVIEYSAKYKAVEEYDHVRELIKWGTDYLLHTFNSSASTIDHVYAQVGAAKTGKIKSRTPDDHYCWNRPEDMAYPRPSLPVTSAPDLGGEIAAALAAASIAFRDDAAYSKKLVHGAVTMFGFATGDGWANEHATYSRHQQDIEPFYNSTSYWDEYVWGAAWVYYATGNTTYLSFAADPQLAERAKAFDDVLDLSVFSWDNKLPGAGLLLSRLRMFLNPGYPYEQSLVGYHKESRLDCKYFRRFGAFNFTRGGLALFNHGRGQPLQYVVANSFLAALFADYMEAINVPGWYCGPNFPTQDLRAFAKSQLNYILGDNPRKMSYVVGFGNKYPRHVHHRGASTPHSRVKYSCTGGYKWRDSKKADPNVITGAMVGGPDRNDRFNDSRMAFGQTEPTLVGNAGLVAALVA
>LPS_classA|Si012680m
YAEALHKALLFFNAQKSGRLPRSNGIPWRGNSGLKDGSDAKDVKGGLVGGYYDAGDNIKFHFPMAFSMTLLSWSVIEYSAKYKAVGEYDHVRELIKWGTDYLLRTFNSSASSIGHVYAQVGAAKVKGRTPDDHYCWNRPEDMAYPRPSLSVSSAPDLGGEIAAALAAASIAFRDDDAYSKKLAHGAATYEFATRDSSNNQQQATYSSHRPEIEPFYNSTSYRDEHVWGAAWMYYATGNASYVAAATRPGLAEDASAFDDVPDLSVFSWDNKLPGAGMLLSRLLMFLNPGYPYEPSLAGYKRATDLDMCRCLRRFAAFNFTRGGLALFNHGGGQPLQYAVANSFLAALYADYLEAVNVPGWYCGPNFVPADDLRAFARSQLNYILGDNPRKMSYVVGYGERYPRHVHHRGASTPRNGVKYSCTGGYRWRDTKKGDPNVLTGAMVGGPDRRDRFNDSRMAFGQTEPTLAGNAGLVAALL
>LPS_classA|Si009616m
YTEVLHKALRFFNAQKSGRLPKNNGVPWRGNSGLSDGSDAKDVKGGLVGGYYDAGDNIKFHFPMAFSMTLLSWSVIEYSAKYKAVGEYDHVRELIKWGTDYLLLTFNSSASTIDKIYAQVGVAKINGSRPDDHYCWNRPEDMAYPRPTLAVSSAPDLGGEIAAALAAASIVFRDNAAYSKKLTQGAATVYKFARQMGHRTPYSLRQPDIEYYYNSTSYWDEFMWSAAWMYYATGNTSYITFATDPRLPKNAKAFYNILDFSVFSWDNKLPGAQLLLSRLRMFLNPGYPYEESLIGYHNATSLNMCMYFPKFGAFNFTKGGMALFNHGKGQPLQYVVANSFLASLYADYMEAANVPGWYCGPNFMSTNDLRAFAKSQLNYILGDNPRKMSYVVGFGKKYPRHLHHRGASTPKNGVKYSCTGGYKWRDSKKADPNLLTGAMVGGPDKNDGFKDSRNSYGQNEPTLVGNAGLVAAL
>LPS_classA|SapurV1A.0164s0110.1.p
YTLALQKALLFFNAQKSGKLPKNNGIPWRGDSGLQDGNGNGFSKEGLVGGYYDTGDNAKFHFPMAFAMTMLSWSVIEYRQKYEAIGEYQHTRDLIRWGTDYLLITFNSSASKIDKIYCQVGGSRNGSKIPDEHYCWQRPEDMEYNRPVQVVNKGTDLAGEMAAALAAASIVFRDNKAYSEKLEKGAAKIYAFARDNGRRRAYSTGNDYIQPYYNSTGYYDEYIWGATWLYYATGNISYLKLATQPGFAKHSKALSRVSYLSVPSWDNKLPAAMLLLTRYRLFLYPGYPYEGMLIKYHEKTELNMCSYFQQFNEFNWTKGGMIKMNQGRPQPLQFVANTAFLASLYVDYLNATRVPGFNCGPKFISLDRLRSFATSQINYILGDNPMKMSYVVGYGTKFPRHVHQRGASKPTDKTRYSCTGGWKWRDSSKPNPHNITGAMVGGPDGFDQFHDVRTNYNFTEPTLAGNAGLVAAL
>LPS_classA|SapurV1A.0164s0120.1.p
YTIALQKALLFFNAQKSGKLPKNNGIPWRGDSGLQDGNGTVDFSKAGLVGGYYDAGDNSKFHFPMAFAMTMLSWSVIEYRQKYEAIGEYQHTRDLIRWGTDYLLLTFNSSASKIDKIYCQVGGSRNGSTLPDDHYCWQRPEDMEYSRPVQVVNGGADLAGEMAAALAAASIVFRDNKAYSEKLAKGAATVYAFARDNGRRRAYSTGNDYIQPYYNSTGYYDEYIWGATWLYYATGNISYIKLATEPGFSKHSNALLSISDLSVPSWDNKLPAAMLLLTRYRLFLNPGYPYEEMLSRYHKKTELNMCSYFQQFKVFNWTKGGMVQLNKGRPQPLQYVANAAFLASLYVDYLNATRVPGFNCGPKFISLDRLRSFATSQINYILGDNPMKMSYVVGYGTKFPRHVHHRGASIPTDKTRYSCTGGWKWRDSSKPNPHNITGAVGGPDGFDQFRDVRTNYNFTEPTLAGNAVLAAALV
>LPS_classA|PGSC0003DMP400028249
YTFALHKVLMFFDAQKSGKLPKTNGIPWRGDSGLQDGSKLTDVKGGLVGGYYDAGDNIKFHYPMSFAMTMLSWSVIEYEHKYRALGEYEHITDIIKWGTDYLLRTFNSSATKIDKVYSQVGGALNNSRKPDDHYCWQRPEDMNYERPVQTATSAPDLAAEMAAALAAASIVFRDNKQYSRKLVKGAETLFDFARDLGKRTSYCRGNPYIEPFYNSTNYFDEHMWGSAWLYYATGNKTYISLATNPVLSKNTNARFMTPDLSVLSWDNKVPAAMLLLTRMRIFLNPGYPYEEMLSSYHNITGLTMCSYLQRFQVFNFTKGGLIQLNHGRGQPLQYVANAAFLASLFVDYLNATGVPGWYCGPFFITLDKLRSFATFQMNYILGENPLKMSYIVGYGDKFPNHVHHRGASIPTGKTKYSCTGGWRWRDTKNPNVHNITGAMVGGPDKFDKFKDVRANFSYTEPTLAGNAGLVAAL
>LPS_classB+|Aquca_017_00132.1
YKDALTKSILFFEGQRSGKLPSNQRMTWRKDSGLSDGSTMHVDLVGGYYDAGDNVKFGFPMAFTTTMLSWSVLEFGGLMKGELQNARQAIRWATDYLLKATAHSGTIYVQVGDANKDHKCWERPEDMDTPRTVLKIDQNNPGSDVAAETAAALAAASLVFRKADPSYSKLLKRRAMSVFAFADKYRGAYSNGLHTYVCPFYCSYSGYDDELLWGAAWLHRATRNPTYLSYIQVNGQTLGADESDNTFGWDNKHAGARILLSKAFLVQKVQSLHDYKDHADNFICSLIPGSSQYTPGGLLYKMGEDNLQYVTSTSFLLVTYAKYLTSSHKVVTCGGTTITPKKLRNIAKKQVDYLLGDNPLKMSYMVGYGNRYPQRIHHRGSSLPSISSHPAKIQCSSGFSYFSSNAPNPNILVGAVIGGPDASDRFPDDRSDYQQSEPSTYINAPLVGTL
>LPS_classB+|Aquca_037_00250.1
YTDALAKSILFFEGQRSGKLPSNQRLAWRGDSALSDGTPEHVDLVGGYYDAGDNVKFGLPMAFTTTMLAWSVIEFGSAMQGEIQNARAAIRWSTDYLLKAATATPGTLYVQVGDPNVDHKCWERPEDMDTARNVYKVSTKNPGSDVAAEMSAALAAGSIAFKDSDPSYSSKLLQTAMKVFDFADKYRGSYSDSLGSVVCPFYCSYSGYHDELLWGASWLHKASQNHSYLAYIQSNGHTLGADDDDFSFSWDDKRVGTKILLSKVFLAPKNILQNITSFHLINMFYLNFLQNFLDTNAEQFQLYKIHSDNFICSLIPGSSGLQAQYTAGGLLYKATESNLQYVTSTAFLLLTYAKYLKSDTGNVHCGTSTFTRDNLISLAKKQVDYVLGENPNKSYMVGFGKRYPEHVHHRGSSLPSKRAHADPIACNDGFRFLYSGLPNPNILVGAILGGPDNRDSFADDRNNYQQSEPATYINAPFVGALA
>LPS_classB+|Aquca_007_00351.1
YLDALSKCILFFEGQRSGFLPQDQRLNWRANSGLSDGSTHGIDLTGGYYDAGDNIKFGFPMAFSTTMLAWSVIEFGDIMPANELRNALVAIKWSTDYLLKTVSQPDRIFVQVGDPIADHNCWERSEDMDTIRTVYSVEAPNTASDVAGETAAALAASSMAFKSADPGYSETLLRTAVRVFEFADNYKGAYSDNEGIRPGVCPFYCDFDGYQDELLWGAAWLRRASQSDTYLNYIQYNGKTLGAEDNINEFGWDNKHAGLNVLVSKEFLEGNMYSLESYKASADSFMCTLIPESSSSHIEYTPGGLIYKPGGSNMQHVTSIAFLLLVYANYLSRTSQTVNCGSVSVTPESLHQQAKRQVDYILGDNPMGMSYMVGYGNKYPQRIHHRGSSLPSIKDHPEFIACKEGSVYFNSSNPNPNPLVGAVVGGPGEDDVYNDDRADFRLSEPTTYINAPLVGVL
>LPS_classB+|Aquca_009_00142.1
YKDALGKAILFFEGQRSGKLPSDQRVIWRGNSALTDGGPENVKLNGGYYDAGDNVKFGWPMAFSVSLLSWAAVEYKSQISTASQLGYLQSAIRWGADFILEAHTTPTTLYTQVGDANADHQCWERPEDMDTPRTLHKITSSAPGTEAAAEAAAALASASIVFHAVDSRYSSKLLTQSESLFDFADKYRGSYSGSCPFYCSYSGYQDELLWAAAWLYKASGNAKYLNFILNNQGSSQAVNEFSWDNKLAGVQALLSKEYFAGKTNLNEFKNDADSFVCALMPGSSSKQIQTTPGGLLYTRDSSNLQYVTSASMVLFIYSKTLNAGRVSGVQCGSVHFSTSQIRAFAKSQVDYILGNNPLKMSYMVGFGSKYPLQLHHRAASIPSIRSHPGKIGCNDGQSWYNIGKPNPNTHTGAIVGGPNSNDQFNDVRTDYSHLEPTTYMNAAMVGSL
>LPS_classB+|Aquca_091_00045.1
YVEALRKSILFFEGQRSGKLPADQRLKWRRDSALKDGFSTAGLDLTGGYYDAGDNIKFGFPMAFTTTMLSWSIIDFGKNMKTAGELNNALNSVKWATDYLLKVTAVPETVYVQVGDAFSDHNCWERPEDMDTLRTVYKVDRAHPGSDVAGETAAALAAASIVFRSRDPHYSRLLLDRAVAVFEFADKYRGAYSGSLRSAVCPFYCDFNGYKDELLWGAAWLHKASRKREYREYIVKNEQLLGAWDTINEFGWDNKHAGINVLISKEVLMGKDDYLKSFQQNADSFICSVLPGTSHPQIQYSPGGLIFKSGGSNMQHVTSLSFLLLAYSNYLSHAKKAVPCGGGRFITSTQLKRLAKRQVDYILGDNPLKMSYMVGYGVRYPLHIHHRGSSLPSIKAHPARIACKAGSRYFLSPDPNPNLLVGAVVGGPTNISDAFPDSRPYFQQSEPTTYINAPLVGLL
>LPS_classB+|Bradi1g54580.1.p
YADALAKSIVFFEGQRSGKLPPGNRMPWRGDSGLSDGAQYNVDLVGGYYDAGDNVKFGLPMAFTTTMLAWSVADFGKYMGAESLAHARDAVRWGADYLLKAATATPGALYVQVGDPGRDHACWERAEDMDTPRAVYRVDAARPGSDVAGETAAALAASSVAFRRADPAYSARLLRAAMDVFDLADRHRGSYSDSLSSAVCPFYCSYSGYHDELLWAASWLHRASSSNASAFFLSYVQAYGTQLGAVEDDYSFSWDDKRAGAKVMLSRVFLRRKLPGFELYKSHSDSYVCSLVPGTNSFQASGQYTPGGLLYKEGESNMQYVTTATFLLLAYAKYLKSSGSGATVSCAGAQVAPGELVALAKRQVDYILGKNPGGRSYMVGFGARWPQRAHHRGASMPSVRAHPARIGCDAGFEFLHAPGPNPNVLVGAVLGGPDAKDGFEDDRGNYAQSEPATYINAPLVGAL
>LPS_classB+|Bradi5g11310.1.p
YADALAKSLLFFQGQRSGRLPPDQAVTWRSNSGMSDGSAANVDLTGGYYDGGDNVKFGFPMAFTTTMLSWSIIEYGGRMEAAGPGRVLHEARAAVRWGTDYLLKAAKATPGKLYVGVGDADADHRCWERPEDMDTPRTVYEVSASAPGSDVAGETAAALAAASMVFKAADPAYSRRLVAAARAVMAFAWQHQGKYSDHVGGGVGNYYPSYSGYKDELLWGSAWLLWATKNTSYLNDLIALGANDGIDMFSWDNKLAGARVLLSRRALVDKDKRLDPFRQQAEEFICRVLPNSISPSSTTPYTPGGLMHRADNANLQYAASASFLLVTYAKYMSVSNRASFSCQNQNGGQNQISARTLRALAKKQVDYVLGENPLGMSYMVGYGGERSPRRIHHRASSMPSVAARPARIGCQEGFESYFKAGGDNPNVLVGAVVGGPDQNDAFPDDRADYARSEPTTYTNAPLVGCL
>LPS_classB+|Brara.A01367.1.p
YGDALNKSILFFEGQRSGKLPVNQRVTWRADSALSDGKPDNVNLIGGYYDAGDNVKFVWPMSFTTTLLSWAAIEYQNEISSLNQLSYLRSSIKWATDFIILAHASPTTLYTQVGDGNSDHSCWERPEDMDTARTLYKINSSSPGSEAAGEAAAALSSAALVFKTVDSNYSSKLLSHAKSLFEFADQYRGSYQASCPFYCSYSGYQDELLWAAAWLYKATGENKYISYVISNQDWSQAVNEFSWDNKFAGAQALLASEFYKGKNDLGKFKNDVESFVCALMPGSSSQQIEPTPGGLLFTRDSSNLQYVTTAITVLFHYSKTITQARIGSIQCGSTQFTVSQIQNFAKSQVDYILGNNPMKMSYMVGYGNKYPTQPHHRGSSLPSIKSKPEKIDCNGGYSYYNSDQPNPNVHTGAIVGGPDSSDQFSDERSDYSHAEPTTYINAAFIGPV
>LPS_classB+|Brara.B01966.1.p
YVEALSKSLLFFQGQRSGPLPTDQQLSWRASSGLSDGSSANVDLTGGYYDAGDNIKFNFPMAFTTTMLSWSTLEYGAQMGPHLQNVSRVNIRWATDYLLKCATATPGKLYVGVGDPNADHKCWERPEDMDTPRTVYYVSSSNPGSDVAAETAAALAAASMVFREVDSEYSLLLLAAAKNVMQFAIQYRGNYSDSLSSSVCPFYCSYSGYKDELMWGAAWLLKATDDSNYKNFIESLGGGDHPDIFNWDSKYAGAYVLLSQRALVNKDINYELYKQEAESFICKILPNSPSTHYTPGGLMYKLPQSNLQHVTAITFLLTTYAKYMKATQHTFNCGNSVVVNPDTLISLSKQQVDYILGENPIKMSYMVGFGSSFPMRIHHRASSLPSQVLLSKPFNCTEGFQFYHTQNPNPNILTGAIVGGPDKNDEYPDKRDDYIHSEPATYINAPFVGPL
>LPS_classB+|Brara.B02600.1.p
YKDALTKSILFFEGQRSGKLPPNQRMTWRRDSGLSDGSALHVDLVGGYYDAGDNIKFGFPMAFTTTMLSWSVIEFGGLMKSELGNAKVAIRWATDYLLKATSRPDTIYVQVGDANKDHSCWERPEDMDTQRSVFKVDKNTPGSDVAAETAAALAAAAIVFRKSDPSYSKILLRRAIRVFAFADRYRGTYSAGLKPDVCPFYCSFSGYQDELLWGAAWLQKATRNLKYLNYIKVNGQILGAAEYDNTFGWDNKHAGARILLSKTFLVQKMKTLSEYKGHADNFICSVIPGAPFYISQYTPGGLLFKMADENQYVTSTSFLLLTYAKYLTSARTVVHCGGSVYTPGRLRSIAKKQVDYLLGDNPLRMSYMVGYGPKFPRRIHHRGSSLPCVASHPAKIQCHQGFSIMHSQSPNPNFLVGAVVGGPDKHDRFPDVRSDYEQSEPATYINAPLVGALA
>LPS_classB+|Bostr.10273s0213.1.p
YREALSKSLLFFQGQRSGRLPRGQQLSWRASSGLSDGSSAHVDLTGGYYDAGDNVKFNFPMAFTTTMLSWSALEYGKRMGSELQNARVNIRWATDYLLKCARATPGKLYVGVGDPNVDHKCWERPEDMDTPRTVYSVSPSNPGSDVAAETAAALAAASMVFRKVDSKYSRLLLATAKNVMQFAIQYRGAYSDSLSSSVCPFYCSYSGYKDELMWGASWLLQATNNPYYANFIKSLGGGEQPDIFSWDNKYAGAYVLLSRRALLNKDSNFEPYKQAAENFMCQILPDSPSSSTQYTQGGLMYKLPQSNLQYVTSITFLLTTYAKYMKSTKHTFNCGNSVIVPNALISLSKRQVDYILGDNPIKMSYMVGFGSNFPKRIHHRASSLPSHALRSQSAGCNGGFQSFYTQNPNPNILTGAIVGGPNQNDGYPDQRDDYSHSEPATYINAAFVGPL
>LPS_classB+|Bostr.10273s0284.1.p
YRDALRKSILFFEGQRSGKLPPDQRLKWRRDSALRDGSSAGVDLSGGYYDAGDNVKFGFPMAFTTTMLSWSIIDFGKTMGPELKNAVKAVKWGTDYLLKATAIPGVVFVQVGDPYSDHNCWERPEDMDTLRTVYKIDRAHPGSDVAGETAAALAAASIVFRKRDPAYSRRLLDRATRVFAFANRYRGAYSNSLYHAVCPFYCDFNGYQDELLWGAAWLHKASRKRAYREFIVKNEVVLKAGDTINEFGWDNKHAGINVLISKEVLMGKAEYFESFKQNADGFICSILPGISHPQVQYSRGGLLVKTGGSNMQHVTSLSFLLLAYSNYLSHAKKVVPCGELTASPSLLRQVVKRQVDYILGDNPMGLSYMVGYGQKFPRRIHHRGSSVPSVSAHPSHIGCKEGSRYFLSPNPNPNLLVGAVVGGPNVTDAFPDSRPYFQQSEPTTYINAPLLGLL
>LPS_classB+|Bostr.12659s0142.1.p
YREALSKSLLFFQGQRSGPLPGDQNLSWRSSSGLADGSSAHVDLTGGYYDAGDNVKFNFPMAFTTTMLSWSSLEYGKKMGPELQNSRVAIRWATDYLLKCARATPRKLYVGVGDPNGDHKCWERPEDMDTPRTVYSVSPSNPGSDVAAETAAALAASSMVFRKVDPKYSRLLLATAKKVMQFAIQYQGAYSDSLSSSVCPFYCSYSGYKDELVWGAAWLHRATNDPYYTNFIKSLGGGDQPDIFSWDNKYAGAYVLLSRRAVLNKDNNFEPYKQAAENFMCKILPNSPSSSTKYTPGGLMYKLPQSNLQYVTSITFLLTTYAKYMKSTKHTFNCGNSFIVPKTLIHLSKRQVDYILGVNPMKMSYMVGFGSKFPKRIHHRGSSLPSRAVRSNSLGCNGGFQSFRTQNPNPNILTGAIVGGPNQKDEYPDQRDDYTRSEPATYINAAFVGPL
>LPS_classB+|Ciclev10019602m
YRDALTKSIIFFEGQRSGKLPPNQRMTWRRDSGLTDGAAMHVDLVGGYYDAGDNVKFGFPMAFTTTMLSWSVIEFGGLMKGELRNAREAIRWATDYLLKATVHPDTIYVQVGDANKDHACWERPEDMDTPRTVIKIDRNYPGSDVAGETAAALAAASLVFRRSDPTYSKLLVRRAIRVFQFADKYRGAYSNGLKKFVCPFYCSYSGYQDELLWGAAWLHKATRNPTYLNYIQVNGQILGAAEYDNTFGWDNKHVGARILLSKAFLVQKLQSLHEYKDHADNFICSLIPGASFSSAQYTPGGLLFKMSDSNMQYVTSTSFLLLTYAKYLTSAHRVVNCGGTTVTAKRLRTIAKRQVDYILGDNPLKMSYMVGYGPRYPQRIHHRGSSLPSVGAHPARIQCSSGFSIMKSQSPNPNVLVGAIVGGPDQHDRFPDERPDYEQSEPSTYMNAPLVGAL
>LPS_classB+|Ciclev10023813m
YRDALGKAILFFEGQRSGKLPESQRVKWRGNSALSDGKPENVNLIGGYYDAGDNVKFGWPMAYSVSLLSWAAVEYQREISSVNQLGYLRGAIRWGTDFILRAHTSPTTLYTQVGDGNADHQCWERPEDMDTPRTLYRITSDSPGSEAAAESAAALAAASIVFKKVDSIYSSRLLNHSKSLFEFADKHRGSYQASCPFYCSYSGYQDELLWAAAWLYKASEDNKYLNYVLSNQGWSQVASEFSWDNKFAGAQMLLAKEFFGGNKQLSLFKIHVESFVCALMPESSSVRIETTPGGLLYIRDSSNLQYVTSATLLLFLYSKTLNTAHINGLQCGSAHFSASQISAFAKSQVDYILGKNPMKMSYMAGFGSKFPLQIHHRGASIPSIGAHPAKVSCNDGYSSYYHSSNPNPNVHVGAIVGGPDSNDQFKDLRTDYSHAEPTTYNAAFVGSVA
>LPS_classB+|Cagra.0114s0017.1.p
YREALSKSLLFFQGQRSGRLPSDQKLSWRSSSGLSDGSSAHVDLTGGYYDAGDNVKFNFPMAFTTTMLSWSSLEYGKKMGSELQNSRVAIRWATDYLLKCARATPGKLYVGVGDPNGDHKCWERPEDMDTPRTVYSVSPSNPGSDVAAETAAALASSSMVFRKVDPKYSRLLLATAKKVMLFAIQYRGAYSDSLSSSVCPFYCSYSGYKDELVWGAAWLHRATNDPYYTNFIKSLGGGDQPDIFSWDNKYAGAYVLLSRRAVLNKDNNFEPYKQAAENFMCKILPNSPSSSTKYTPGGLMYKLPQSNLQYVTSITFLLTTYAKYMKSSKQTFNCGNSVIVPNALINLSKRQVDYILGVNPMKMSYMVGFGSNFPKRIHHRGSSLPSRAVRSNSLGCNGGFQSFRAQNPNPNILTGAIVGGPNRNDEYPDQRDDYTRSEPATYINAAFVGPL
>LPS_classB+|evm.model.supercontig_151.20
YRDALTKSIIFFEGQRSGRLPANQRVTWRRNSGLSDGSAMHVDLVGGYYDAGDNVKFGFPMAFTTTMLSWSVLEFGGLMKGELQNARQAIRWATDYLLKATAHPDTIYVQVGDASKDHACWERPEDMDTPRSVFKVDRNSPGSDVAGETAAALAAASLVFRRSDPTYSKILIRRAMRVFQFADKYRGAYSNGLNKFVCPYYCSYSGYEDELLWGAAWLHRATKNPTYLNYIEVNGQTLGAAEYDNTFGWDNKHVGARILLSKAFLVQKVRSLHDYKGHADNFICSLIPGAPFSSTKYTPGGLLFKMSDSNMQYVTSSSFLLLTYAKYLTSARTLVNCGGTVVTPKRLRSIAKKQVDYLLGDNPLKMSYMVGYGRRYPQRIHHRGASLPSIAVHPAKIQCSAGFSAMKSQSPNPNVHVGAIVGGPDQYDRFPDQRSDYEQSEPATYINAPLVGAL
>LPS_classB+|Carubv10010959m
YRDALRKSILFFEGQRSGKLPPDQRLKWRHDSALRDGSSAGVDLTGGYYDAGDNVKFGFPMAFTTTMMSWSVIDFGKTMGPELGNAVKAIKWGTDYLMKATQIPGVVFVQVGDAYSDHNCWERPEDMDTLRTVYKIDKDHPGSEVAGETAAALAAASIVFEKRDPTYSKMLLDRAARVFAFAQKYRGAYSDSLYQAVCPFYCDFNGYEDELLWGAAWLHKASKRRVYREFIVKNQFILKAGDTIHEFGWDNKHAGINVLISKMVLMGKADYFQSFTRNADEFICSLLPGISHPQVQYSQGGLLVKSGGSNMQHVTSLSFLLLTYSNYLSHANKVVQCGDFTASPALLRQVAKRQVDYILGDNPMKMSYMVGYGPRFPQMIHHRGSSVPSVVDHPGRIGCKDGSRYFLSPNPNPNLLIGAVVGGPNVTDDFPDSRPYFQLTEPTTYINAPLLGLL
>LPS_classB+|Carubv10011645m
YREALSKSLLFFQGQRSGRLPSDQKLSWRSSSGLSDGSSAHVDLTGGYYDAGDNVKFNFPMAFTTTMLSWSSLEYGKKMGSELQNSRVAIRWATDYLLKCARATPGKLYVGVGDPNGDHKCWERPEDMDTPRTVYSVSPSNPGSDVAAETAAALASSSMVFRKVDPKYSRLLLGTAKKVMLFAIQYRGAYSDSLSSSVCPFYCSYSGYKDELVWGAAWLHRATNDPYYTNFIKSLGGGDQPDIFSWDNKYAGAYVLLSRRAVLNKDNNLEPYKQAAENFMCKILPNSPSSSTKYTPGGLMYKLPQSNLQYVTSITFLLTTYAKYMKSSKQTFNCGNSVIVPNALINLSKRQVDYILGVNPMKMSYMVGFGSNFPKRIHHRGSSLPSRAVRSNSLGCNGGFQSFRAQNPNPNILTGAIVGGPNRNDEYPDQRDDYTRSEPATYINAAFVGPL
>LPS_classB+|Carubv10011914m
YKDALSKSILFFEGQRSGKLPPNQRMTWRSNSGLSDGSALNVDLVGGYYDAGDNMKFGFPMAFTTTMLSWSLIEFGGLMKSELPNAKEAVRWATDFLLKATSHPDTIYVQVGDPNMDHACWERPEDMDTPRSVFKVDKNNPGSDIAGETAAALAAASIVFRKCDPSYSNLLLQRAITVFAFADKYRGPYSAGLAPEVCPFYCSYSGYQDELLWGAAWLHKATNKPTYLNYIKANGQILGADEFDNMFSWDNKHVGARILLSKEFLIQKVKSLEEYKEHADSFICSVLPGASSSQYTPGGLLFKLGESNMQYVTSTSFLLLTYAKYLTSARTVAYCGGSVVTPARLRSIAKKQVDYVLGDNPMKMSYMVGYGPKYPRRIHHRGSSLPSVAAHPSKIQCHDGFSMYTSQSPNPNDLVGAVVGGPDHNDQFPDERSDYGRSEPATYINAPLVGAL
>LPS_classB+|Cucsa.237360.1
YRDALAKSILFFEGQRSGRIPANQRITWRSNSGLYDGELDHVDLTGGYYDAGDNVKFNLPMAFTTTMLSWGALEYGARMGSELPNTRAAIRWATDYLLKCATATPGKLYVGVGEPHADHKCWERPEDMDTVRTVYSVSAGNPGSDVAGETAAALAAASLVFRRVDRKYSKVLLATAKKVMEFALEHRGSYSDSLSSAVCPFYCSYSGYKDELVWGAAWLLRATNNVKYFNLLKSLGGDDVTDIFSWDNKFAGAHVLLSRRSLLNNDKNFDSYKQEAEAFMCRILPNSPSSSTQYTQGRLMFKLPESNLQYVTSITFLLTTYSKYMSAAKHTFNCGNLVVTPASLKNLAKIQVDYILGVNPLKMSYMVGFGKNYPKRIHHRGSSLPSKATHPQAIACDGGFQPFFYSYNPNPNILTGAVVGGPNQSDGFPDDRTDYSHSEPATYINAALVGPL
>LPS_classB+|Cucsa.322580.1
YSTALQYSILFFEGQRSGKLPSNQRLTWRADSALSDGSSYHVDLVGGYYDAGDNVKFGLPMAFTTTLLAWSVIEFGDSMGNEIENARAAVRWGSDYLLKAATAAPDVLYVQVGDPNLDHKCWERPEDMDTPRTVYKITAQNPGSDVAAETAAALAAASIVFKASDPSYSNKLLDAALKVFDLADKHRGSYSDSLHSVVCPFYCSYSGYNDELLWAASWVYKASKNSIHLSYIQSNGHILGAEEDDYTFSWDDKRPGTKILLSQDFLVQSSEEFQIYKAHSDNYICSLIPGTSTSSGQYTPGGLFFKGSESNLQYVTSAAFLLLTYAKYLSSNGGSIRCGTSRISPEDLIAQAKKQVDYILGENPEKMSYMVGFGERYPQHIHHRGSSVPSLHSHPNRVSCNDGFQFLYSSSPNPNLLLGAIVGGPDNGDKFSDDRNNYQQSEPATYINAPLVGAL
>LPS_classB+|Cucsa.205360.1
YKDALTKSILFFEGQRSGRLPSNQRMSWRRNSGLSDGAAMKVDLVGGYYDAGDNVKFGFPMAFTTTMLSWSVLEFGGLMKGELQNAKQAIRWATDYLLKATVHPDTIYVQVGDANKDHACWERPEDMDTPRSVFKVDKNNPGSEVAAETAAALASASLVFRRSDPIYSKILVRRAMRVFEFADKYRGSYSSGLKKYVCPFYCSYSGYQDELLWGAAWLQRATKNPKYLKYIQVNGQTLGAGEYDNTFGWDNKHVGARILVSKAFLVQKMKSLHDYKGHADNFICSIIPGASFSSTKYTPGGLLFKMSDSNMQYVTSTSFLLLTYAKYLTSAHMVANCGGTTITPKTLRSIAKKQVDYLLGDNPLKMSYMVGYGARYPKRIHHRGSSLPSIGVHPSKIQCSAGFSVMNSAAPNPNVLIGAVVGGADQNDRFPDQRSDYEQSEPATYINAPLVGSL
>LPS_classB+|orange1.1g042201m
YRDALGKAILFFEGQRSGKLPESQRVKWRGNSALSDGKPENVNLIGGYYDAGDNVKFGWPMAYSVSLLSWAAVEYQREISSVNQLGYLRGAIRWGTDFILRAHTSPTTLYTQVGDGNADHQCWERPEDMDTPRTLYRITSDSPGSEAAAESAAALAAASIVFKKVDSIYSSRLLNHSKSLFEFADKHRGSYQASCPFYCSYSGYQDELLWAAAWLYKASEDNKYLDYVLSNQGWSQVASEFSWDNKFAGAQMLLAKEFFGGNKQLSLFKIHVESFVCALMPESSSVRIETTPGGLLYIRDSSNLQYVTSATLLLFLYSKTLNTAHINGLQCGSAHFSASQISAFAKSQVDYILGKNPMKMSYMAGFGSKFPLQIHHRGASIPSIGAHPAKVSCNDGYSSYYHSSNPNPNVHVGAIVGGPDSNDQFKDLRTDYSHAEPTTYNAAFVGSVA
>LPS_classB+|orange1.1g047277m
YGDALAKSILFFEGQRSGKLPPNQRMTWRKDSALEDGFQIGVDLTGGYYDAGDNVKFNFPMAFSTTMLAWSVLEFGKSMESDLQHALDAIRWATDYFLKATSIPGIVYAQVGEPYGDHDCWERPEDMDTARTPYAVSKQFPGSEVSAEIAAALAASSIVFRSTDSTYAVKLLNRAKTVFVFADRYRGSYNDYLGKWVCPFYCDFSGYEDELVWGAAWLYRATKAPNYWNYVVENIYNLGSGRKITNGVSSSGGSVTEFGWDNKNAGINVLVSRFINTINSNSSNPFIPKADTFVCSLLPESPTKSVSYSPGGLLFKPGGSNLQHATTLSFLLVVYSRYLKQANRDIHCGNVVVNRARLVQVAKGQVDYILGSNPLNMSYMVGYGKNFPQRIHHRSSSLPSVAQHTGKIGCQDGTKYYDSKNSNPNELTGAVVGGPDANDSYADSRSDFVHSEPTTYINAPLVGLL
>LPS_classB+|Eucgr.A02885.1
YGDALRKSILFFEGQRSGKLPPSQRMAWRKDSGLRDGAQIGVDLVGGYYDAGDNVKFNFPMAFSTTMLAWSVVEFRGPMGPDLPHALDAIRWATDYFLKATSVPGIVFAQVGEPYGDHNCWERPEDMDTPRTPYAVSAQFPGSEVSAEIAAALAAASLAFKHDDRPYSRQLLNRAKTVFEFADKYKGSYNDHLGPSVCPFYCDFSGYVDELLWAASWLYKATKAPKYWNYVVDNRHYLNYYNLKTFYSVPFVGGSFAEFGWDTKHAGINVLSSKVVLKNNNYTDNFVVNSDKFVCSVLPESPTKYVSYSPGGLLVKPGGSNLQHATALSFLLVVYARYLNSTNQVIQCGDVKATPDRLIQLARGQVDYILGSNPKNMSYMVGYGGKFPQKIHHRGSSLPSLDQHPQRIGCKDGAPYFASSGPNPNQLTGAVVGGPNIQDWYDDSRVDIAHSEPTTYINAPLVGVL
>LPS_classB+|Eucgr.A02886.1
YGDALSKSILFFEGQRSGKLPPSQRLTWRKDSGLRDGFDKHIDLVGGYYDAGDNVKFNFPMAFSTTMLAWSVIEFGRGMGPDLRKAVDAVRWATDYFLKATSVPGLVYAQVGEPYGDHECWERPEDMDTARTAYAVSAQSPGSEVSAEIAAALAAASLVFKRVNHNYSDLLLSRAKTVFEFADKYRGSYNYSLGSVVCPFYCNFGGYEDDLIWAAAWLFRATAAPNYWNYVTENIPTEGGNFAEFGWDTKDAGINVLASKLNADKFVCSILPESPTKYVSYSPGGLLFKPGGSNLQHATALSFLLIVYANSLNRANRVVQCGSVQATSDRLIQVARAQADYILGSNPMKMSYVGYGGKFPQRIHHRGSSLPSLDQHPQHIGCKDGTPYFKSSGPNPNQLTGAVVGGPDIQDQYNDSRVEFVHSEPTTYINAPLVGVLA
>LPS_classB+|Eucgr.D01810.1
YGNVLGKAILFFEGQRSGKLPRGQRVKWRGDSALLDGRPENVNLVGGYYDAGDNVKFGWPMAFAVTLLSWTATENRREISATNQLRYLRSAIKWGTDFLLQAHTSPTTLYTQVGDGNLDHQCWERPEDMDTARTLYKITSSSPGTEAAAEAAAALSAASIVFKSVNSNYSRLLLSKSKSLFELADKYRGSYQGSCPFYCSYSGYQDELLWASVWLYKASGDSNYLNYVLSNQGWSQAVSEFSWDNKFAGAQMLLAEEFHRGKSNLAKFNNDAISFVCALMPGSSSVQIKTTPGGLLYTRDSSNLQYAMSASMVLLIHSKTLSEAHVDGVQCGSAHFSASQIREFAKSQVDYILGKNPMNMSYMVGWGSRYPRRLHHRGASIPSIHVHPAKVGCNDGLATYYSSTDPNPNTHVGAIVGGPDSNDRFGDLRSDYSHSEPATYMNAAFVGAA
>LPS_classB+|Thhalv10025010m
YSDALRKSVLFFEGQRSGRLPKQQRMTWRGNSALNDGKNLKTDLVGGYYDAGDNVKFHYPMAFTATMLAWSAIDFGGYMSQKDLRQNLVALKWATNYLLKTVSQLPNRIFVQVGEAQADHDCWERPEDMDTPRTAFALDAPNPASDLAGEIAAALAAASIAFKQSNPKYSKILLDKAVKTFQYADLHRGSYTNNPKVNQAVCPFYCSINGYKDELLWGAAWLRRATGKDFYLKYLVENRQAFGADFNFYEFGWDNKVGGVNVLVAKEIFQKNVTALTAYKETAEKMICAFFPQTAGPHMTYTPAGLLYKPGSSQLQNTAALSFLLLTYADYLSKSSQRLNCGNLKFQPDSLRRIAKRQVDYVLGDNPMKLSYMIGYGDKYPRQIHHRGASIPSVKAHPKAFGCVQGWNIFASPNPDPNILVGAVIGGPDVDDKFIGKRTNASHTEPTTYINAPFVGLF
>LPS_classB+|Thhalv10025071m
YGDALNKSILFFEGQRSGKLPVKQRVKWRADSALTDGEPDHVNLIGGYYDAGDNVKFVWPMSFTTTLLSWAAIEYQNEISSVNQLGYLRSAIKWGTNFILRAHTSPTTLYTQVGDGNSDHGCWERPEDMDTARTLFKISSSSPGSEAAGEAAAALASAALVFKAVDSNYSSKLLNHAKSLFEFADKYRGSYQASCPFYCSYSGYQDELLWAAAWLYKATGENKYITYVTSNQGWSQAVNEFSWDNKFAGAQALLASEFYNGKNDLGKFKNDVESFVCALMPGSSSQQIKPTPGGLLFTRDSSNLQYVTTATTVLFHYSKTLTKARVGSIQCGSTQFTVSQIQNFAKSQVDYILGNNPMKMSYMVGFGTKYPTKPHHRGSSLPSIRSKPEKIDCNGGFSYYNSDKPNPNVHTGAIVGGPDSSDQFSDQRTDYSHAEPTTYINAAFIGPV
>LPS_classB+|Thhalv10027409m
YSDALSKSILFFEGQRSGYLPNDQRMTWRRNSGLSDGWTHNTDLTGGYYDAGDNVKFNFPMAFTTTMLAWSVIEFGEIMPSPDLRNSLVALRWSSNYLLKSVSQLPNRIFVQVGDPVADHNCWERPEDMDTPRTAYAVNAPNPASEVAGEITAALSAASIAFRSSDPGYSQTLLQNAVKAFQFADMYRGAYSSNDDIKNDVCPFYCDFNGFQDELLWGAAWLRKATGDESYLNYIESNREPFGASENVDEFGWDNKVGGLNVLVSKEVIGGNMYNLEAYKASAESFMCSLVPESPGQHVEYTPGGLLYKPGGSQLQHATTISFLLLVYAQYLSRSSLSLNCGSLAVPPDHLRRLAKKQVDYILGENPMGLSYMVGYGERYPRRIHHRGSSLPSIVDHPGAIGCKDGTVYFNSTEPNPNVLIGAVVGGPGEDDKYDDDRSDFRKSEPTTYINAPFVGVL
>LPS_classB+|mrna01891.1-v1.0-hybrid
YSDALDKSILFFEGQRSGKLPSNQRLNWRGNSGLSDGSSYHVDLVGGYYDAGDNVKFGLPMAFTTTLLAWSVIEFGSSMPNQIDNAKAAIRWSTDYLLKAATTTPGTLYVQVADPNMDHHCWERPEDMDTPRNVYKVSTQNPGSDVAAETAAALAAASIVFKDSDPSYSGKLLHTAMKVFDFADKYRGSYSDSLGSVVCPFYCSYSGYQDELLWGASWIHRASENSSYLSYIKSNGHTLGADDDDYSFSWDDKRAGTKVLLSKSFLETNTEEFQIYKAHSDNYICSLIPGSSSFQAQYTPGGLLYKASESNLQYVTSTTLLLLTYAKYLSSNSLAVTCGSLAVTGKTLIAQAKKQVDYILGDNPAKMSYMVGFGKKYPQHVHHRGSSVPSVHNHPNPIPCNDGFQYFHSGSPNPNVLVGAIVGGPDNKDNFADDRNNYQQSEPATYINAPFVGAL
>LPS_classB+|mrna21252.1-v1.0-hybrid
YGDALTKSILFFEGQRSGKIPSTQRMTWRKDSALHDGLQIGVDLVGGYYDAGDNVKFSFPMAFSTTMLAWSVLEFGKDMGADLPRALDAIRWGTDYFLKATSIPGFVFAQVGEPYDDHNCWERPEDMDTPRNPYAVSKQFPGSELSAEIAAALAASSMVFKHVDLQYSARLLKRARMVFEFAVTYQGSYNDALGPWVCPFYCDFSGYEDELIWGAAWLFKATKIPTYSKYVLDNVHKLEKSVMRNVNGLSYSSVGGSFTEFGWDTKHAGINVLASKLFMSSIDIGSSPFVINSDKFICSLLPDSPTLSVSYSPGGLLFKPGGSNLQHATTLSFLLVVYSRYLSKSNRVVHCNNVVATPARLVQIAKGQVDYILGSNPLNMSYMVGYGKKFPQRIHHRGSSLPSVGQHPQQIGCKEGSVYFGSSNPNPNELTGAVVGGPDIKDAYTDSRVDFVHSEPTTYINAPFVGVL
>LPS_classB+|mrna31222.1-v1.0-hybrid
YRDALAKSILFFQGQRSGRLPSGASQQITWRSNSGLSDGRLAQVDLTGGYYDAGDNVKFNFPMAFTTTMLSWGALEYGKKLGPQLASTREAIRWSATYLLKCARATPGRLYVGVGDPNADHKCWERPEDMDTSRTVYWVSPSNPGSDVAGETAAALAAASMVFRKVDSKYSRLLLSTAKKVFQFAIQYRGAYSDSLGSAVCPFYCSYSGYKDELVWGAAWLLRATNDAFYFNFLKSMGGGDSPDIFSWDNKFAGAYVLLSRRAVLDNDKNFDSYKQQAEQFMCSILPNSPSSSTQYTQGGLIYKLPGSNLQYVTSITFLLTTYSKYMSSKKHTFNCGNLVVTPTTLKSLAKRQVDYILGVNPLKMSYMVGYGPYYPKRIHHRGSSLPSLASHPQSIGCNGGFEPFFYSSNPNPNILVGAVVGGPNQNDGFPDDRADYSHSEPATYINGALVGPL
>LPS_classB+|Gorai.001G048100.1
YGAALTKSILFYEGQRSGKLPPTQRITWRKDSALRDGFEIGVDLVGGYYDAGDNVKFTFPMAFSITMLAWSLLEFGQSLGTDLQHSLKAIQWGTDYLLKATSVPGFVFAQVGDPYGDHNCWERPEDMDTPRTPYAVSKEFPGSEVSAEIAAALAASSMVFRPINRGYSARLLKRARMIFEFADKYRGSYNDSLGPWACPFYCDYSGYQDELVWGAAWLLRATKAPYYRNYVLANIQNLDKSSSFAEFGWDTKHAGINVLVSRLIKSQTPEPFITNADKFVCSVLPESPTISVSYSPGGLLIKPGGSNLQHATALSFLLLVYSRPLSKDSRVIHCGNVVATPARLIQVARSQVDYILGSNPLNMSYMVGYGEKFPERIHHRGSSLPSITQHPQHIDCTGGATYFYTNNPNPNLLTGAVVGGPDIKDSYGDSRADFAHSEPTTYINAPLVGLL
>LPS_classB+|Gorai.008G250400.1
YKDALGKAIMFFEGQRSGKLPANQRLKWRGDSALTDGKPDNVNLVGGYYDAGDNVKFGWPMAFTVTLLSWAAVEYRHEISSAHQLSHLRAAIRWGTDFILRAHTSPTTLYTQVGDGNADHQCWERPEDMDTPRTLYKITSDSPGTEASAEASAALSAASLVFKRVDSNYSKKLLSKSKSLFKLADKYRGSYKDSCPFYCSFSGYQDELLWSAAWLYKASRDEKYLNYVLSNQGWSQAVSEFSWDTKFAGAQALLAKEFYGGKKDLSKYKTDVESFICALMPGSSSLQIQTTAGGLLYIRDSSNLQYVTSSCTVLSVYSKTLMTSNIDGIHCGSAHFSASQIKSFVKSQVNYILGNNPMKMSYMVGFGSKYPMQLHHRGSSIPSIHSHPSRVGCNDGYSSYYSSNNPNPNQHVGAIVGGPDSSDHFNDQRSDYSHSEPTTYINAAFVGAV
>LPS_classB+|Gorai.003G077300.1
YADALEKSILFFEGQRSGPLPSNQRLKWRGNSGLSDGASYHVDLVGGYYDAGDNVKFGLPMAFTTTMLAWSVIEFGGSMHSQIGNANTALRWATDYLLKAATATPDSLYVQVGDPNMDHKCWERPEDMDTPRNVYKVSAQNPGSDVAAETAAALAAASIVFKDSDPSYSAKLLQTAKNVFDFADKYRGSYSDSLNSVVCPFYCSYSGYQDELLWGASWMHRATQDSSYLSYIQSNGHTMGSDNDDFSFSWDDKRAGTKVLLSKDFLEKSTSEFQLYKSHSDNYICSLIPGSSGFQAQYTPGGLLYKASESNLQYVTTTTFLLLTYAKYLSTNGGVVTCGTSTVTAESLIAQAKKQVDYILGDNPAKMSYMVGFGERYPQHVHHRGSSVPSIKAHPDRINCNNGFQYLYANSPNPNVLAGAVIGGPDSKDNFADDRNNYQQSEPATYINAPFVGAL
>LPS_classB+|Gorai.008G031800.1
YADALSKSILFFEGQRSGFLPQDQRIGWRGNSGLSDGWMYNTDLTGGYYDAGDNVKFGFPMAFTTTMLAWSVIEFGDLMPPNELRNALVAIRWATDYLLKTVSQPNRLFVQVGDPNIDHSCWERPEDMDTARSVYAVDAPNPASDVASETAAALAASSMAFRSVDAGYADTLLRNAVQVFQFADNFRGAYSDNAHIRDGACPFYCDFSGYQDELLWGAAWLRRASQDNSYLSYLENNGKTLGADDNINEFGWDNKHAGLNVLVSKEVLDGNMYTLESYKASADSFMCTLIPDSSSSHIEYTPGGLIYKPGGSNLQHATTISFILLVYAKYLDRTSQTVNCGNEFVSPVLLRMQAKKQVDYILGENPMGLSYMVGYSNYFPQRIHHRGSSLPSVKDHPGFIACKDGSIYFNSTNPNPNVLVGAIVGGPGEDDVYGDDRADFRKSEPTTYINAPFVGAL
>LPS_classB+|Lus10027201
YGDALSKCILFFEGQRSGKLPSNQRMIWRKDSGLRDGFQIDKSLKGSFPRPADLVGGYYDAGDNVKFNFPMAFSTTMLAWSVIEFGKMMGPIEKQHALEAIRWATDYFLKATAIPGVVFAQVGDPYADHNCWERPEDMDTSRAAFAVSKEFPGSEVSGEIAAALAASSVAFRGVDRLYSAKLLGRASTVFRFADSYRGSYNSAIGKWVCPFYCNYGGYEDELVWAAAWLFKATKGANYWSYVVENAGELNKMELKSVDGFTYSGGTFGEFGWDTKTAGINVLVARMLKPKNATDATGFSLNADKFICSVLPESPTVGVQYSPAGLLFKSGGSNMQHVTALSFLFITYARHLQRYKRVLNCGHVAINHGRLLNFARGQVDYLLGSNPLKMSYMVGYGTKFPKRIHHRASSLPSVEKHGERIDCHGGSSYFMSENPNLNQLIGAVVGGPDLRDAYDDSRADFVHSEPTTYINAPLVGVL
>LPS_classB+|Lus10031090
PPQELRNSLVAVRWSTDYLLKAVSQLPNRIFVQVGDPNADHSCWERPEDMDTPRTVYAVDAPNPASDVAGETAAALAASSIAFRSSDPGYAETLLRNAVRAFQFADTYRGAYSDNSNIRDGACPFYCDFDGYQDELLWGAAWLRRATSDEMYLNYLQQNGKTLGADENINEFGWDNKHAGLNVLISKEVLEANMVTLESYKASADSFMCTLIPESSSSHIDYTPGGLIYRPGGSNLQHATTISFLLLSYANYLERTSQSVSCGSLNVPPYNLRAQAKRQVDYILGDNPLGMSYMVGYSDRYPQRIHHRGSSLPSVKDHPSVMSCKEGSVYFNSSGSNPNVLVGAIVGGPSENDDYQDDRADFKKSEPTTYINAPFVGVL
>LPS_classB+|Lus10034199
PQGAPPDKPPPARPLKWPRNSALRDGSTVGRDLTGGYYDAGDNIKFGFPMAFTTTLLSWSVIDFGKTMGPELKNAVKAVRWATDYLLKVTADPGVVYVQVGDAYSDHNCWERPEDMDTLRTVFKIDRAHPGSDVAGETAAALAAASPVFPSTAPSPPALLRRPPQSHRGAYSGSLHAAVCPFYCDNNGYQDELLWGAAWLHKASRRRVYREYIIKNEVVLHAGDTINEFGWDNKHAGINVLLSKEVLMGRADYFENFKQNADGFICSLLPGISHPQVQYSPGGLIFKAGGSNMQHVTSISFLLLAYSNYLSHANKAVPCGSHSASPALLRQLAKRQVDYILGDNPLRMSYMVGYGERYPQRIHHRGSSLPSVKAHPAKIQCKEGSQYFLSPNPNPNLLVGAVVGGPNVTDAFPDSRPFFQESEPTTYINAPLVGLL
>LPS_classB+|MDP0000173809
YRDALGKAILFFEGQRSGKLPTSQRVNWRGDSALSDGKPQNVNLAGGYYDAGDNVKFGWPMAFSVSLLSWAAVEYQQQISSANQLEYLHTAIRWGTDYILKCHSSATTFYTQDTHPLLVLSSPHDKYTPTPATSSSAPTPVGDANADHQCWERPEDMDTPRTLYKITSTSPGSEPAAEAAAALAAASLVFKVVDSNYSALLLSHSRSLFDLADQHRASYQGYCPFYCSYSGYQDELLWAAAWLYKASADTNYLNYVSSNQAWSQAVSEFSWDNKLVGAQTLLAKEFFSGNTNLAKYNSDVQSFVCALMPGSSSVQIRRTPGGLLFTRDSSNLQYVTSSTLVLFIYSKTLTAAQIGGVQCGSVFFSTSQIRTFGKYQVDYILGSNPKNMSCMVGFGGKYPTQLHHRGSSIPSINVLPAKVDCKGGNNYFSSSNPNPNTHVGAIVGGPDVNDQFNDARSDYSHSEPTTYNAAFVGTVA
>LPS_classB+|MDP0000285057
YADALSKCLLFFEGQRSGKLPPSQRITWRKDSALKDGSDVGMDLVGGYYDAGDNVKFNFPMAFTTTMLSWSVLEFGQSMGSELPFALEAIRWGTDYLLKSTKVPDSVVGVVGDPNSDHTCWERPEDMDTPRTSYVVTKEKPGSEVSAEIAAALAASSMVFKDSDRFYSALLLNRSIQVFEFADRYRGSYNDSIGEGACPFYCDFSGYMDELLWGAAWLYKVTKAPYYWDYVLANIHYLESTVIRKVNGGPYLTGSVTEFGWDSKHSGINILVSQWAMTDPTISSPFIPKADELVCSILPESPAPKSVTFSPGGLLFKPGGSNLQHSTSLSFLLLVYAGYMKAANKVMNCGNNVIITPDRLVNFTKGQVDYILGSNPLEMSYMVGFGQKFPQKIHHRGSVIPSMDKHPQHECHEGDLYFKSADPNPNLLIGAVVGGPAENDTFQDSRYNVPQSEPTTYINAPFVAACP
>LPS_classB+|MDP0000199273
YHDALRKSILFFEGQRSGKLPPDQRLKWRRDSALHDGSAAGVDLSGGYYDAGDNVKFGFPMAFTTTLLAWSVIDFGRTMGPELKNAVRAVKWGSDYLLKATAVPDVVFVQVGDPYSDHNCWERPEDMDTSRAVYKIDKNHPGSDVAGETAAALAAASIVFRSRDPAYSRFLLNRAVRVFEFADRHRGAYSASLHHAVCPFYCDVNGFQDELLWGAVWLHKASRRRVYREYIVKNEVVLRAGDTINEFGWDNKHAGINVLISKEVLMGKADYFESFTQNADEFICSILPGLSHPQVQYSPGGLIFKPGGSNMQHVTSLSFLLLSYSNYLSHANKNVPCGETSASPAFLKQLAKRQVDYILGDNPLRMSYMVGYGARYPQRIHHRGSSLPSVQAHPARIGCKAGSRYFLSPNPNPNLLVGAVVGGPNSSDAFPDSRPFFQESEPTTYINAPLIFFT
>LPS_classB+|MDP0000740981
YQEALSKAILFFEGQRSGVLPQDQRQSWRANSGLSDGWTYNTDLTGGYYDAGDNVKFGFPMAFTTTMLAWSVIEFGDSMPPNELRNALVAIRWATDYLLKTVSQPNRIFVQVGDPIIDHNCWERPEDMDTTRTVYAVDSPNPASEVAGETAAALAASSMAFRSSDPGYSDTLLRNAKEAFEFADTHRGAYSDNSNIKDGVCPFYCDFDGYQDELLWGAAWLSRVTQDGGYLDYIQNNGKTLGADDNINEFGWDNKHAGLNVLVSKQVLEGNMYNLESYKSSADSFMCTLIPDSSSSHIEYTPGGLIYKPGGSNLQHVTSITFLLLVYANYLSRTSQSLNCGNINVSPATLRQIAKKQVDYILGDNPMGLSYMVGYGDHFPQRIHHRGSSLPSIKDHPQAIACKEGSVYFNSSGPNPNVLVGALVGGPGEDDFYGDDRADFKKSEPTTYINAPFVGSI
>LPS_classB+|cassava4.1_023270m
YTDALEKSILFFEGQRSGVLPPNQRLNWRGNSGLSDGSSYHVNLVGGYYDAGDNVKFGLPMAFSTTLLAWSVIEFGASMQNQIENAKAAIRWSADYLLKAATATPGTLYVQVGDPNLDHKCWERPEDMDTPRNVYKVTTKNPGSDLAAETAAALASASIVFKNSDPSYSSKLLQTAMELVVIVQVFDFADRFRGSYSDSLSSAVCPFYCSYSGYQGASWIHRASQNGSYLAYIKSNGHLMGADNDDYSFSWDDKRAGTKILLSKGFLDKRVEEFQLFKAHSDNYICSLIPGTSRFQAQYTPGGLLYKASESNLQYVTSTSFLLLTYAKYLSSNGGIITCGGSTVTVESLISQAKKQVDYILGDNPAKTSYMVGFGKRYPQHVHHRGSSVPSIHAHPDHISCNDGFQYLYSSSPNPNVLIGAIVGGPDNRDNFADDRNNYQQSEPATYINAPFVGAL
>LPS_classB+|cassava4.1_029045m
YGDALSKSILFFEGQRSGKLSPTQRITWRKDSALSDGFQIGVDLVGGYYDAGDNVKFNFPMAFSTTMLSWSVIEFGKFMGPDQQHALEAIQWATDYFLKATSIPGFVFAQVGDPYADHNCWERPEDMDTPRTPYAVSKQFPGSEVSGEIAAALAAASIAFRPKNLAYSARLLKRARMIFDFADTYRGSYNVSLGQWVCPFYCDFSGYEDELVWAAAWLYRATKSPNYWNYVVDNVKHLRKVLVRNIDGVIYSGGSFAEFGWDTKHAGINILVSKMLLRSNTSNLDLFIPNADKFVCSVLPESPTLSVSYSPGGLLFKPGGSNLQHATALSFLLLAYSRYLNQANREIHCGNVVANSARLVELARSQVDYILGSNPLNMSYMVGYGQKYPQRIHHRASSLPSVDQRLGRVDCQGGSTYFRSDKPNPNLLIGAVVGGPDLKDSYADSRADFVNSEPTTYINAPLVGLL
>LPS_classB+|Migut.A00717.1.p
YKDALNKSILFFEGQRSGKLPAGQRVKWRADSALSDGKLENVNLSGGYYDAGDNVKFGWPMAFSISLLSWAATEYKNEINSANQLKNIQNAIRWGTDFLLRAHTSSNTLYAQVGDGNRDHQCWERPEDMDTPRTLYKISSTSPGSEVAAEAAAALAAASIVFREADSNYSARLLRHSKSLFELADKYRGSYQGSCPFYCSYSGYQDELLWAAAWLYKASGDSTYLNYVTTNQDWSQSVSEFSWDNKFAGAQTLLAKEFLGGKTNLSKYKNGADSFVCSLMPGSSSVQIKTTPGGLLYTRDSSNIQYVTSASVLVVYSKILEAARVNGVQCGSVNFSASKINDFAKLQVDYILGSNPLKMSYMVGFGPKYPTQLHHRGASIPSIRVDPAKVGCNDGFSNWFSSSKPNPNTHSGAIVGGPDSNDRFTDSRSDYSHMEPTTYINAAFVGPVA
>LPS_classB+|Medtr4g035930.1
YGDALTKSILFFEGQRSGKLPPSQRMTWRKDSALHDGCDILMNMVGGYYDAGDNVKFNFPMAYTTTMLAWSVVEFGELMGPDLQHALEAIRWGTDYFLKATKRPNIVVAQVGDPISDHDCWERPEDMDTSRTTYYLSATRPGSEVSAEIAAALAASSIAFRNINRGYSRILLARAKRVFDFANYHRGSYNNAIGSGACPFYCDINGYIDELIWGAAWLYKASNNQYYMNFVKSNIEYIQSNEFGWDSKHAGINVLVSHWMMNDASNQSPFISNADNLICSLLPNSPTKSVTYSKGGLLFKAGPSNLQHVTALSFLLVVYGHYMEANNKIVNCGNVVAKPCDLINLAKSQVDYVLGNNPLEMSYMVGYGQKYPQKIHHRGSTLPSLDVHPKHMGCRDGDKYFQSSTPNINVLIGAIVGGPANDDSFQDSRYNVSQSEPTTYINAPFVGVL
>LPS_classB+|Medtr8g104820.1
YHDALRKSILFFEGQRSGKLPSDQRLHWRRDSGIHDGATAGVDLTGGYYDAGDNIKFGFPMAFTTTMLAWSVIDFGRVMGPELGNALKSVRWGTDYLLKATSKIGSGVVFVQVGDPLSDHNCWERPEDMDTLRTVYKIDGSHPGSDVAGETAAALAAASIVFRSRDPAYSKLLLNRAVTVFEFADRHRGAYSNSLRRAVCPFYCDVNGYQDELLWAAAWLHKASRRRLYREYIIRNEVVLRAGDTINEFGWDNKHAGINVLISKEVLMGRANYFSSFKRNADEFICSTLPGFSHAQVQYSPGGLIFKAGGSNMQHVTSLSFLLLAYSNYLSHANKVVPCGDTTATPALLKSLAKRQVNYILGDNPLGMSYMVGYGARYPRRIHHRGSSIPSVSAHPAHIGCKAGSQYFFSPNPNPNVLVGAVVGGPTNTTDSFPDSRPFYQQSEPTTYINAPLVGLL
>LPS_classB+|ppa004644m
YHDALRKSILFFEGQRSGKLPPDQRLKWRRDSALHDGSTAGVDLTGGYYDAGDNIKFGFPMAFTTTLLAWSVIDFGRTMGPELKNTVGAVKWGTDYLLKATAVPDVVFVQVGDPYSDHNCWERPEDMDTSRAVYKIDKNHPGSDVAGETAAALAAASIVFRSRDPAYSRLLLNRAVRVFEFADRHRGAYSASLRSAVCPFYCDVNGFQDELLWGAAWLHKASRRRVYREYIVKNEVVLRAGDTINEFGWDNKHAGINILISKEVLMGKADYFQSFKQNADEFICSILPGLSHPQVQYSPGGLIFKPGGSNMQHVTSLSFLLLAYSNYLSHANKVVPCGQTSASPAFLKQLAKRQVDYILGDNPLMMSYMVGYGARYPQRIHHRGSSLPSVQVHPAHIGCKAGSRYFLSPNPNPNLLVGAVVGGPNSSDAFPDSRPFFQESEPTTYINAPLVGLL
>LPS_classB+|ppa025159m
DYQEALSKAILFFEGQRSGFLPQDQRQSWRANSGLSDGWTYNTDLTGGYYDAGDNVKFGFPMAFTTTMLAWSVIEFGDSMPPNELRNALVAIRWATDYLLKTVSQPNRIFVQVGDPIIDHNCWERPEDMDTARTVYAVDSPNPASDVAGETAAALAASSMAFKSSDPGYSDTLLRNAKKAFELADTYRGAYSDNPDVRDGVCPFYCDFDGYQDELLWGAAWLSRVTQDSGFFDYIQNNGKTLGAEENINEFGWDNKHAGLNVLISKEVLEGNMYTLESYKASADSFMCTLIPDSSSSHIEYTPGGLIYKPGGSNLQHVTSISFLLLVYANYLSRTSQSLNCGNINVSPTTLRQIAKKQVDYILGDNPMGMSYMVGYGDHFPQRIHHRGSSLPSIKDHPQPIACKEGSVYFNSSSPNPNVLVGALVGGPGEDDVYNDDRADFRKSEPTTYINAPFVGV
>LPS_classB+|Potri.001G083200.1
YANALEKSILFFEGQRSGKLPSNQRLTWRGDSGLSDGSTYHVNLVGGYYDAGDNVKFGLPMAFTTTLLAWSVIEFGSSMQNQIENAKAAIRWSTDYLLKAATATPDTLYVQVGDPNMDHRCWERPEDMDTPRNVYKVTIQNPGSDVAAETAAALAAASIVFKESDPSYSTKLLHTAMKVFDFADRYRGSYSNSLNSVVCPFYCSYSGYQDELLWGASWIHRASQNGSYLTYIQSNGHTMGSDDDDYSFSWDDKRPGTKILLSKEFLEKTTEEFQLYKSHSDNYICSLIPGTSSFQAQYTPGGLFYKASESNLQYVTSTTFLLLTYAKYLGSNGGVARCGGSTVTAESLIAQAKKQVDYILGDNPARMSYMVGFGNRYPQHVHHRGSSVPSIHAHPNRISCNDGFQFLYSSSPNPNVLVGAIIGGPDNRDNFADDRNNYQQSEPATYINAPFVGAL
>LPS_classB+|Potri.019G069300.1
YKDALAKSILFFQGQRSGRLPRSQQLAWRSDSGLSDGLFAHVDLTGGYYDAGDNVKFNFPMAFTTTMLSWSTLEYGKRMGPELPNARAAIRWATDYLLKCATATPGKLYVGVGDPNVDHKCWERPEDMDTVRTVFSVSARSPGSDVAGETAAALAAASMVFRKVDRKYSALLLRTARKVFQFAMQYQGAYSDSLGSAVCPFYCSYSGYKDELLWGAAWLFRATNEMSYYNIFKSLGADDQPDLFSWDNKYAGVHVLLSRRALLNNDKNFEQFEGEAESFMCRILPNSPYKTTQYTQGGLMYKLPESNLQYVTSITFLLTTYAKYMKATRHTFNCGNLLVTPNSLLYVAKRQVDYILGENPIRMSYMVGFGPNFPKRIHHRGSSLPSLASHPQAIGCDSGFEPFFHSANPNPNILTGAIVGGPNQNDGYPDERSDYSHSEPATYINAAMVGPL
>LPS_classB+|Potri.002G202400.1
YRDALTKSILFFEGQRSGKLPSSQRMTWRRDSGLTDGSTMHVDLVGGYYDAGDNVKFGFPMAFTTTMLSWSVLEFGGLMKGELQNAREAIRWATDYLLKATAHTDTIYVQVGNANKDHACWERPEDMDTPRSVFKVDKHSPGSDVAAETAAALAAASLVFRRCDPTYAKLLVRRAIRVFQFADKYRGAYSNGLKRFVCPFYCSYSGYEDELLWGAAWLHKATKNPTYLNYIQVNGQNLGAAQFDNTFGWDNKHVGARILLSKAFLVQKLQSLHDYKGHADNFICSLIPGAPFSSAQYTPGGLLFKMSDSNMQYVTSTSFLLLTYAKYLTSARTVVNCGGTVVTPKRLRTIAKKQVDYLLGDNPLKMSYMVGYGPRYPQRIHHRGSSLPSIATHPGKIQCTSGFSVMNSQSPNPNVLVGAIVGGPDEHDRFPDERSDYEQSEPATYINAPLVGAL
>LPS_classB+|Pavir.Ea01014.1.p
YRDALAKSILFFEGQRSGRLPPSQRMSWRRDSGLSDGAAAKVDLVGGYHDAGDNVKFGFPMAFSMTMLAWSVVEFGGLMKAELQHAREAVRWGADYLLKATAHPDTIYVQVGDATKDHACWERPEDMDTPRTVYKVDAGTPGSDVAAETAAALAAASLVFRKADPAYAGRLLARAKRVFAFADRHRGSYSTGLAADVCPYYCSYSGYQDELLWGAAWLHRATRSPAYLGYIQANGQVLGAGEGDNTFGWDNKHAGARVLIARSLLVQRQGALREYRAHADAFICSMVPGTPADQTQYTRGGLLFKLSDSNMQYVTSSAFLLLTYAKYLAFARQTVSCGGGGGGAVVTPQRLRAIARRRRWTYLLGSNPAGMSYMVGYGARYPRRVHHRASSLPSVAAHPRRIGCSQGFAALYAGGANPNVLVGAVVGGPDLQDRFPDQRSDHEHSEPATYINAPLVGAL
>LPS_classB+|Pavir.Fb01149.1.p
YSGALAKAILFFEGQRSGRLPANQRVKWRGDSALNDGQTENVNLTGGYYDAGDNVKFGFPMAFSITLLSWSAAEYRDEVAVAGQLRYLRSAIQWGADFLLRAHTSPTTLYTQVGDGNADHQCWERPEDMDTPRTLYKITKNSPGSEAAGEAAAALAAAYLVFRDDRDKTYATQLLAASRSLFDFANNYRGSFQSSCPFYCSYSGFQDELLWASAWLYRATRDRKYLDFLQNNQGGSSNMFSWDNKYPGAQILATQEYLAGRTELEGYKRGLDSFVCAVMPNSGNTQIRTTPGGLLFTSDSVNMQYTATATLLLFIYSKTLSSSGSSTVQCSGASFSPDQISSFAASQVDYILGDNPMGMSYMVGFSSKFPQRIHHRGSSIPSIKALPRKVTCNEGFSSWFPTSDPNPNVHVGAIVGGPDGNDEFPDNRGDSTHSEPAIYINAAFVGAC
>LPS_classB+|Pavir.J01061.1.p
YADALAKSIIFFEGQRSGKLPPGNRMAWRGDSGLKDGAQYNVDLVGGYYDAGDNVKFGLPMAFTTTMLAWSVADMGKFMGGELPHARAAVRWGADYLLKAATSTPDTLYVQVGDPNQDHRCWERPEDMDTPRSVYAVTKDRPGSDVAAETAAALAASAVAFRRADPAYSSRLLHAAMRAFELADRHRGSYSAGALSSVVCPFYCSYSGYQDELLWAAAWLHRASNNASFMSYVRANGMQLGAGDDDFSFSWDDKRAGTKVLLAKGFLRRRLQGLQLYKAHSDSYICSLVPGTSGFQASQFTPGGLIYKEGGSNMQYVTTATFLLVAYARYLRSAGACAVCGGRDVAPAELVALARRQVDYILGKNPAGTSYMVGFGGRYPRRLHHRGASMPSVRAHPGRIGCDEGFRYLHSGAADANVLVGAVVGGPDARDGFVDDRDGYGQTEPATYINAPLVGAL
>LPS_classB+|Pavir.J03155.1.p
YADALHKSILFFEGQRSGRLPPRPAPPVDLTGGYYDAGDNVKFGFPMAFTATLMSWGLIDFGRSFGARVEAAARAAVRWATDYLMKATATPGAVYVQVGDASRDHACWERPEDMDTPRTVYRVDAAHPGSDVAAETAAALAAGSLVFRDADPGYAARLLARAAEVFAFADAHRGAYSGSLRAAVCPCYCDYSGYQDELLWGAAWLHRASRRREYREYIKRNEVALGASDAINEFGWDNKHAGINVLISKEALMGKDEYFQSFRENADNFICGLLPGISGGSGHPQIQYSPGGLLFKVGNSNMQHVTSLSFLLLAYSNYLSHAGARVSCGGGASPVQLRRVAKRQVDYILGDNPLRMSYMVGYGPRYPLRIHHRASSLPSVAAHPARIGCKAGAAYYASPAPNPNLLVGAVVGGPSNSTDAFPDARAVFQQSEPTTYINAPLLGLL
>LPS_classB+|Pavir.J35848.1.p
YADALGKAILFFQGQRSGQLPPDQVVTWRSNSGLSDGSAANVDLTGGYYDGGDNAKFGFPMAFTTTMLSWSVLEHGGRMKARVRDARAAVRWGADYLLKAATQTPGALYVGVGDPDADHRCWERPEDMDTPRTVYAVSASAPGSDVAGETAAALAAASMVFRAADPAYSRRLLAAARDVMELAVRNQGKYSDVIGGNIGAYYQSYSGYKDELLWGSAWLLWATKNSSYLGYLYSLGDNDSVDMFSWDNKLAGARVLLSRRALVNGDKALEPFRQQAEDFFCRILPGSPSSTTRYTAGGLMHKSGDANLQYVASASFLLATYAKYMAVSRHTFSCQGLAVGPKSLRALARKQVDYILGANPQGMSYMVNFGARWPQRIHHRASSLPSVASHPARIGCQEGYQSYFYSGAANPNVHTGAVVGGPDENDAFPDDRADYARSEPTTYTNAPLVGCL
>LPS_classB+|Pavir.J35890.1.p
YRDALAKSILFFEGQRSGRLPPGQRASWRGDSGVSDGAAAGVDLEGGYYDAGDNVKFGFPMAFTTTMLAWSVIEFGGDMPRDERRHAAGAVRWATDYLLKTLAHPSVIFLQVGDPWKDHDCWERPEDMDTERTVYNVSAGRPGSDIAGETAAALAAASMVFRDDDPEYAETLLASARKAFEFADTYKGAYSDDPDLRAGGCPFYCDFNGYQDELLWGAAWLRRASKDDTFLQYIQNNGKTLGAEDSSNEFGWDNKHAGLNVLVSKEFIEGEVLSLQSYKEFADSFICTLIPESSSPHITYTPGGMLYKPGGSNMQHVTSISFLLLTYAKYLSKSSHTVDCGDISVGPATLQRQAKKQVDYLLGDNPMKMSYIGYGDRYPQRIHHRGSSLPSIKDHPQRIACKEGTPYYNSSGANPNPLIGAVVGGPGEDDAYEDDRADFRKSEPTTYINAPLVGVLA
>LPS_classB+|Phvul.002G318800.1
YRDALRKSILFFEGQRSGKLPGDQRLHWRRDSALHDGATAGVDLSGGYYDAGDNIKFGFPMAFTTTMLSWSVLDFEKSMGAELGNALKAVRWGTDYLLKATAKIGSGVVFVQVGDPYSDHNCWERPEDMDTLRTVFKIDGSHPGSDVAGETAAALAAASIVFRSRDPSYSTKLLNRAVAVFQFADSHRGAYSNSLRRAVCPFYCDVNGYQDELLWAAAWLHKASRRRQYREYIVKNEVVLKAGDTINEFGWDNKHAGINVLISKEVLMGRANYFASFKQNADQFICSTLPGISHPQVQYSPGGLIFKAGGSNMQHVTSLSFLLLAYSNYLSHANKVVPCGETTATPALLKHLAKRQVDYILGDNPLGMSYMVGYGPRYPQRIHHRASSLPSVSAHPARIGCKAGSRYFFSPNPNPNLLVGAVVGGPTNNTDSFPDSRPFFQQSEPTTYINAPLVGLL
>LPS_classB+|Phvul.011G005400.1
TVGGYYDAGDNVKFNFPMAFTTTMLSWSVVEFGDLMGSELNNALDAIRWGTDYFLKATKSPNIIVAQVGDPNADHDCWERPEDMDTPRTSYFLTPQKPGSELAGEIAAALAASSMAFRATDASYSKILLDRAIQVFDFANKYRGSYNTSVGEGVCPFYCDFNGYMDELIWGASWLYKATNTASYWDFVKSNIQTMDAGLFDFGWDSKQAGINVLVSQWAMGDSSSADLFIPNADKLMCSFLPNSPTKSVSYSKGGLLFKPGGSNLQHATALSFLSIVYARYMNAVNKTIPCGQEVVNPNTLINIAKRQADYILGKNPLGMSFMVGFGSKFPEKIHHRGSVIASLDAHPAHIGCRDGDEFFKSDEPNPNVLTGAVVGGPAFDDSFQDSRYNCTQSEPTTYINAPFVGVL
>LPS_classB+|29692.m000525
YHDALRKSILFFEGQRSGKLPPDQRIKWRKDSALHDGASIGRDLTGGYYDAGDNIKFGFPMAFTATLLSWSIIDFGRNMGPELKNAVKAVKWVTDYLLKVTAVPGVVYVQVGDAYSDHNCWERPEDMDTLRTVYKIDASHPGSDVAGETAAALAAASIVFRSRDPAYSRLLLDRAVKVFDFADRHRGAYSGSLHSAVCPFYCDVNGYQDELLWGAAWLHKASRRRHYREYIVKNEVVLHAGDTINEFGWDNKHAGINILISKEVLMGKANYFQSFKQNADGFICSILPGISHPQVQYSPGGLIFKAGGSNMQHVTSLSFLLLAYSNYLSHAKKVVPCGQITASPALLKQLAKHQVDYILGDNPLRMSYMVGYGERYPQRIHHRASSLPSVQAHPARIGCKAGSKYFLSPNPNPNVLVGAVVGGPNVSDAFPDSRPFFQESEPTTYINAPLVGLL
>LPS_classB+|Sobic.003G148500.1.p
YRDALAKSILFFEGQRSGKLPPSQRVSWRRDSGLSDGSAAKVDLVGGYHDAGDNVKFGFPMAFSMTMLAWSVVEFGGLMKSELPHARDAVRWGADYLLKATAHPDTIYVQVGDATKDHACWERPEDMDTPRTVYKVDARTPGSDVAAETAAALAAASLVFRKSDPAYASRLVARAKRVFEFADKHRGAYSTGLAADVCPYYCSYSGYQDELLWGAAWLHRATRSATYLSYIQSNGAVLGADESDNTFGWDNKHAGARVLIAKSFLVQRQGALREYKSHADGFICSMVPGTATDQTQYTRGGLLFRLSDSNMQYVTSSAFLMLTYAKYLAFAKTTVRCGGVAVTPHRLRAVARRQVDYLLGSNPMGMSYMVGYGGRYPRRIHHRASSLPSVAAHPGRIGCSQGFTALYAGGANPNVLVGAVVGGPDMQDRFPDERNDHEHSEPATYINAPLVGAL
>LPS_classB+|Sobic.010G106100.1.p
YGDALRKSILFFEGQRSGRLPPTQRLRWRQDSAIHDGADAGVDLTGGYYDAGDNVKFGFPMAFTATLISWGLIDFGRSFGAHESDARAALRWATDYLLKATSTPGVVYVQVGDASRDHACWERPEDMDTPRTVYKVDASHPGSDVAAETAAALAAASIVFREGGGDPGYAARLLERAVEVFAFADAHRGAYSGSLRDAVCPCYCDYDGYQDELLWGAAWLHRASRRREYREYIKRNEVALGASVSINEFGWDNKHAGINVLISKEVLMGKDEYFRSFRENADNFICSLLPGISGHPQIQYSPGGLLFKVGNSNMQHVTSLSFLLLAYSNYLSHADARVSCGSGASAASPVQLRRVAKRQVDYILGDNPLRMSYMVGYGPRYPLRIHHRASSLPSVSAHPARIGCKAGAAYYGSPRPNPNLLVGAVVGGPSNSTDAFPDARAVFQQSEPTTYINAPLLALL
>LPS_classB+|Sobic.002G273500.1.p
YRDALAKSILFFEGQRSGRLPPGQRASWRGDSGVSDGAAAGVDLEGGYYDAGDNVKFGFPMAFTTTMLAWSVIEFGDSMPRDERRHAAAAVRWATDYLLKTLAHPGVIFLQVGDPWKDHDCWERPEDMDTDRTVYNVSAGRPGSDIAGETAAALAAASMVFRDADPEYAETLLTSARKAFEFADTYKGAYSDDPDLRAGGCPFYCDFNGYQDELLWGAAWLRRASEDDTFLQYIQNNGKTLGAEDSSNEFGWDNKHAGLNVLVSKEFIEGDALSLQSYKEFADSFICTLIPESSSPHITYTPGGMIYKPGGSNMQHVTSISFLLLTYAKYLSKSSHTVNCGDVSVGPLTLQLQAKKQVDYLLGDNPMKSYMIGYGDRYPQRIHHRASSLPSIKDHPQQMVCKEGTPYFNSSSANPNPLIGAVVGGPGEDDAYEDDRADFRKSEPTTYINAPLVGVLA
>LPS_classB+|Sobic.006G090900.1.p
YADALAKAILFFQGQRSGQLPPDQAVTWRSNSGLSDGSAANVDLTGGYYDGGDNAKFGFPMAFTTTMLSWSVLEHGGKMKAARVVHDARAAVRWGADYLLKAATQTPGTLYVGVGDPDADHRCWERPEDDTPRTVYAVSASAPGSDVAGETAAALAAASLVFRAADRAYSRRLLAAARAVMELAVLHQGKYSDFVGGNIGAYYQSYSGYKDELLWGSAWLLWATKNSSYLGYLYSLGDIDRSVDMFSWDNKLAGARVLLSRRALVNGDKRLEPFRQQAEDFFCRILRDSPSSTTQYTAGGLMHKSGNANLQYVTSASFLLTTYAKYMAVTKHAFACGSLSVTARSLRALAKQQVDYILGANAKGMSYMVNFGARWPQRIHHRASSLPPVAAHPAHIGCQEGFQSYFYASAANPNVHTGAVVGGPDEHEEFPDDRADYARSEPTTYTNAPLVGCLA
>LPS_classB+|Si013572m
YHSALAKSILFFEGQRSGRLPANHRVKWRGDSALNDGQAENVNLTGGYYDAGDNVKFGFPMAFSVTLLSWSAVEYRDEVAAAGQLRYLRSAVRWGADFLLRAHTSPTTLYTQVGDGNADHQCWERPEDMDTPRTLYKITESSPGSEAAGEAAAALAAAYLVFRDDRDKGFATQLLAASRSLFDFANNYRGSFQSSCPFYCSYSGFQDELQWASAWLYRATRDSKYLDFLQNNQGGSSNMFSWDNKYPGAQMLATQEYLAGRTELEGYKRGLDSYVCAVMPNSGNTQIRTTPGGLLFTSDSVNMQYTTTAALLLSIYSKTLSSSGTGAVRCSGASFSPDQISSFAASQVGYILGDNPMGMSYMAGYSSKFPRRIHHRGASIPSIKALPRKVTCNEGFSSWFPTSSPNPNVHVGAIVGGPDGNDQFPDNRGDSTHSEPATYINAAFVGAC
>LPS_classB+|Si013602m
YADALAKSIIFFEGQRSGKLPPGNRMTWRGDSGLRDGAQHNVDLTGGYYDAGDNIKFGLPMAFTTTMLAWSVADFGKFMGAELPHARAAVRWGADYLLKAATSTPDTLYVQVGDPNQDHRCWERPEDMDTPRSVYAVTKDTPGSDVAAETAAALAASAVAFRRADPAYSSRLLHAAMRAFELADRHRGSYSDGSLGGAVCPFYCSYSGYQDELLWAAAWLHRASNNASFMSYVRANGLQLGAGDDDFSFSWDDKRAGTKVLLAKGFLRRNHNLPGLELYKAHSDSYICSLVPGTASFQPSQYTPGGLLYKEGGSNMQYATAATFLLVAYARYLRSAGAGVVCGGREVAPAELVALARRQVDYVLGKNPAGTSYMVGFGPRYPRRLHHRGASMPAVREHPGRIGCDEGFRYLHSGEPDANLLVGAVVGGPDARDGFVDDRDGYGQTEPATYINAPLVGAL
>LPS_classB+|Si012639m
YADALGKAILFFQGQRSGQLPPDQAVTWRSNSGLSDGSAANVDLTGGYYDGGDNVKFGFPMAFTTTLSWSVLEHGGKMKARVHDARAAVRWGADYLLKAATQTPGTLYVGVGDPDADHRCWERPEDMDTPRSVYAVSASAPGSDVAGETVAALAAASMVFRAADRAYSRRLLAAARGVMELAVRSQGKYSDSIGGDIGAYYQSYSGYKDELLWGSAWLLWATKNSSYLGYLYSLGDNDGVDMFSWDNKLAGARVLLSRRALVNGDKTLEPFRQQAEDFFCRILPGSPSSTTRYTAGGLMHKSGNANLQYVASASFLLATYAKYMAVSKHTFSCQSLPVTAKSLRALAKKQVDYILGANPQGMSYMVGFGARWPQRIHHRASSLPSVASHPAHIGCQEGYQSYFYSGAANPNVHTGAVVGGPDENDAFPDDRGDYARSEPTTYTNAPLVGCLA
>LPS_classB+|SapurV1A.0094s0310.1.p
YANALEKSILFFEGQRSGKLPSNQRLTWRGDSGLSDGSSYHVDLAGGYYDAGDNVKFGLPMAFTTTLLAWSVIEFGSSMQNQIENAKAAIRWSTDYLLKAATATPDTLYVQVGDPNLDHQCWERPEDMDTPRNVYKVTTQNPGSDVAAETAAALAAASIVFKDSDSSYSAKLLHTAMKVFDFADRYRGSYSSSLSSAVCPFYCSYSGYQDELLWGASWIHRASQNGSYLAYIQSNGHTMGSDDDDYSFSWDDKRPGTKILLSKEFLEKTTEEFQLYKSHSDNYICSLIPGTSSFQAQYTPGGLFYKASESNLQYVTSTTFLLLTYAKYLGSKGGVARCGGSTVTAESLVAQAKKQVDYILGDNPAKMSYMVGFGNKYPQHVHHRGSSVPSIHAHPDRISCNDGFHYLYSGSPNPNVLVGAILGGPDNKENFADDRNNYQQSEPATYINAPFVGAL
>LPS_classB+|SapurV1A.0098s0410.1.p
YSDALGKAILFFEGQRSGVLPIDQRVKWRGDSALSDGQPEKVNLTGGYYDAGDNVKFGWPMAFTVTLLSWAGIEYQKDISSVNQLRHLRTAIRWGTDFILECHPSSTTYYTQVGDGNADHQCWERPEDMDTPRALYKITPNSPGTEAAAEAAAALSAASIVFKAADSNYSTRLLQKSQSLFDLADKFRSSFKDSCPFYCSYSGYQDELLWAATWLYKASGDKKYLSYISSNKGWSQAVSEFSWDNKFAGAQTLLAKEFYGGRKDLDKFKSDAESFVCALMPGSSSVQIKTTPGGLLYTRDSSNLHYVTSSSMLLFIYSKTLTVAYVSGVQCGSAYFSAPQIKSFAKSQVDYILGSNPMKMSYMVGFGRKYPTQIHHRGASIPSVQAHPSKVGCNDGFSSYYFSSQPNPNTHVGAIVGGPDSNDMYRDLRSDYSHAEPTTYMNAAFVGSV
>LPS_classB+|PGSC0003DMP400015724
YHDALRKSILFFEGQRSGKLPPDQRIKWRRDSALHDGASAGVDLTGGYYDAGDNVKFVFPMAFTTTLLSWSIIDFKRNIGNELGNAVKAVKWGTDFLLKATAKEGVIYVQVGDAFSDHSCWERPEDMDTLRTVYKIDENHPGSEVAGEIAAALAAASIVFRSLDSSYSNLLLDRAVKVFDFANRHRGAYSSSLHSAVCPFYCDFDGYQDELLWGAAWLHKATRRRQYREYIVKNEVILRAGDTINEFGWDNKHAGINVLISKEVLMGKAPDLKSFQVNADAFICSILPGISHPQVQYSPGGLIVKPGVCNMQHVTSLSFLLLTYSNYLSHANHVVPCGSMTATPALLKHIAKRQVDYILGDNPQRMSYMVGYGPHYPLRIHHRGSSVPSVAAHSARIGCKEGSHYFFSPNPNPNRLIGAVVGGPNLTDSFPDARPFFQESEPTTYVNAPLVGLL
>LPS_classB+|PGSC0003DMP400055022
YRDALAKSILYFEGQRSGKLPSSQRITWRKDSGLSDGKAMGVDLVGGYYDAGDNVKFGFPMAFTTTMLSWSVIEFGGLMKGELLNAKQAIGWATEYLLKATAHPDTIYVQVGDAGSDHSCWERPEDMDTPRSVYKIDKNTPGTEVAAETAAALAAASLVFRKCNPSYSKILIKRAIRVFAFADKYRGSYSNGLRKVVCPYYCSVSGYEDELLWGAAWLHRATKNPTYLNYIQRNGQTLGAAETDNTFGWDNKHVGARILLSKSFLVQKLQTLHDYKSHADNYICSLIPGTPASQAQYTPGGLLFKMDDSNMQYVTSTSFLLVTYAKYLTSARMVVKCGGVVITPKRLRNVAKKQVDYLLGDNPLKMSYMVGYGARYPQRIHHRGSSLPSVANHPAKIQCRDGFSVMKSQSPNPNVLVGAVVGGPDEHDRFPDERSDYEQSEPATYINAPLVGTL
>LPS_classB+|PGSC0003DMP400014770
YRDALEKSILFFEGQRSGKLPPNQRLSWRGNSGLQDGSLAKVDLSGGYYDAGDNVKFNFPMAYTTTMLSWNTLEYGKRMGAQLQHARAAIRWATDYFLKCANAAPNKLFVGVGDPNADHKCWERPEDMDTVRSVYYVSPSNPGSDVAGEMAAALAAASLVFRSVDPVYSKKLLGNAVKVFRFAVQYRGSYSDSLGSAACPFYCSYSGYKDELYWGAAWLLRATNDISYLNLINTLGANDVPDLFSWDNKYAGAHVLMSRRSVVGNDNRFDSFKQHAEDFVCKVLPNSPYTSTQYTKGGLIYKLPEENLQYVTSITSLLTTYAKYMATKKYTFNCGSLLVTEKTVRSVAKRQVDYILGNNPMKMSYMVGYGRNYPRRIHHRGSSLPSLAMHPQSFGCEAGFQPFYYTANPNPNILVGAIIGGPNQNDFFPDERTDYSHSEPATYINAAIVGPL
>LPS_classB+|GSVIVT01018617001
YGDALTKSILFFEGQRSGKLPSSQRVNWRKDSGVNDGKDVKVDLTGGYYDAGDNVKFNFPMAFTTTLLAWSVIEFGQFMDPDLQNALDAVRWGTDYLLKATTTPGTVIALVGDPFGDHYCWERPEDMDTPRTTYEVNTTSPGSEVSAEIAAALAAASIAFNASDSQYSQTLVTRAISVFDFADKNRGSYNDAIGRVVCPYYYCDGSGYMDELGWGAAWLYKATNNESYWNYVMDTDGTLSYRDNFAEFGWDTKVAGINVLVSGWVLQEKLDASPFVLDADRFVCTILPESPTKSVTYSPGGLLFKSGPSNMQHATTLSFLLVVYAGYSKGNGRQIQCGNVVVSPDRLVEVSKSQVNYILGNNPLGMSYMVGYGDKFPNRIHHRGSSLPSMDAHPDRIDCNGGTPYFQTQDPNPNLLTGAVVGGPAPDDSYADSRADVSQSEPATYINAPLVGLL
>LPS_classB+|GSVIVT01019664001
YADALAKSILFYEGQRSGKLPSSQRLTWRGDSGLSDGSSYHVDLVGGYYDAGDNVKFGLPMAFTTTLLAWSVIEFGNSMPSQIGNARAAIRWSTDYLLKAATATPGTLYVQVGDPNMDHKCWERPEDMDTPRNVYKVSKQNPGSDVAAETAAALAAASIVFKDSDPSYSTKLLQTAMKVFDFADSYRGSYSDSLSSVVCPFYCSYSGYHDELLWGASWIHRASNNASYLAYIQSNGQTMGADDDDYSFSWDDKRAGTKVLLSKDFLEKNTEEFQLYKRHSDNYICSLIPGTSSFQAQYTPGGLFYKGSESNLQYVTSTAFLLLTYAKYLSSNGGSASCGTSTVTAERLISLAKKQVDYILGDNPAKMSYMVGFGDKYPQHVHHRENK
>LPS_classB+|GSVIVT01028042001
LTWRRDSGLSDGAAMHVDLVGGYYDAGDNVKFGFPMAFTTTMLSWSVIEFGGLMKGELQHAKEAIRWATDYLLKATVHPDTIYVQVGDANKDHACWERPEDMDTSRSVFKVDRNTPGSDVAAETAAALAAASVVFRRSDPTYSKLLIRRAIRVFQFADRYRGAYSNGLKNYVCPFYCSYSGYQDELLWGAAWLHKATRNPTFLSYIQVNGQTLGADDSDNTFGWDNKHVGARILLSKAFLLQRVQSLHDYKGHADNFICSLVPGTPFSQAQYTPGGLLFKMSDSNMQYVTSTSFLLVTYAKYLTSAHKVVNCGGTIITPKRLRVIAKKQVDYLLGDNPLKMSYMVGYGPRYPQRIHHRGSSLPSIAKHPAKIQCSAGFNIMHSQSPNPNILVGAVVGGPDQHDRFPDQRSDFEQSEPSTYTNAPLVGAL
>LPS_classC|Aquca_013_00114.1
YGEALSKSILFFEAQRSGYLPSTQRVKWRADSGLLDGKASGVDLVGGYYDAGDNVKFGLPMAFTITMMSWSIVEYGKQMAASGELSNAMEAIKWGTDYLIKAHPEPNVLFGEVGDGTSDHYCWQRPEDMTTDRHAYRIDVNNPGSDLAGETAAAMASASIVFRHFNPSYASELLSHAKQVPLSILFNMFLRHFLRFRICFLVMLFEFADKYRGKYDSSIRIARGYYQSYSGYDDELLWAAVWMYQATNDQYYLDYLGNNGDSMGGTGWAMTEFGWDVKYAGVQVLAAKFLMQGKAANHLEVFQRYQEKAEYFMCSCIGKGNRNVPRTPGGLLFRQRWNNLQFATTSSFLITAYSDYLSSTGNSLKCAAGTALPSELLAFAKSQVDYILGDNPRATSYMVGYGSNYPQQVHHRASSIVSIKDDPSFVSCRGGYATWFGRKASDPNLLTGAIVGGPDAYDNFVDERDNYEQTEPATYNNAPLFGIL
>LPS_classC|Aquca_002_01464.1
YEDALQKTVQFFEAQRSGKLLPNQHVKWRGDSGLKDGFSQGVDLVGGYYDAGDHVKFGLPMAYSVTMLSWGAIAFRKHIAASNQLGHVLDAIKWGTDYFIKAHTQPNVLWGQVGDGNSDHYCWERAEDMTTPRTAYKVDADHPGSDLAGETAAAMAAASIAFKAYNSSYSSLLLVHAKQLFSFADRFRGKYDNSIPSAHQFYASVSGYSDELLWAATWLYRATGEEYYLKYVVDNAVSMGGTGWAVGEFSWENKYAGVQILLAQVLMDGKGGPYTSTLKQYQAKADFFVCACLQKNGGYNVDMTPGGLLYLHEWNNLQYVSSAAFLLTVYSDSLSASNSEIKCPDGQIKPQDLLNFAQSQADYILGKNPKSISYLIGHGPSYPVHVHHRGSSIASTSVLHSTVGCVEGFESWYRRKEGNPNVLFGGLVGGPDSKDEFSDERYNYEQTEPTISGTAPLVGLF
>LPS_classC|Aquca_037_00141.1
YGQALSKSILFFEAQRSGYLPSTQRVKWRANSGLQDGKTSGVDLVGGYYDAGDNVKFGLPMAFTITMMSWSIVEYGQQMAQSGELGHAMEAVKWGTDYLIKAHPEPNVLYGEVGDGNTDHYCWQRPEDMTTDRHAYRIDPNNPGSDLAGETAAAMAAASIVFRRHNPAYSNQLLSHAKQLFYFADKYRGKYDSSIRVAQKYYQSYSGYADELLWAAGWMYQATNEQYYLNYLGNNGDALGGTGWAMTEFGWDVKYVGAQVLAAKFLMQGKAGTHTPVFGKYQQKAEYFMCSCIGKGSRNVQRTPGGLLFRQRWNNLQFVTSSSFLLSVYSDYLTSAGKSLNCAGGTASPAELLNFAKSQVDYILGDNPRATSYMVGYGSNYPQQVHHRASSIVSIKVNPSFVSCRGGYATWFSRKASDPNLLTGAIVGGPDAYDNFADERDNYEQTEPATYNNAPLLGLL
>LPS_classC|489943
YKQALSKSILFFEAQRSGHLPPNQRVSWRSHSGLYDGKSSGVDLVGGYYDAGDNVKFGLPMAFTVTTMCWSIIEYGGQLKSNGELGHAIDAVKWGTDYFIKTHPEPNVLYGEVGDGKSDHYCWQRPEEMTTDRKAYKIDRNNPGSDLAGETAAAAAASIVFRRSDPSYSAELLRHAHQLFEFADKYRGKYDSSITVAQKYYRSVSGYNDELLWAAAWLYQATNDKYYLDYLGKNGDSMGGTGWSMTEFGWDVKYAGVQTLVAKVLMQGKGGEHTAVFERYQQKAEQFMCSLLGKSTKNIKKTPGGLIFRQSWNNMQFVTSASFLAAVYSDYLSSSKRDLRCSQGNISPSQLLDFSKSQVDYILGDNPRATSYMVGYGENYPRQVHHRGSSIVSFNVDQKFVTCRGGYATWFSRKGSDPNVLTGAIVGGPDAYDNFADQRDNYEQTEPATYNNAPLLGVLA
>LPS_classC|474038
YGNALDKTFLFFEAQRSGKLPAAQRVKWRSHSGLKDGLAQGVSLEGGYYDAGDHVKFGLPMAFAVTMLSWAAVDNRKELSSSNQMQQTLWSIRWGTDYFIKAHPQPNVLWGQVGDGESDHYCWERPEDMTTSRTAYKLDQYHPGSDLAGETAAALAAASLAFKPFNSSYSALLLTHAKELFSFADKYRGLYTDSIPNAKAFYMSSGYSDELLWAAAWLHRATGDQYYLKYAMDNSGYMGGTGWGMKEFSWDNKYAGVQILLSKILLEGKGGVYTSTLKQYQTKADYFACACLKKNGGYNIQTTPGGLMYVREWNNLQYASAAAYLLAIYSDYLSAANAKLNCPDGLVQPQALLDFARSQADYILGKNRQGMSYVVGYGPKYPIHVHHRGASIPSIFVQRSFVSCVQGFDSWYRRSQADPNVIYGALVGGPDENDNYSDDRSNYEQSEPTLSGTAPLVGLF
>LPS_classC|Bradi2g07150.1.p
YGTALSKSILFLEAQRSGTLPSSQRIAWRANSGLLDGKANGVDLTGGYYDAGDNVKFGLPMAFTVTMMSWSIVEYGEQMAAAGQLDHAVEAVKWGTDYFIKAHPEANVLYGEVGDGDSDHSCWQRPEDMTTSRQAYRLDTQHPGSELAGETAAAMAAASLVFRRSNPGYASQLLQHSKQLFDFADKYRGRYDTSIPVAKGYYGSVSGYGDELLWASAWLYQATNDEHYLAYLANNGDSLGGTGWSTNQFGWDIKYPGVQVLASKILLQGKAGAAAHAGALRRYQQKADLFACSCLGKASNNNVQRTPGGMLYFQKWNNLQFVTSAAFLLAAYSDHLGQAKRAVQCPSGSTAQPAELLSFATAQVDYILGSNPRATSYMVGYGATYPREAHHRGASIVSFKSDPSFVGCNEGYSNWYGRKGSNPNLLDGAIVGGPDEYDNFADERNNYQQTEPTTYNNAPLMGVL
>LPS_classC|Bradi2g32270.1.p
YGMALRKSILYFEAQRSGMLPADQKVTWRASSGLFDGKANGVDLVGGYYDAGDNVKFGLPMAFTVTMMSWSILEYVEQMAAAGELQNAMDAVKWGTDYFIKAHPEPDVLYGEVGDGDTDHSCWQRPEDMTTSRQAFRVDPQNPGSDLAGETAAAMAAASMIFRTTYPGYANLLLEHSKQLFEFADKYRGKYDASIPVARNYYGSFSGYGDELLWAAAWLFEATEERSYLEYLASNGDALGGTGWSINQFGWDVKYPGVQVLAAKFLLQERAGEHADALQRYTQNAEFFVCSCVGKGAVNVPRTPGGVMYHQRWNNLQFVTSASFLLTVYADYTTVAGRGAVRCPAGAVQPYEILTFVKSQVNYILGDNPRGTSYMVGYGLSYPRQVHHRGASIVSVKRDPSFVSCQEGYSSWYGSQASNPNVLEGAIVGGPDEYDDFADERNNYEQTEAATYNSAPLLGVL
>LPS_classC|Bradi5g26010.1.p
YGGAFDKSLQFLEAQRSGKLPADRRPHWRGDSALTDGFSQGVDLVGGYYDSGDHVKFGFPMAYAVTMLSWGVLEFEKEMAAANNLNRALDAIRWGADYFLKAHSEPNSLWVQVGDGESDHLCWERAEDMSTPRTAFKIDAAHPGSDVAAETSAALAAASKAIRPYDSGYANLLIMHAKQLFAFADTFRGRYDDAVPGAKKFYPSASGYQDELLWAAAWLYEATGHEAHLRYVAQNADALGGTGWAVREFSWDNKYAGLQVLLSKLLFTGGGGANGLSDDYDDTLRQLNAKAEFFLCACLQKNGGNNVRTTPAGLLYVADWNNMQYVTSSAFLLAVYADYLAVSGRQLKCPDGEVSPSEMIRFVRRQVDYVLGDNPASMSYMVGYGENFPRRVHHRGASIPAVGSVNGIVGCMDGFDRFYNTKEADPNVLYGALVGGPDANDAFVDDRCNYQRAEPTIATAAPIVGVF
>LPS_classC|Brara.C02656.1.p
YKQALSKSIIFFEAQRSGHLPPNQRVSWRSHSGLNDGKSSGVDLVGGYYDAGDNVKFGLPMAFTVTTMCWSIIEYGGQLESNGELGNAIDAVKWGTDYFIKAHPEPNVLYGEVGDGKSDHYCWQRPEEMTTDRRAYKIDRNNPGSDLAGETAAAMAAASIVFRRSDPSYSAELLRHAHELFEFADKYRGKYDSSITVAQKYYGSVSGYNDELLWAAAWLYQATNDKYYLDYLGKNGDSMGGTGWSMREFGWDVKYAGVQTLVAKILMQGKAGEHTAVFERYQEKAEQFMCSMLGKSTKNIQKTPGGLIFRQRWNNMQFVTSASFLAAVYSDYLSSSKRNLRCSQGNVSPSQLLDFSKSQVDYILGDNPRGTSYMVGYGHNYPRQVHHRGSSIVSYKVDQKFVTCRGGYATWYSRKASDPNVLTGALVGGPDAYDNFADNRDNYEQTEPTTYNNAPLLGVL
>LPS_classC|Brara.E01714.1.p
YGNALDKTFLFFEAQRSGKLPAAQRVKWRSHSGLADGLAQGVSLEGGYYDAGDHVKFGLPMAFAVTMLSWAAVDNQKELSGSNQMQQTLWSIRWGTDYFIKAHPQPNVLWGQVGDGKSDHYCWERAEDMTTSRTAYKLDQYHPGSDLAGETAAALAAASLAFKPYNSSYSAILLTHAKELFSFADKYRGLYTDSIPNAKAFYMSSGYSDELLWAAAWLHRATGDEYYLKYAVNNAGYMGGTGWGMKEFSWDNKYAGVQVLLSKILLEGKGGAYTSTLKQYQMKADYFACACLKKNGGYNIQTTPGGLMYVREWNNLQYASAAAFLLAIYSDYLSAANAKLNCPDGSVPPQALLDFSRSQADYILGKNRQGMSYLVGYGPKYPIRVHHRGASIPSIFVQRSSVNCVQGFDSWYRRAQADPNVIYGALVGGPDQNDYYSDDRTNYEQSEPTLSGTAPLIGLF
>LPS_classC|Brara.I01325.1.p
YGQALSKSLLFFEAQRSGVLPRNQRVTWRSHSGLNDGKSSGVNLVGGYYDAGDNVKFGLPMAFTVTMMAWSVIEYGNQLAANGELGHSIDAIKWGTDYFIKAHPEPNVLYGEVGDGNTDHYCWQRPEEMTTDRKAYRIDPSNPGSDLAGETAAAMAAASIVFRRSNPAYSRLLLTHAYQLFDFADKYRGKYDSSITVARKYYGSVSGYNDELLWAAAWLYQASNNQFYLDYLGRNGDSMGGTGWSMTEFGWDVKYAGVQTLVAKFLMQGKGGRHTAVFQKFQQKADFFMCSLLGKGSRNIQKTPGGLIFRQRWNNMQFVTSASFLTTVYSDYLTSSRSNLRCSAGNVAPSQLLSFAKSQVDYILGDNPRATSYMVGYGNNFPQRVHHRGSSIVSYKVDRSFVTCRGGYATWFSRKGSDPNLLTGAIVGGPDAYDNFADRRDNYEQTEPATYNNAPLLGVL
>LPS_classC|Bostr.25463s0223.1.p
YKQALSKSILFFEAQRSGHLPPNQRVSWRSHSGLYDGKASGVDLVGGYYDAGDNVKFGLPMAFTVTTMCWSIIEYGSQLESNGELGHTIDAVKWGTDYFIKAHPEPNVLYGEVGDGKSDHYCWQRPEEMTTDRKAYKIDQNNPGSDLAGETAAAMAAASIVFRRSDPSYSAELLRHAHQLFEFADKYRGKYDSSITVAQKYYRSVSGYNDELLWAAAWLYQATNDKFYLDYLGKNGDSMGGTGWSMTEFGWDVKYAGVQTLVAKVLMQGKAGEHTAVFERYQQKAEQYMCSMLGKSTKNIKKTPGGLIFRQSWNNMQFVTSASFLAAVYSDYLSSSKRDLSCSQGNISPSQLLDFSKSQVDYILGDNPRATSYMVGYGENYPRKVHHRGSSIVSFNVDQKFVTCRGGYATWYSRKGSDPNVLTGALVGGPDAYDNFADQRDNYEQTEPATYNNAPLLGVL
>LPS_classC|Bostr.26675s0278.1.p
YGNALDKTFLFFEAQRSGKLPAAQRVKWRSHSGLKDGLAQGVSLEGGYYDAGDHVKFGLPMAFAVTMLSWAAVDNRKELSGSNEMQQTLWSIKWGTDYFIKAHPQPNVLWGQVGDGESDHYCWERAEDMTTSRTAYKLDQYHPGSDLAGETAAALAAASLAFKPFNSSYSALLLSHAKELFSFADKYRGLYTDSIPNAKAFYMSSGYSDELLWAAAWLHRATGDQYYLKYAMDNAAYMGGTGWGMKEFSWDNKYAGVQILLSKILLEGKGGAYTSTLKQYQTKADYFACACLKKNGGYNIQTTAGGLMYVREWNNLQYVSAAAYLLAVYSDYLSAANAKLNCPDGSVQPQALLDFARSQADYILGNNRQGMSYVVGYGPKYPIRVHHRGASIPSVFVQRSSVNCVQGFDSWYRRSQADPNVIYGALVGGPDQNDNYSDDRSNYEQSEPTLSGTAPLVGLF
>LPS_classC|Bostr.29223s0050.1.p
YGQALSKSLLFFEAQRSGVLPRNQRVTWRSHSGLTDGKSSGVNLVGGYYDAGDNVKFGLPMAFTVTMMAWSVIEYGNQLQANGELGNSIDAIKWGTDYFIKAHPEPNVLYGEVGDGNTDHYCWQRPEEMTTDRKAYRIDPSNPGSDLAGETAAAMAAASIVFRRSNPVYSRLLLTHAYQLFDFADKYRGKYDSSITVAQKYYRSVSGYNDELLWAAAWLYQASNNQFYLDYLGRNGDAMGGTGWSMTEFGWDVKYAGVQTLVAKFLMQGKAGRHAPVFRRFKDKADFFMCSLLGKGSRNIQKTPGGLIFRQRWNNMQFVTSASFLTTVYSDYLTSSRSNLRCSAGNVAPSQLLSFAKSQVDYILGDNPRATSYMVGYGNNFPQRVHHRGSSIVSVKVDRTFVTCRGGYATWFSRKGSDPNLLTGAIVGGPDAYDNFADRRDNYEQTEPATYNNAPLLGVL
>LPS_classC|Ciclev10033912m
YAEALDKTFLFFEAQRSGKLPENQRVKWRGDSGLKDGSLQGVDLVGGYYDAGDHVKFGLPAAFTVTMLAWGTIEYRKEITELNQMGHALWAIRWGTDYFMKAHTQPNVLWAQVGDGDSDHYCWERAEDMTTPREAFKLDQYHPGSDLAGETAAALAASAIAFKPYNSSYSELLLLHAKQLFSFADRFRGLYDDSIKCAKQFYTSSGYSDDLLWAATWLYRATNEECYLKYVVDNAEYMGGTGWAVKEFSWDNKYAGVQILLSKVLEGRGGAYTATLKQYKAKADYFACACVQKNAGYNVHLTPGGLMYVREWNNMQYASAAAFLLSVYYDYLSAANAKLNCPDGQIQPQQLFDFAKSQADYILGKNPNSMSYLVGYGPKYPVHVHHRGSSIASVYNLDSPVGCVQGFETWYRRNEGNPNVLHGALVGGPDQNDKFTEDRSNYEQTEPTLTACAPLVGLFS
>LPS_classC|Ciclev10019301m
YGQALSKSILFFEAQRSGYLPHNQRVTWRANSGLNDGKASGVDLVGGYYDAGDNVKFGLPMAFTVTMMSWSIIEYGKQMAASGELGHAMNAIKWGTDYFIKAHPQPNVLYGEVGDGNTDHNCWQRPEDMTTDRRAYKIDPSNPGSDLAGETAAAMAAASIVFRHSDPAYSSELLRHAYQLFDFADKYRGKYDGSITVAQKYYRSISGYNDELLWAAAWLYQASGNQHYLDYLGKNGDSMGGTGWGMTEFGWDVKYPGVQTLVAKFLMQGKAGHYAPVFERYQQKAEYFMCSCLGKGSRNVQKTPGGLIFRQRWNNMQFVTSASFLATVYSDYLASAGRDLKCSAGNVAPAELLGFAKSQVDYILGDNPRATSYMVGYGNNYPQRVHHRASSIVSIKVNPSFVSCRGGYATWFSSKGSDPNLLVGAVVGGPDAYDNFGDRRDNYEQTEPATYNNAPILGIL
>LPS_classC|Cagra.1255s0001.1.p
YGQALSKSLLFFEAQRSGVLPRNQRVTWRSHSGLSDGKSSGVNLVGGYYDAGDNVKFGLPMAFTVTMMAWSVIEYGSQLQANGELGNSIDAIKWGTDYFIKAHPEPNVLYGEVGDGNTDHYCWQRPEEMTTDRKAYRIDPSNPGSDLAGETAAAMAAASIVFRRSNPVYARLLLTHAYQLFDFADKYRGKYDSSITVAQKYYRSVSGYNDELLWAAAWLYQASNNQFYLDYLGRNGDAMGGTGWSMTEFGWDVKYAGVQTLVAKFLMQGKAGRHAPVFRRFKDKADFFMCSLLGKGSRNIQKTPGGLIFRQRWNNMQFVTSASFLSTVYSDYLTSSRSNLRCSSGNVAPSQLLSFAKSQVDYILGDNPRATSYMVGYGNNFPQRVHHRGSSIVSVKVDRTFVTCRGGYATWFSRKGSDPNLLTGAIVGGPDAYDNFADRRDNYEQTEPATYNNAPLLGVL
>LPS_classC|evm.TU.contig_27379.2
YGQALSKSILFFEAQRSGYLPSTQRVTWRAHSGLNDGKASGVDLVGGYYDAGDNVKFGLPMAFTVTMMSWSIIEYGKQMAASGELGHAMDAVKWGTDYFIKAHPQPYVLYGEVGDGNTDHYCWQRPEDMTTDRRAYKIDPSNPGSDLAGETAAAMAAASIVFRRSNPSYANLLLRHAHQLFDFADKYRGKYDSTITVAQKYYRSVSGYNDELLWAASWLYQATNNQYYLNYLGNNGDSMGGTGWGMTEFGWDVKYAGVQTLVAKFLMQGKAGRHAPVFERYQQKAEYFMCSLIGKGSRNVQKTPGGLIFRQRWNNMQFVTSASFLATVYSDYLTSAGRNLKCAAGNVAPNQLLSFAKSQVDYILGDNPRATSYMVGYGNNYPRQVHHRGSSIVSIKVNPTFVSCRGGYATWFSRKGSDPNILAGAIVGGPDAYDSFADERDNYEQTEPATYNNAPLLGIL
>LPS_classC|Carubv10012624m
YGNALDKTFLFFEAQRSGKLPAAQRVKWRSHSGLKDGLAQGVSLEGGYYDAGDHVKFGLPMAFAVTMLSWAAVDHRKELSASNQMQQTLWSIRWGTDYFIKAHPQPNVLWGQVGDGESDHYCWERAEDMTTSRTAYKLDQYHPGSDLAGETAAALAAASLAFKPFNSSYSALLLSHAKELFSFADKYRGLYTDSIPNAKAFYMSSGYSDELLWAAAWLHRATGDQYYLKYAMDNAGYMGGTGWGMKEFSWDNKYAGVQILLSKVLLEGKGGAYTSTLKQYQMKADYFACACLKKNGGYNIQTTAGGLMYVREWNNLQYASAAAYLLAVYSDYLSAANAKLNCPDGSVQPQALLDFARSQADYILGKNRQGMSYVVGYGPKYPIRVHHRGSSIPSIFAQRSSVKCVQGFDSWYRRSQADPNVIYGALVGGPDQNDYYSDDRSNYEQSEPTLSGTAPLVGLF
>LPS_classC|Carubv10019981m
YGQALSKSLLFFEAQRSGVLPRNQRVTWRSHSGLSDGKSSGVNLVGGYYDAGDNVKFGLPMAFTVTMMAWSVIEYGSQLQANGELGNSIDAIKWGTDYFIKAHPEPNVLYGEVGDGNTDHYCWQRPEEMTTDRKAYRIDPSNPGSDLAGETAAAMAAASIVFRRSNPVYARLLLTHAYQLFDFADKYRGKYDSSITVAQKYYRSVSGYNDELLWAAAWLYQASNNQFYLDYLGRNGDAMGGTGWSMTEFGWDVKYAGVQTLVAKFLMQGKAGRHAPVFRRFKDKADFFMCSLLGKGSRNIQKTPGGLIFRQRWNNMQFVTSASFLTTVYSDYLTSSRSNLRCSSGNVAPSQLLSFAKSQVDYILGDNPRATSYMVGYGNNFPQRVHHRGSSIVSVKVDRTFVTCRGGYATWFSRKGSDPNLLTGAIVGGPDAYDNFADRRDNYEQTEPATYNNAPLLGVL
>LPS_classC|Carubv10003874m
YKQALSKSILFFEAQRSGHLPPNQRVSWRSHSGLYDGKSSGVDLVGGYYDAGDNVKFGLPMAFTVTTMCWSIIEYGGQLQSNGELGHAMDAVKWGTDYFIKAHPEPNVLYGEVGDGKSDHYCWQRPEEMTTDRRAYKIDRNNPGSDLAGETAAAMAAASIVFRRSDPSYSAELLRHAHQLFEFADKYRGKYDSSITVAQKFYRSVSGYNDELLWAAAWLYQATNDKYYLDYLGKNGDSMGGTSWSISEFGWDVKYAGVQTLVAKVLMQGKAKEHKAVFERYQEKAEQYMCSLLGKSTKNIKKTPGGLIFRQSWNNMQFVTSASFLAAVYSDYLSSSKRDLRCSQGNVSPSKLLDFSKSQVDYILGDNPRATSYMVGYGNNYPRQVHHRGSSIVSFNVDQKFVTCRGGYATWYSRKGNDPNVLTGALVGGPDAYDNFADQRDNYEQTEPATYNNAPFLGVL
>LPS_classC|Cucsa.128330.1
YGDALDLSFLYLEAQRSGKLPVDRRVKWRGDSGLKDGFAQGVNLVGGYYDAGDNVKFGLPMAFVATILSWGAIDFNKEITNANQMDNTLKAIKWATDYFLKAHTQRNVLWGQVGDGSSDHFCWERPEDMTTPRTAFKIDESHPGSDLAGETAAALAAASIAFKTYNSAYSNLLLAHAKELFTFADTFRGLYDDSIPCVSGFYTSSGYWDELLWAATWLFRATGDEYYLKYTVDKAVSFGGTGWAMKEFSWDNKYAGVQVLLTKVLLEGRGGGYESTLKQYQAKADYFACACLEKNDGFNINKTPGGLLYAHEWNNMQYASTAAFLMAVYSDYLSTANAKLICPDGVFEPKELLNFAQSQADYILGKNPNSLSYLIGYGPKFPQKLHHRGSSIASIFTDPVPVGCVQGFDTWYHRPQGNPNILHGALVGGPDKNDRFGDERSDYEQTEPTLTASAPLIGLF
>LPS_classC|Cucsa.107370.1
YGQALTKSLLFFEAQRSGYLPHNQRVNWRANSGLQDGKASGVDLVGGYYDAGDNVKFGLPMAFTVTMMSWSIIEYGKQMATNGELSHALDAVKWGTDYFIKAHPEPYVLYGEVGDGNTDHYCWQRPEDMTTDRHAYKIDPSNPGSDLAGETAAAMAAASIVFRHYNPSYANELLSHARQLFEFADKYRGKYDSSITVAQKYYRSVSGYNDELLWAAAWLYEATNNQYYLNYLGENGDSMGGTGWSMTEFGWDVKYAGVQTLVAKFLLQGRAAHHAPVFERYKEKAENFLCSCMKKGTRNVQTTPAGLIFRQRWNNMQFVTSASFLATVYSDYLSSSGGNLKCAAGYVQPSELLRFAQSQVDYILGDNPRATSYMVGYGNNYPRQVHHRGSSIVSIKVNSAFVSCRGGYATWYTRKASDPNLLTGALVGGPDAYDNFADQRDNYEQTEPATYNNAPILGIL
>LPS_classC|Cucsa.303850.1
YGSALTKSLLFFEAQRSGFLPRNQRVNWRSHSGLQDGKASGVDLVGGYYDAGDNVKFGLPMAFTVTMMSWSILEYRAQLAASGELGHAMDAVKWGTDYFIKAHTEPNVLYGEVGDGNTDHYCWQRPEDMTTDRRAYRIDPSNPGSDLAGETAAAAAASLVFRRSNPAYANTLLNHAYQLFDFADKYRGKYDSSITVAQKYYRSVSGYNDELLWAAAWLYQASNNQYYLKYLADNGDSMGGTGWSMTEFSWDVKYAGVQTLVAKFLMQGKAGAYAPVFRRYQEKAEAFLCACLRKGYKNVQVTPGGLIYRQRWNNMQFVTTASFVAAVYSDYLTSSRSSMKCPAGYVQPSELLTFAKSQVDYILGDNPRATSYMVGYGNNFPRRVHHRGSSIVSYKRDSKFIACREGYATWFSKKTSDPNTLVGALVGGPDAYDNFADQRDNYEQTEPATYNNAPLLGLLA
>LPS_classC|orange1.1g043219m
YDEALDKTFLFFEAQRSGKLQENQRVKWRGDSGLKDGSLQGVDLVGGYYDAGDHVKFGLPAAFTVTMLAWGTIEYRKEITELNQMGHALWAIRWGTDYFMKAHTQPNVLWAQVGDGDSDHYCWERAEDMTTPREAFKLDQYHPGSDLAGETAAALAASAIAFKPYNSSYSELLLLHAKQLFSFADRFRGLYDDSIKCAKQFYTSSGYSDDLLWAATWLYRATNEEYYLKYVVDNAEYMGGTGWAVKEFSWDNKYAGVQILLSKVLMEGRGGAYTATLKQYKAKADYFACACVQKNAGYNVHLTPGGLMYVREWNNMQYASAAAFLLSVYYDYLSAANAKLNCPDGQIQPQQLFDFAKSQADYILGKNPNSMSYLVGYGPKYPVHVHHRGSSMASVYNLHSPVGCVQGFETWYRRNEGNPNVLHGALVGGPDQNDKFIDDRSNYEQTEPTLTACAPLVGLF
>LPS_classC|orange1.1g006835m
YGQALSKSILFFEAQRSGYLPHNQRVTWRANSGLNDGKASGVDLVGGYYDAGDNVKFGLPMAFTVTMMSWSIIEYGKQMAASGELGHAMNAIKWGTDYFIKAHPQPNVLYGEVGDGNTDHNCWQRPEDMTTDRRAYKIDPSNPGSDLAGETAAAMAAASIVFRHSDPAYSSELLRHAYQLFDFADKYRGKYDGSITVAQKYYRSISGYNDELLWAAAWLYQASGNQHYLDYLGKNGDSMGGTGWGMTEFGWDVKYPGVQTLVAKFLMQGKAGHYAPVFERYQQKAEYFMCSCLGKGSRNVQKTPGGLIFRQRWNNMQFVTSASFLATVYSDYLASAGRDLKCSAGNVAPAELLGFAKSQVDYILGDNPRATSYMVGYGNNYPQRVHHRASSIVSIKVNPSFVSCRGGYATWFSSKGSDPNLLVGAVVGGPDAYDNFGDRRDNYEQTEPATYNNAPILGIL
>LPS_classC|Eucgr.J00862.1
YGDAVEKSLMFFEAQRSGKLPTDQQVKWRGDSALHDGFSQGVDLVGGYYDAGDHVKFGLPMAFTITMLAWGVAEFRKEITGLNQMDHTLRAIRWGTDYILKAHPQPDVLWAQVGDGNSDHYCWERAEDMTTPRTAYKLDHENPGSDLAGETAAALAAASMAFRPYNSSYSNLLLAHAKQLFSFADRFRGQYDDSIQSAQQFYPSSSYSDELLWGATWLYRATGDQKYLQYAIDNAESMGGISWGVKEFSWDTKYAGVQVLLSKVLMDNPYSPHASILKQYQAKAEYFMCACMQKNNGYNVNRTPGGLMYMHEWNNMQYVSSASFLLAVYSGYLSPSKAKVTCPNGEVQPQDLLNFAKSQGDYILGKNPKSISYLVGYGQSYPTHVHHRGASIAPISVLQSPVKCVQGFDAWYHRPQGNPNVIYGALVGGPDKNDGFYDDRSNYEQTEPTLSACAPLIGLF
>LPS_classC|Eucgr.D01733.1
YGQALSKSILFFEAQRSGYLPKNQRVPWRANSGLNDGKASGVDLVGGYYDAGDNVKFGLPMAFTVTMMSWSILEYGRQMAKSGELGHAMEAVKWGTDYFIKAHPHPYVLYGEVRDGNSDHYCWQRPEDMTTDRRAYRIDPSNPGSDLAGETAAAMAAASLVFRRYDPAYSAELLRHAQQLFEFADKYRGKYDSSITVAQKYYRSVSGYNDELLWAAAWLYQATNNQYYLEYLGKNGDSLGGTEWAMTEFSWDVKYAGVQTLVSKILMQGRAGHYAPVFERYQQKAEYFMCSCLGRGTRNVQRTPGGLLFRQRWNNLQFVTSASFLMTVYSDYLASSKRNLHCSSGAVAPSALVSFAKSQVDYILGDNPRATSYMVGYGANYPRQVHHRASSIVSFKVNPTFVSCRGGYATWFSRKASDPNLLTGAIVGGPDAYDNFADQRNNYEQTEPATYNNAPLFGVL
>LPS_classC|Eucgr.E00858.1
YGQALSKSILFFEAQRSGYLPSTQRVTWRANSGLSDGKASGVDLVGGYYDAGDNVKFGLPMAFTVTMMSWSILEYGKQMAAGGELSHAIDAVKWGTDYFIKAHPEPNVLYGEVGDGNTDHYCWQRPEDMTTDRKAYRIDQSNPGSDLAGETAAAAAASIVFRHSNAAYSGELLRHAEQLFEFADKYRGKYDGSITVAQKYYRSISGYNDELLWAAAWLYQATNNQYYLGYLANNGDSLGGTGWGMTEFGWDVKYAGVQTLVAKFLMQGKAGHYASVFEKYQQKADYFMCSCLGKGSRNVQKTPGGLIFRQSWNNMQFVTSASFLMTVYSDYLSSSGKSLQCSSGSVQPSELLSFAKSQVDYILGDNPRATSYMVGYGNNYPRQVHHRAASIVSIKEDSSFVTCRGGYATWFSRKASDPNLLAGAIVGGPDAYDNFADQRDNYEQTEPATYNNAPLLGTLA
>LPS_classC|Thhalv10023353m
YGQALSKSLLFFEAQRSGVLPRNQRVTWRSHSGLNDGKSSGVNLVGGYYDAGDNVKFGLPMAFTVTMMAWSVIEYGNQLAANGELGHSIDAIKWGTDYFIKAHPEPNVLYGEVGDGNTDHYCWQRPEEMTTDRKAYRIDPSNPGSDLAGETAAAMAAASIVFRRSNPAYSRLLLTHAYQLFNFADKYRGKYDSSITVAQKYYRSVSGYNDELLWAAAWLYQASNNQFYLDYLGRNGDSMGGTGWSMTEFGWDVKYAGVQTLVAKFLMQGKAGRHTPVFQRFQQKADFFMCSLLGKGLRNIQKTPGGLIFRQRWNNMQFVTSASFLTTVYSDYLTSSRSNLRCSSGNVAPSQLLSFAKSQVDYILGDNPRATSYMVGYGNNFPQRVHHRGSSIVSYKVDRTFVTCRGGYATWFSRKGSDPNLLTGAIVGGPDAYDNFADRRDNYEQTEPATYNNAPLLGVL
>LPS_classC|Thhalv10011318m
YGNALDKTFLFFEAQRSGKLPATQRVKWRSHSGLKDGLAQGVSLEGGYYDAGDHVKFGLPMAFAVTMLSWAAVDNRKELSGSNQMQQTLSSIKWGTDYFIKAHPQPNVLWGQVGDGESDHYCWMRAEDMTTSRTAYKLDQYHPGSDLAGETAAALAAASLAFKPFNSSYSAILLSHAKELFSFADKYRGLYTDSIPNAKAFYMSSGYSDELLWAAAWLHRATGDQYYLKYAVDNAGYMGGTGWGMKEFSWDNKYAGVQILLSKILLEGKGGVYTSTLKQYQMKANYFTCACLKKNGGYNIQTTPGGLMYVREWNNLQYASAAAFLLAVYSDYLSAANTKLNCPDGWVPPQALLDFARSQADYILGKNSQGMSYLVGYGPKYPIRVHHRGASIASIFVQRSSVNCVQGFDSWYRRSQADPNVIHGALVGGPDHNDYYSDDRTNYEQSEPTLSGTAPLVGLF
>LPS_classC|Thhalv10028514m
YKQALSKSILFFEAQRSGHLPPNQRVSWRSHSGLNDGKSSGVDLVGGYYDAGDNVKFGLPMAFTVTTMCWSIIEYGGQLESNGELGNAIDAVKWGTDYFIKAHPEPNVLYGEVGDGKSDHYCWQRPEEMTTDRRAYKIDRNNPGSDLAGETAAAMTAASIVFRRSDPSYSAELLRHAHQLFEFADKYRGKYDSSITVAQKYYRSVSGYNDELLWAAVWLYQATNDKYYLDYLGKNGDSMGGTGWSMTEFGWDVKYAGVQTLVAKVLMQGKAGEHTAVFERYQQKAEQYMCSLLGKSTKNIQKTPGGLIFRQRWNNMQFVTSASFLASVYSDYLSSSKRNLRCSQGNISPSQLLDFSKSQVDYILGDNPRATSYMVGYGQNYPRQVHHRGSSIVSFKVDQKFVTCRGGYATWYSRKGSDPNVLTGALVGGPDAYDNFADQRDNYEQTEPATYNNAPLLGVL
>LPS_classC|mrna32087.1-v1.0-hybrid
YGAALSKSILFFEAQRSGVLPHNQRVTWRSHSGLYDGKASGVNLVGGYYDAGDNVKFGLPMAFTVTMMSWSIIEYGKQMASSGELGHALDAVKWGTDYFIKAHPEPNVLYGEVGDGNTDHYCWQRPEDMTTDRRAYKISPSNPGSDLAGETAAAMAAASIVFRRTNPAYSRELLQHAYQLFDFADKYRGKYDSSITVAQKYYRSISGYNDELLWAAAWLYQASNNEYYLNYLAVNGDSMGGTGWGMTEFGWDVKYSGVQTLVAKFLMQGKAGKHAAVFQKYTAKAEYFMCSCLGKGSRNAQKTPGGLLFRQRWNNMQFVTSASFLATVYSDYLTSSRRTLKCASGNVAPSELLSFAKSQVDYILGDNPRATSYMVGYGNNYPQQVHHRGSSIVSIKKDSSFVSCRGGYATWFSRKASDPNLLTGAIVGGPDAYDNFADQRDNYEQTEPATYNNAPLIGIL
>LPS_classC|mrna01234.1-v1.0-hybrid
YGDALAKSLLYFESQRSGRLPYNQRVTWRDHSGLTDGLEQGVDLVGGYYDAGDHVKFGLPMAFTVTMLSWSVIEYRQQIAEAGELEHAMEAIKWGTDYFIKAHTGPNVLWAEVGDGDTDHYCWQRPEDMTTSRQAYKIDQNNPGSDLAGETAAAMAAAALVFKKTNPHYAHLLLHHAQQLFEFGDKYRGKYDEEGRLGVVKSYYASVSGFKDELLWAALWLYKATDNEEYLMYVINEAENFGGIGWAITEFSWDVKYAGIQVMASKLLNEEKHKKHSAILEKYRSKAEYYICSCLNKNLDTTNVERTPAGLLYIRQWNNMQYVSTASFLLTYSDFLKSSNQKLSCHGGTVAHQEILSFAKSQVDYILGSNPSNMSYLVGYGSNYPQRVHHRGASVVSYRENKAFIGCTQGYDNWYGRLEPNPNVLVGALVGGPDSHDNFLDQRDNYMQTEACTYNTAPLVGVFA
>LPS_classC|mrna11058.1-v1.0-hybrid
YGEALDKSLLFFEAQRSGKLPPNQRVKWRGDSGLKDGLAQGVDLVGGYYDAGDHVKFGLPMAFTVTMLSWGAIEFRKEITDLDQLGQTLWAIRWGTDYFIKAHPQPNVLWGQVGDGNSDHYCWERAEDMTTPRNAYKIDESHPGSDIAGETAAALASAAMAFKPYNSSYSSLLLVHAKQLFSFADRFRGLYDETIEDAKEFYTSSGYSDELLWAAAWLYEATNDDYYLKYVVDNAVYMGGTGWSVKEFSWDNKYAGVQILLTKVLLEGRGGAYTSTLKQYQAKADYFACACLQKNDGYNVHTTPGGLLYVREWNNLQYVSSASFLLAVYSDYLSAANAKLNCPEGEVQPQEILNFAKSQADYILGKNPKSMSYIVGYGAKYPVHVHHRDASIPSISVLSAVVGCVQGFETWYHRTEGNPNVIYGGLVGGPDQNDNFSDDRSNYEGTEPTISGTGPLVGLF
>LPS_classC|Gorai.004G133700.1
YNQALSKSILFFEAQRSGYLPHNQRVTWRANSGLNDGKASGVDLVGGYYDAGDNVKFGLPMAFTITMMSWSIIEYGKQMGANGELGHAMEAVKWGTDYLIKAHPEPYVLYGEVGDGNSDHYCWQRPEDMTTNRHAYKIDPSNPGSDLAGETAAAMAAASIVFRRSNPAYSTELLRHAHQLFEFADKYRGKYDSSITVAQKYYRSISGYNDELLWAAAWLYQASNNEYYLNYLGKNGDSMGGTGWAMTEFGWDVKYAGVQTLVAKFLMQGKAGLHAPVFERYHQKAEYFMCSLIGKGGRNIQKTPGGLIFRQRWNNMQFVTSASFLATVYSDYLASSRGSLKCAAVNVAPSELLSFAKSQVDYILGDNPRATSYMVGYGNNFPRQVHHRASSIVSFKVDPKFVACRQGYATWYSRKASDPNVLTGAIVGGPDAYDNFADERDNYEQTEPATYNNAPLLGIL
>LPS_classC|Gorai.008G254000.1
YNQALSKSILFFEAQRSGYLPHNQRITWRANSGLNDGKASGVDLVGGYYDAGDNVKFGLPMAFTITMMSWSIIEYGKQMVANGELGHAMEAVKWGTDYFIKAHPQPYVLYGEVGDGNSDHYCWQRPEDMTTDRRAYKIDPSNPGSDLAGETAAAMAAASIVFRRSNPAYSRELLRHAYQLFEFADKYRGKYDSSITVAQKYYRSISGYNDELLWAAAWLYQASNNKYYLNYLAKNGDSMGGTGWAMTEFGWDVKYAGVQTLVAKFLMQGEAGHHAPVFEKYRQKAEYFMCSLIGKGSRNIQKTPGGLIYRQRWNNMQFVTSASFLATVYSDYLTSYRGSLKCAAGNVAPSELLSFAKSQVDYLLGDNPRATSYMVGYGNNYPRQVHHRGSSIVSIKVNPKFVACRQGYATWYTRKASDPNVLTGALVGGPDAYDNFADERDNYEQTEPATYNNAPLLGIL
>LPS_classC|Gorai.005G210200.1
YGEALDKTFMFLEAQRSGKLPFDQRVKWRGDSGLKDGALQGVDLVGGYYDAGDHVKFGLPMAFSVTMLAWGTIEYRKEITNLNQMGHTLWAIRWGTDYFIKAHTQPNVLWGQVGDGDSDHYCWERAEDMTTPRTAYKLDEAHPGSDLAGETAAALAAAAIAFKPYNSSYSELLLVHAKQLFSFADKFRGLYDDSIQCAKQFYTSSGYSDELLWAATWLFRATGDEHYLKYVVDNAVYMGGTGWAVKEFSWDNKYAGVQILLSKVLMEQKGGTYTSTLKQYQAKADYFACACLQKNDGYNVHLTPGGLMYVHEWNNLQYASAASFLLAVYSDYLSAANAKLTCPDGQIQPHEVLNFAKSQADYILGKNPKSMSYLVGYGPKYPTHVHHRGASIASISVLPSMVSCVQGFEAWYRRPETDPNVIYGALVGGPDQNDGFNDDRSSYEQTEPTLSGSAPLVGLF
>LPS_classC|Gorai.003G080800.1
YNQALSKSILFFEAQRSGYLPHNQRVTWRANSGLNDGKASGVDLVGGYYDAGDNVKFGLPMAFTITMMSWSIIEYGKPMAANGELGHAMEAVKWGTDYLIKAHPEPYVLYGEVGDGNTDHYCWQRPEDMTTDRHAYRIDPSNPGSDLAGETAAAMAAASIVFRRSNPAYSSELLHHAYQLFDFADKYKGKYDSSITVAQKYYRSVSGYNDELLWAAAWLYQASNNQYYLNYLGKNGDSMGGTGWAMTEFGWDVKYAGVQTLVAKFLMQGKAGMHAPVFERYHQKAEHFMCSLIGKGTRNVQKTPGGLMFRQRWNNMQFVTSASFLATVYSDYLASSKGTLRCAAGNVAPTQLLSFAKSQVDYLLGDNPRGTSYMVGYGNNFPRQVHHRGSSIVSIKVDSKFIACRQGYAAWYTRKASDPNVLTGAVVGGPDAYDNFADERNNYEQTEPATYNNAPLLGIL
>LPS_classC|Lus10003888
YGQALSKSILFFEAQRSGFLPHNQRVTWRSNSGLADGKASGVDLTGGYYDAGDNVKFGLPMAFTVTMMSWSIIEYGKQMAASGELRNAMEAIKWGTDYFIKAHPEPDVLYGEVGDGTTDHYCWQRPEDMTTDRRAYRIDPSNPGSDLAGETAAAMAAASVVFRHSDPAYSSELLNHAYQLFDFANKHRGKYDSSITVAQKYYRSISGYNDELLWAAAWLYQASSNEYYLNYLASNGDSLGGTGWAMTEFGWDVKYAGVQTLVSKILMQGRGGRHAPIFEKYQQKAEYFMCSCLGKEGRSIQKTPGGLIFRQRWNNMQFVTSASFLATVYSDYLSSARKNLHCSSAAVFPSDLLAFAKSQVDYILGDNPRATSYMVGYGNNYPQQVHHRASSIVSYKKDPSPISCRGGYATCSSGKASDPNLLTGAIVGGPDAYDNFADQRDNYEQTEPATYNNAPLVGIL
>LPS_classC|Lus10017402
YADALDKTFLFLEAQRSGKLPLTDQRVKWRGDSGLRDGHLQGVDLVGGYYDAGDHVKFGLPMAFSVTMMAWGAVDFDQDIISTDQMGNTLRAIRWETDYFLKAHTQPNVLWAQVGDGDSDHYCWERAEDMTTPRTSYKLDQNNPGSDLAGETAAALAASALAFKPYNSSYSNLLLAHAKQLFSFADRFRGLYDDSIQNAKQFYTSSGYSDELLWASTWLYRATGDEYYLKYAVDNAVYMGGTGWAVKEFSWDNKYAGVQILLSKILLEGRSGQYTQTLKQYQAKAGYFACACVQKNEGYNIHKTPGGLMYVREWNNMQYVSAAAFLTAVYSQYLTSSNAKLTCPRGQLVEPRELLDFAKSQADYILGKNPRAMSYMVGYGQQYPIHVHHRDANPNVVHGALVGGPDQKDNFSDQRANYEQTEPTLTASAPLIGLF
>LPS_classC|Lus10010201
YGDALDKTFLFLEAQRSGKLPLTDQRVKWRGDSGLRDGHLQGVDLVGGYYDAGDHVKFGLPMAFSVTMMAWGAVDFEKDIVLTDQMGNTLRAIRWGTDYFLKAHTQPNVLWAQVGDGDSDHYCWERAEDMTTSRTSYKLDQNNPGSDLAGETAAALAASALAFKPYNSSYSNLLLAHAKQLFSFADRFRGLYDDSIQNAKQFYTSSGYSDELLWAATWLYRATSDEYYLKYCADNAVYMGGTGWAVKEFSWDNKYAGVQILLSKILLEGRGGQYTQTLKQYQAKADYFACACVQKNDGYNIHKTPGGLMYVREWNNMQYVSAAAFLTAVYSQYLTASNAKLTCPRGQLVEPRELLGFAKSQADYILGKNPKSISYMVGYGQQYPIHVHHRGASIASIFLLRSSVECVQGFETWYRKADANPNVVYGALVGGPDQNDNFSDQRANYEQTEPTLTASAPLIGLF
>LPS_classC|Lus10001833
YGQALSKSILFFEAQRSGFLPHNQRVTWRSNSGLADGKASGVDLTGGYYDAGDNVKFGLPMAFTVTMMSWSIIEYGKQMAASGELRNAMEAIKWGTDYFIKAHPEPDVLYGEVGDGTTDHYCWQRPEDMTTDRRAYRIDPSNPGSDLAGETAAAMAAASIVFRHSDPAYSHELLNHAYQLFDFANKHRGKYDSSITVAQKYYHSISGYNDELLWAAAWLYQASSNEYYLNYLAANGDALGGTGWAMTEFGWDVKYAGVQTLVSKILMQGRAGRHAPVFEKYQQKAEYFMCSCLGKGRSIKKTPGGLIFRQRWNNMQFVTSASFLATVYSDYLSSARKNLHCSSAAVSPSDLLAFAKSQVDYILGDNPRATSYMVGYGNNYPQQVHHRASSIVSYKKDPSPISCRGGYATWFSRKESDPNLLTGAIVGGPDAYDNFADQRDNYEQTEPATYNNAPLLGIL
>LPS_classC|Lus10032377
YGQALSKSILFFEAQRSGFLPHNQRITWRSNSGLNDGKASGVDLVGGYYDAGDNVKFGLPMAFTVTMMSWSIIEYGKQMASSGELRNAMEAVKWGTDYFIKAHPEPNVLYGEVGDGTTDHYCWQRPEDMTTDRRAYRIDPSNPGSDLAGETAAAMAAASIVFRRSNPAYSRELLNHAYQLFDFANKYRGKYDSSITVAQKYYRSVSGYNDELLWAAAWMYQASNNQYYLSYLAENGDSMGGTGWGMTEFGWDVKYAGVQTLVSKFLMQGRAGKYAPVFEKYQQKAEYYMCSCLGKGSRNIQKTPGGLIFRQRWNNMQFVTSASFLATVYSDYLSSSRKSLHCSAGTASPSDLLGFAKSQVDYILGDNPRATSYMVGYGNNYPQQVHHRASSIVSYKKDPRPISCRGGYATWFSSKSSDPNQLTGAIVGGPDAYDNFADERDNYEQTEPATYNNAPLLGIL
>LPS_classC|MDP0000276676
YGQALSKSILFFEAQRSGFLPRNQRVTWRSNSGLYDGKANGVDLVGGYYDAGDNVKFGLPMAFTVTMMSWSIIEYGKQMAASGELGHAMEAVKWGTDYFIKAHPEPNVLYGEVGDGNTDHYCWQRPEDMTTNRRAYKISPSNPGSDLAGETAAAMAAASIVFRRSNPTYSRELLRHAYQLFDFADKYRGKYDSSINVAQKYYRSISGYNDELLWAAAWLFQASNNQYYLDYLGNNGDSLGGTGWGMTEFSWDVKYSGVQTLVAKFLMQGKAGRHTAVFEKYQQKAEYFMCSCVGKGSRNAQKTPGGLIYRQRWNNMQFVTSSSFLITVYSDYLTSSRRTLKCASGNVAPNELLSFAKSQVDYILGDNPRATSYMVGYGNNYPQQVHHRASSIVSYKKDSSFVSCRGGYATWFSRKASDPNLLTGAIVGGPDAYDNFADQRDNYEQTEPATYNNAPLLGIL
>LPS_classC|MDP0000826600
YGEALDKTLMFFEAQRSGKLPETQRVNWRGDSGLKDGLAQGVNLVGGYYDAGDHVKFGLPMAFTVTMLSWGAVEYRKEISDLAQLGQTLRAIRWGTDYFMKAHPQPNVLWGQVGDGDSDHYCWERAEDMTTPRTAYKTDESHPGSDLAGETAAALASAAIAFKPYNSSYSALLLVHAKQLFTFADRFRGLYDESIGTAKNFYTSSGYSDELLWAAAWLFEATNDQYYLKYVVDNAVYMGGTGWAVKEFSWDNKYAGVQILLSKVLLEGRGGAYTSTLKQYQAKADYFACACLQKNDGYNVQKTPGGLLYVREWNNLQYVTSATFLLAVYSDYLSAANAKLTCPDGQAQPQELLNFAKSQADYILGKNPNSMSYIVGIGQNYPVHVHHRGASMPSVFTLHSAVECVQGFETWYQRPEANPNVIYGALVGGPDQNDNFSDDRSSYEQTEPTLSGTGPLVGLL
>LPS_classC|MDP0000131267
YGQALSNSILFFEAQRSGFLPPNQRVTWRSNSGLYDGKANGVDLVGGYYDAGDNVKFGLPMAFTVTMMSWSIIEYGSQMAASGELXHAMDAVKWGTDYFIKAHPEPNVLYGEVGDGNTDHYCWQRPEDMTTNRQAYKISPSNPGSDLAGETAAAMAAASIVFRRSNPAYSRELLSHAYQLFDFADKYRGKYDSSITVAXKYYQSXSGYNDELLWAAAWLFQASNNQYYLDYLGNNGDSMGGTGWSMTEFGWDVKYPGVQTLVAKFLMQGKAGSHTAVFQKYQQKAEYFMCSCVGKGSQNAQKTPGGLIYRQRWNNMQFVTSASFLATVYSDYLTSSRSTIQCASGNVAPNELLSFAKSQVDYILGDNPRATSYMVGYGNNYPQQVHHRASSIVSYKKDSSFVSCRGGYATWFSRKASDPNLLTGAIVGGPDAYDNFADQRDNYEQTEPATYNNAPLLGIL
>LPS_classC|cassava4.1_003698m
YGQALSKSILFFEAQRSGYLPHNQRVTWRANSGLNDGKASGVDLVGGYYDAGDNVKFGLPMAFTITMMSWGIIEYGKQMAASGELGHAMAAVKWGTDYLIKAHPEPNVLYGEVGDGNSDHYCWQRPEDMTTDRRAYRIDPSNPGSDLAGETAAAMAAASIVFRRSNPAYANELLGHAHQLFYFANKYRGKYDSSITVAQKYYRSISGYNDELLWAAAWLYQATNNHYYLSYLGENGDSMGGTGWGMTEFGWDVKYAGVQTLVAKFLMQGKAGHYAPVFERYQQKAEYFMCSCLGKGSRNVQKTPGGLLFRQRWNNMQFVTSASFLATVYSDYLASAGRSIKCASGVVAPSELLSFAKSQVDYILGDNPRATSYMVGYGNNYPRQVHHRASSIVSIKVNPSFVSCRGGYATWFSRKASDPNVLAGAIVGGPDAYDNFADERDNYEQTEPATYNNAPILGIL
>LPS_classC|Migut.D01909.1.p
YGDALDKTLLFFEAQRSGKLPASQRVKWRGDSGLSDGYAQGVNLVGGYYDAGDHVKFGLPMAFTVTMLSWSAVDFSGDLVSVNQMAHTLEAIKWGTDYFIKAHPKPFVLWGQVGDGASDHYCWQRAEDMTTSRTAYKLDPENPGSDLAGETAAALAAASLAFKPYDSTYSELLLVHAKQIFSFANRFRGFYDESIGNAKQFYTSSSYADELLWAATWLYRATKDEYFLKYVVDNCVSLGGTGLAVKEFSWDNKYAGIQILLSKILLDGAGGQYTATLQQYQAKADYFACACLQKNDGYNVKMTPGGLLYVREWNNLQYTASSAFLLAVYSDYLAKSKSVVKCPSVQVQPQELLTFAKSQADYILGKNPKSMSYLVGFGQSYPLHVHHRGASITSISLLKSAVGCVEGFESWYKRVEADPNVIYGALVGGPNANDEYFDSRSNYEQSEPTISGTAPLVGLF
>LPS_classC|Medtr4g074960.1
YGDALDKSLMFFEAQRSGKLPLQQQRVKWRADSGLKDGIQQGVDLVGGYYDAGDHVKFGLPMAYSVTMLAWGAIEFSKEITGLNQMGHTLWAIKWGTDYFIKAHPQPNVLWGQVGDGTSDHYCWERAEDMTTSRTAYKIDEQHPGSDLAGETAAALASAAIAFRPYNSSYSNLLLVHAKQLFTFADRYRGLYDESISSAKQFYDSSGYSDELLWAAAWLHRATGDEYYLKYVVDNAVYMGGTGWAVKEFSWDNKYAGVQTLLSKVLLEGKAGPYASTLKQYQAKADYFSCACLQKNDGYNVQKTPGGLLYLHEWNNMQYASSAAFLLAVYSNYLSAAKAQLNCPEGQIQPQELLNFVKSQADYILGKNPEDMSYLIGYGPKYPIHVHHRGSSIASVFSLHSEVGCAQGFDAWYNRIEPNPNVIHGGLVGGPDRNDDYTDDRSNYEQSEPTLSGSAPLVGIF
>LPS_classC|Medtr8g099410.1
YGQALSKSIMFFEAQRSGYLPHNQRVSWRSHSGLQDGKASGVDLVGGYYDAGDNVKFGLPMAFTVTMMSWSIIEYGKQMASSGELGHAMEAVKWGTDYFIKAHPQPNLLYGEVGDGNTDHKCWQRPEDMTTDRRAYKVDPSNPGSDLAGETAAAMAAASIVFRRSNPAYSRELLRHAYELFDFADKYRGKYDSSITVAQKYYRSISGYNDELLWAAAWLYQASNNQYYLDYLGRNGDSMGGTGWQMTEFSWDVKYPGVQTLVAKFLMQGKAGVHAPVFEKYLQRSEYFMCSCIGKGTRNIQKTPGGLIYRQRWNNLQFATSSSFLATVYSDYLASSGRNLKCASGNVPSSQLLSFAKSQVDYILGDNPRATSYMVGYGNNYPQRVHHRGSSIVSIKANPNFVSCNGGYATWFSSKKSNTNILTGAIVGGPDAYDDFADERKNYEQTEPATYNNAPLIGVL
>LPS_classC|Phpat.006G094200.1.p
YRNALEKSLKFFEAQRSGKLPPTQRVTWRGDSGMSDGLEQDIDLTGGYYDAGDNVKYGLPMAFTITMLSWNVIQFREELQTAGELDHALEAIKWGTDYFIKCHPEENVLWGEVGDGDSDHYCWMKPEHMTTSRKAYKIDAEHPGSDLAGETAAAMAAASIVFKPSNSRYSATLLIHARQLFAFADTYRGAYDLSIPIAQNYYKSWSGYYDELLWAALWLYDATNETRYLRYVVDNADTLGGVGWALDLFSWDNKFVGVQVKATKVLLDGNAGPYTEILQQYQAKAEYFLCAALQKNHGKQLTKSPAAGQNPQHCISSVTTREMLAAAKQQVDYILGKNSRGKSYMIGFGSNFPLRVHHRGASIDGPVGCRKGYGKFYLVPDPNPFVLEGGIVGGPDQNDLYQDVRQNFAMAEPALYNTAPLVGLL
>LPS_classC|Phpat.013G004100.1.p
YGDALHKSFLFLEAQRSGKLPANQRVNWRGDSGLSDGSSAGVDLVGGYYDAGDNVKFGLPLAFTVTMLSWSVLEYGSQLQSQGQLQYSLDAIKWGTDYLIKAHPSPNFLYGEVGDGDSDHLCWQRPEDMTTSRTAYAITPQRPGSDLAGETAAAMAAASLAFRSSNPSYSDELLLHARQLFTFADTYRGKYDSSIPQAKKYYQSTSGYDDELLWAAVWLHEASREDGYLKYVADNADLLGGTGWGMDQFSWDNKYAGVQLKVTKLLLNGKAGDYTSPFQRYQEKAEYYLCAAIHKNHGLQMPKTPGGMYWIFYWNPMQYVTTAAFLLTVGHDYYSSSGQQLSHCSSPVDNAELLAAGNAQVDYILGNNNRRISYLVGFGENYPQRVHHRASSMVAFNKNSGFIGCKDGYANWYNAQTPNPNLLVGAVVGGPDQNDNFIDQRDAYLMTEPAIYNTAPLVGVL
>LPS_classC|Phpat.013G084100.1.p
YSDALFKSLKYFEAQRSGKLPSSQRVSWRGDSGINDGQEDGVDLSGGYYDAGDNVKYGLPMAFTITMLSWSVIEYKTQLQSSGQLDYALDAIRWGTDYFIKAHPEPNVLWGEVGDGASDHDCWMRPEDMTTSRKAYKIDANNPGSDLAGETCAAMAAASIVLKSSDPEYSATLLRHARELFTFADTYRGSYDNSIPIAAKFYKSWSGFNDELLWSALWLHQATGEDSFLQYVCNYAADLGGTGFAMDQFSWDNKYVGVQLKATKLLLDGKVDPAYIPTLRLYQIKAEYFLCAALQKNAGAQITKSPGGLFWIADWNNMQYVTTAAFLLTLASDYYESAHTSLSHCTSAVTNSELLAAAKGQVDYVLGNNNRGQSFMIGFGNSYPQRVHHRAASISEPVGCKEGFDRFFYTQNSNPHIIEGGVIGGPDANDNYNDQRTEFSMSEPALYNTAPLVGTL
>LPS_classC|Phpat.026G000800.1.p
YGDALDKAVKYFEAQRSGRLPPGHRVSWRGDSGLHDGQQEGLDLSGGYYDAGDNVKFGLPMAYTITMLSWSVIEYKHQLQASRQLDYALEAIKWGTDYFIKAHPEPNVLWGEVGDGDSDHDCWMRPEDMTTSRKAYKIDSNNPGSDLAGETSAAMAAASIVFKQSDPEYSATLLRHARELFTFADTYRGTYDNSIPVAKKYYKSWSGFNDELLWAAEWLYDATGDAQFLEYFGGVNAANLGGTGWALNQFSWDNKYVGVQLKATKLLLDGRVDRAYIPTLQLYKSKVEYFLCAALQKNAGEQITKSPGGMFWIQTWNNMQYVTSAAFLLTVASDYYEAAHATLSHCTSPVTNSELLAAGKEQVDYILGNNNRGQSYMIGFGNSYPQRVHHRAASIPEPVACKEGFDRFYFTQNNNPHVIEGAITGGPDANDNYNDQRNQYAMSEPVLYNTAPLVGTL
>LPS_classC|ppa022524m
YGEALDKSLMFFEAQRSGKLPSDQRVKWRGDSGLTDGLAQGVNLVGGYYDAGDHVKFGLPMAFTVTMLSWGAIEFRKEITDLAQMGQTLWAIRWGTDYFMKAHPQPNVLWGQVGDGDSDHYCWERPEDMTTPRTAYKIDENHPGSDLAGETAAALASAAIAFQPYNSSYSALLLVHAKQLFTFADRFRGLYDESIGSAKNFYTSSGYSDELLWAAAWLYQATNEEYYLKYVVDNAVYMGGTGWAVKEFSWDNKYAGVQILLSKVLLEGKGGAYTSTLKQYQAKADYFACACLQKNEGYNVYKTPGGLLYVREWNNLQYVTSASFLLAVYSEYLSAANAKLTCPEGQIQPQELLSFAKSQADYILGKNPKSMSYIVGFGSKYPVHVHHRGASIPDVSVLQSVVGCVQGFETWYHRPQANPNVIYGALVGGPDQNDNFSDDRSSYEETEPTLSGSGPLIGLF
>LPS_classC|ppa002939m
YGQALSKSILFFEAQRSGFLPHNQRVTWRANSGLYDGKASGVDLVGGYYDAGDNVKFGLPMAFTVTMMSWSIIEYGKQMAASGELSHAMEAVKWGTDYFIKAHPEPYVLYGEVGDGNTDHYCWQRPEDMTTDRRAYKISPSNPGSDLAGETAAAMAAASIVFRHSNPAYASELLRHAHQLFDFADKYRGKYDSSITVAQKYYRSISGYNDELLWAAAWLFQATNNQYYLNYLGNNGDSMGGTGWGMTEFGWDVKYPGVQTLVAKFLMQGKAGRNTAVFEKYQQKAEYFMCSCIGKGSRNAQKTPGGLIFRQRWNNMQFVTSASFLATVYSDYLTSAGKTLSCAAGNVAPSELLSFAKSQVDYILGDNPRATSYMVGYGNNFPQQVHHRASSIVSYKKDSSFVSCRGGYATWFSRKASDPNLLTGAIVGGPDAYDNFADQRDNYEQTEPATYNNAPLLGIL
>LPS_classC|Potri.001G092200.1
YGQALSKSILFFEAQRSGYLPHNQRVTWRSNSGLNDGKASGVDLVGGYYDAGDNVKFGLPMAFTITMMSWSIIEYGKQLGSSGELGHAMNAVKWGTDYLIKAHPQPDVLYGEVGDGNTDHHCWQRPEDMTTDRRAYKIDPSNPGSDLAGETAAAMAAASIVFRRSNPSYANELLTHARQLFDFADRYRGKYDSSITVAQKYYRSVSGYNDELLWAAAWMYQATNNQYYLNYLGNNGDSMGGTGWGMTEFGWDVKYAGVQTLVAKFLMQGKAGHHAPVFEKYQQKAEYFMCSCLGKGSRNVQKTPGGLIFRQRWNNMQFVTSASFLTTVYSDYLASAGRNLNCAAGNVAPTQLLAFAKSQVDYILGDNPRATSYMVGYGNNYPRQVHHRGSSIVSYKVDPTFVTCRGGYATWFSRKGSDPNLLTGAIVGGPDAYDNFADERDNYEQTEPATYNNAPLLGLL
>LPS_classC|Potri.003G139600.1
YGQALSKSLLFFEAQRSGYLPHNQRVTWRANSGLNDGKASGVDLVGGYYDAGDNVKFGLPMAFTITMMSWSIIEYGKQLGSSGELGNTMDAVKWGTDYLIKAHPQPYVLYGEVGDGNTDHYCWQRPEDMTTDRRAYKIDPSNPGSDLAGETAAAMAAASIVFRHSNPTYANELLTHAHQLFDFADKYRGKYDSSISVAQKYYRSVSGYNDELLWAAAWLYQATNNQYYLDYLGNNGDSMGGTGWGMTEFGWDVKYAGVQTLVAKFLMQGKAGHHAPVFEKYQQKAEYFMCSCLGKGTRNVQKTPGGLIYRQRWNNMQFVTGASFLGAVYSDYLASAGRNLNCAAGNVAPSQLLTFAKSQVDYILGDNPRATSYMVGYGNNYPRQVHHRGSSIVSYKVDPTFVSCRGGYATWFSRKGSDPNLLTGAIVGGPDAYDNFADERDNYEQTEPATYNNAPLLGLL
>LPS_classC|Potri.007G071200.1
YGDALDKTLMFFEAQRSGKLPANQRVKWRGDSGLKDGYLQGVNLVGGYYDAGDHVKFGLPMAYTVTMLAWGAIDFRKEITELDQMGNALWSLRWGTDYFMKAHTQPNVLWAQVGDGDSDHYCWERAEDMTTPRTAYKLDQNHPGSDLAGETAAALAASAIAFKPYNSSYSNLLLLHAKQLFTFADKYRGLYDDSIQNAKQFYTSSGYSDELLWAAAWLYRATDDEYFLKYVVDNAVYMGGTGWAVKEFSWDNKYAGVQILLSQILLEGRGGAYTSTLKQYQAKANYFACACLQKNDGYNIHKTPGGLMYVREWNNLQYASSAAFLLAVYSDSLSAANAKLTCPEGQIPPQALLDFARSQADYFLGKNPKSMSYLVGYGQQYPIHVHHRGSSIASIFSLQSTVECVQGFEKWYRRPEGNPNVIHGALVGGPDQNDNFSDDRSNYEQTEPTLSGCAPLVGLF
>LPS_classC|Pavir.Cb01721.1.p
YALALKKSILYFEAQRSGVLPPNQRVTWRENSGLFDGKANGVDLVGGYYDAGDNVKFGLPMAFTVTMMSWGILEYGKQMAAAGELRNAMDAVKWGTDYFIKAHPEPDVLYGEVGDGDTDHSCWQRPEDMSTSRQAFRIDPQNPGSDLAGETAAAMAAASLVFRNTYPGYANLLLEHSKQLFTFADKYRGKYDASITVARNYYGSFSGYGDELLWAAAWLYEATEEGCYLEYLARNGDALGGTGWSINQFGWDVKYPGVQVLAAKFLLEGRAGAHAATLQRYRQNAEFFVCSCVGKGAVNVPRTPGGMMYHQRWNNLQFVTSASFLLTVYADYATRLPGSGGGGVRCPGGAARPYEILAFVRSQVNYILGDNPRGTSYMVGYGGSFPRQVHHRGASIVSVRKDPSFVSCQEGYSSWYPRQAGNPNVLEGAVVGGPDEYDDFADERNNYEQTEAATYNSAPLLGVL
>LPS_classC|Pavir.Ca00497.1.p
YALALKKSILYFEAQRSGVLPPNQRVTWRENSGLFDGKANGVDLVGGYYDAGDNVKFGLPMAFTVTMMSWGILEYGKQMAAAGELRNAMDAVKWGTDYFIKAHPEPDVLYGEVGDGDTDHSCWQRPEDMSTSRQAFRIDPQNPGSDLAGETAAAMAAASLVFRGTYPGYANLLLEHSKQLFAFADKYRGKYDASITVARNYYGSFSGYGDELLWATEEGCYLEYLARNGDALGGTGWSINQFGWDVKYPGVQVLAAKFLLQGRAGAHAATLQRYRQNAEFFVCSCVGKGAVNVPRTPGGMMYHQRWNNLQFVTSASFLLTVYSDYATRLPGSGGGVRCPGGAARPYEILAFVRSQVNYILGDNPRGTSYMVGYGGSFPRQVHHRGASIVSVRKDPSFVSCQEGYSSWYPRPAGNPNVLEGAVVGGPDEYDDFADERNNYEQTEAATYNSAPLLGVL
>LPS_classC|Pavir.Ea00142.1.p
YGEALSKSILYFEAQRSGRLPGGQRVGWRADSGLLDGKANGVDLVGGYYDAGDNVKFGLPMAFTVTMMSWSVVEYGEQMAAAGELGHALEALRWGTDYFVKAHPEANVLYGEVGDGDSDHGCWQRPEDMTTSRQAYRLDPQHPGSELAGETAAAMAAASLVFRSSDPGYANQLLQHSKQLFEFADKYRGRYDSSITVARKYYASSSGYGDELLWAAVWLYKASGDGQYLDYLANNADALGGTGWSINEFGWDVKYPGVQVLAAMLLLRGKAGGAHADVLRRYKQKADLFACSCLGRAGATNVRRTPGGMIYLQSWNNVQFVTSASFLLAAYGDHLAAARQAAQCPSGAAAAQPAELLAFARSQVDYILGSNPRATSYMVGYGATFPQQAHHRGASIVSVKADPSFVSCQGGFNSWYHRRGSNPNLLVGATVGGPDEYDNFADERDNYEQTEATTYNNAPLMGVL
>LPS_classC|Pavir.Eb00189.1.p
YGTALSKSILYFEAQRSGRLPGGQRVAWRANSGLLDGKANGVDLVGGYYDAGDNVKFGLPMAFTVTMMSWSVLEYGDQMAAAGELGHALEAVRWGTDYFVKAHPEADVLYAEVGDGDSDHDCWQRPEDMTTSRQAYRLDPQHPGSELAGETAAAMAAASLVFRTSDPGYANQLLQHSKQLFDFADKYRGRYDSSITVARNYYASSSGYGDELLWAAAWLYQASGDRRYLDYLANNADALGGTGWSINQFGWDVKYPGVQVLASVLLRGKAGGGAHADVLRRYKQKADLFACSCLGRAGASNVRRTPGGMIYHQSWNNVQFVTSASFLLAAYGDHLAAARQAAQCPSGAAAQPAELLAFARSQVDYILGSNPRATSYMVGYGATYPQQAHHRGASIVSIKADPAFVSCQGGYSSWYHRRGSNPNLLVGATVGGPDEYDNFADERDNYEQTEATTYNNAPMMGVLA
>LPS_classC|Pavir.Ga00244.1.p
YAGAFDKCLQFFEAQRSGKLPADRRVKWRGDSALTDGFSQGVDLVGGYYDSGDHVKFGFPMAYAVTMLSWGVLEFDKEMVAANNLQRALDAIRWGTNYFIKAHTEPNGLWVQVGDGDSDHLCWERAEDMSTPRTAFKIDINHPGSDVAGETAAALAAAAKAFRPYDSMYADLLLLHAKKLFTFADTFRGRYDDSLQSAKKFYPSESGYQDELLWAAAWLYEATGDEDYLRYVSQNAEAFGGTGWSVLEFSWDNKYAGLQVLLSKVLFEGRGAGDYADTLRQFQAKAEFFLCACLQKNNGHNIKLTPGGLLYVDDWNNMQYVSSSTFVLTVYADYLAVSRGALKCPDGEVKPAEIVRFAKSQVDYVLGNNPRGMSYMVGYGSYFPTHVHHRGASIPSVSDDKSTVGCMDGFDKYYNSKGADPNVLHGAIVGGPDANDGFVDDRCNYQHAEPTIAGNAPICGVF
>LPS_classC|Phvul.002G297600.1
YGQALSKSLLFFEAQRSGYLPHNQRVTWRAHSGLQDGKASGVDLVGGYYDAGDNVKFGLPMAFTVTMMSWSIIEYGKQMAANGELGHAMEAVKWGTDYFIKAHPQANVLYGEVGDGNTDHYCWQRPEDMTTDRHAYKIDPSNPGSDLAGETAAAMAAASIVFRRSNPAYSHELLSHAYQLFDFADKYRGKYDSSITVAQKYYRSISGYNDELLWAAAWLYQASNNQYYLDYLGRNGDSMGGTGWSMTEFGWDVKYAGVQTLVAKFLMEGKAAHHAPVFERYQQKAESFMCSCLGKGSRNVQKTPGGLIFRQRWNNMQFVTSASFLATVYADYLTSSRTNLRCNSGNVAPAELLSLAKSQVDYLLGNNPRATSYMVGYGNNFPQRVHHRGSSIVSIKANPSFVSCRGGYDTWFSSKKSDPNLLTGALVGGPDAYDDFADERDNYEQTEPATYNNAPLIGIL
>LPS_classC|Phvul.011G030300.1
YGDALDKSLLFFEAQRSGKLPLQQQRVKWRGDSGLKDGFQQGVDLVGGYYDAGDHVKFGLPMAYSVTMLAWGAIEFNKEITNLNQMGHALWAIKWGTDYFVKAHTQPNVLWGQVGDGVSDHYCWERAEDMTTSRGAYKIDEQHPGSDLAGETAAALAASAMAFRPYNSSYSDLLLVHAKQLFTFADRFRGLYDDSISSAQQFYTSSGYSDELLWAATWLHLATGDEYYLKYVVDNGVYMGGTGWAMKEFSWDNKYAGVQILLTKILLEGKAGSYADTLKQYQAKADYFSCACLQKNDGYNVQKTPGGLLYVREWNNMQYVSSATFLLAVYSNYLSATKVNLNCPDGQTQPQELLNFVKSQADYILGNNPAGMSYLVGYGAKYPLHVHHRGASVASIFTLHSEVGCAQGFELWYNRAEPNPNVIDGALVGGPDKNDGFSDDRSNYEQTEPTLSGSAPLVGIF
>LPS_classC|29675.m000388
YGEALDKTFLFFESQRSGKLPSNQRVKWRGDSGLKDGFLQGVNLVGGYYDAGDHVKFGLPMAFSVTMLAWGAIDFRKEITALNQMGHTLWAIRWGTDYFIKAHTEPNVLYAQVGDGDSDHYCWERAEDMTTPRNAYKLDQQNPGSDLAGETVAALAASAMAFKPYNSSYSNLLLVHAKQLFSFADRFRGLYDDSIKNAKEFYTSSGYSDELLWAAAWLYRATDDEYYLKYAVDNAVYMGGTGWAVKEFSWDNKYAGVQILLSKILLEGRGGTYTSTLKQYHAKADYFACACLRKNDGYNIQMTPGGLMYVREWNNLQYASAAAFLLAVYSDYLSYAHAKLSCPEGLIQPQELVNFAQSQADYILGKNPKSMSYIVGYGPQYPLHVHHRGSSIASIFVLHSSVECVQGFETWYHRTEANPNIIYGALVGGPDQNDNFSDDRSNYEQTEPALSGCAPLVGLF
>LPS_classC|Sobic.006G265100.1.p
YAGAFDKCLQFFEAQRSGKLPADRRVHWRGDSALTDGFSQGVDLVGGYYDSGDHVKFGFPMAYAVTMLAWGVLEFEKEMVAANNHQRALDAIRWGTNYFVKAHTEPNVLWVQVGDGDSDHLCWERAEDMSTPRTAFKIDTNHPGSEVAAETAAALAAASKAFRPYDSMYADLLLVHAKQLFTFADTFRGRYDDSLLSAKKFYPSGSGYEDELLWAAAWLHEATGDEKYLQYVSRNAEDFGGIGMSMLEFSWDNKYAGLQVLLSKAVLAHGGGGGEYADTLRQYQAKAEFFLCACLQKNGGHNMKLTPGGLLHVDEWNNMQYVSSASFLLTVYADYLSASRGALRCPDGEVKPGEMVRFARSQADYVLGKNPRGMSYMVGYGSYFPTHVHHRGASIPSVHAMGSVVGCMDGFDRFFNSKGADPNVLQGAVVGGPDANDGFVDDRCNYQQAEPTLAGNAPICGVF
>LPS_classC|Sobic.009G079900.1.p
YASALKKTILYFEAQRSGVLPPNQRVTWRGNSGLFDGKANGVDLVGGYYDAGDNVKFGLPMAFTVTMMSWGILEYGRQMAAAGELRNAMDAVKWGTDYFIKAHPEPEVLYGEVGDGDTDHSCWQRPEDMSTSRQSFRIDPQNPGSDLAGETAAAMAAASLVFRNTYPGYANLLLEHAKQLFQFADKYRGKYDASIPVARNYYGSFSGYGDELLWAAAWLYEATEEGCYLEYLARNGDALGGTGWSINQFGWDVKYPGVQVLAAKFLLQGRAGAHAAALQRYRQNAEFFVCSCVGKGAVNVPRTPGGVMYHQRWNNLQFVTSASFLLTVYADYATALPGSSGGAVRCPAGAARPFEILAFVRSQVNYILGDNPRGTSYMVGYGGSFPRQVHHRGASIVSVRTDPSFVSCQEGYSAWYPRQAGNPNVLEGAIVGGPDEYDDFADERNNYEQTEAATYNSAPLLGVL
>LPS_classC|Sobic.003G015700.1.p
YRQALSKSILYFEAQRSGRLPGSQRVSWRADSGLRDGKANGVDLVGGYYDAGDNVKFGLPMAFTVTMMSWSVLEYGKQMAAAGELGHAVEAIKWGTDYLVKAHPEPNVLYGEVGDGDSDHDCWMRPEDMTTSRQAYRLDPQNPGSELAGETAAAMAAASLVFRSSNPGYGNTLLQHSKQLFDFADKYRGRYDSSITVARKYYASSSGYGDELLWAAAWLHEATGESRYLDYLATNADALGGTGWSINQFGWDVKYPGVQVLAAMFLLRRGGNAGAHADVLRRYKQKADLFACSCLGRGGANSVRRTPGGMVYHQSWNNVQFVTSAAFLLAAYADHLAAAGQAAQCPSAGGSSAQPSELLAFARSQVDYILGSNPRATSYMVGYGATYPRQAHHRGASIVSVKANPSFVSCQAGYSSWYHRRSANPNLLDGATVGGPDEYDNFADERDNYEQTEATTYNNAPLMGVL
>LPS_classC|Si021474m
YALALKKSILYFEAQRSGVLPPNQRVTWRENSGLFDGKANGVDLVGGYYDAGDNVKFGLPMAFTVTMMSWGILEYGKQMAAAGELRNAMDAVKWGTDYFIKAHPEPDVLYGEVGDGDTDHSCWQRPEDMSTSRQAFRIDPQNPGSDLAGETAAAMAAASLVFRNTYPGYANLLLEHSKQLFTFADKYRGKYDASITVARNYYGSFSGYGDELLWAAAWLYEATEEGCYLEYLVRNGDALGGTGWSINQFGWDVKYPGVQVLAAKFLLQGRAGAHAAALQRYRQNAEFFVCSCVGKGAANVPRTPGGMMYHQRWNNLQFVTSASFLLTVYADYATKLPGGGGAVRCPGGAARPFEILAFVRSQVNYILGDNPRGTSYMVGYGRSFPRQVHHRGASIVSVRRDPSFVSCQEGYSSWYPRQAGNPNVLEGAIYDDFADERNNYEQTEAATYNSAPLLGVL
>LPS_classC|Si021476m
YAGAFDKCLQFFEAQRSGKLPADRRVKWRGDSALTDGFSQGVDLVGGYYDSGDHVKFGFPMAYAVTMLSWGVLEFEKEMVAANNLQRALDAIRWGTNYFIKAHTEPNGLWVQVGDGDSDHLCWERAEDMSTPRTAFKIDRNHPGSEVAGETAAALAAAAKAFRPYDSMYADLLLLHAKQLFTFADTFRGRYDDSLQSAKKFYPSESGYQDELLWSAVWLYEATGDEEYLRYVSQNAEAFGGIGWSVLEFSWDNKYAGLQVLLSKVLFEGGAGVAAYADTLKQFQAKAEFFLCACLQKNNGHNIRMTPGGLLYVDDWNNMQYVSSATFLLTVYADYLAVSHGSLKCPDGEVKPDEIVRFAKSQVDYVLGKNPKGMSYMVGYGSYFPTHVHHRGASIPSVHGEKATVGCMDGFDKYYNSKGADPNVLNGAIVGGPDGNDGFVDDRCNYQSAEPTISGNAPICGVF
>LPS_classC|Si000642m
YRQALSKSILYFEAQRSGPLPSGQRIAWRANSGLLDGKANGADLVGGYYDAGDNVKFGLPMAFTVTMMSWSVLEYGEQMEAAGELGHAMDAVKWGTDYFVKAHPEPNVLYGEVGDGDSDHDCWQRPEDMTTSRQAYRLDPQHPGSELAAETAAAMAGASLVFRSSNPGYANQLLQHSKQLFDFADKYRGRYDSSITVARKYYASSSGYGDELLWAAAWLYEATGDRRYLDYLANNADALGGTGWSINQFGWDVKYPGVQILAAKFLLQGKAGGAHADVLRRYKQKADLFACSCLGKGGSNNVRRTPGGMIYHQSWNNVQFVTSASFLLAAYADHLAAARQEAQCPSGGVRPSELLAFAKSQVDYILGSNPRATSYMVGYGATYPRQAHHRGASIVSIKADPAFVSCQAGYNSWYHRRGSNPNLLVGATVGGPDEYDNFADERDNYQQTEATTYNNAPLMGVL
>LPS_classC|109529
YSDALGKTFLYYEAQRSGRLPPSQRASWRGDSALDDGKSQGVDLVGGYYDAGDNVKFGLPMAFTITMLSWSAIEYGKQIDGAGQMGFAKEAIKWGTDYFLKAHTAPFELWGQVGDGLNDHGCWQRPEDMTTSRRAYKIDTSNPGSDLAGETAAAMAAASIALRSSDPTYSDLLVEHSKQLFEFADKYRGKYDSSIRLAQNFYTSKSGYADELLWASLWLYEATGDEQYLDYAVDNGGALGGTIWGLMEFSWDVKYPGVQVLASKILMQGRASPRHIPTLELFQSKAQFFLCAALQKNNGFHLPRTPGGLMYVRSWNNMQYVVTASFLLTVYSDYLASSRQQLQCPRLSSDSSELLALAKSQVDYILGDNPRATSYLIGFGQNYPRQVHHRASSIVSIKVDNAFVSCRGGYSSWYLRKMSDPNVLIGALVGGPDLYDNFADERYNFEQTEPATYNTGPLIGIL
>LPS_classC|234652
YKDALSKSILFYEAQRSGRLPTDQRAAWRSDSALLDGKSQGVDLVGGYYDAGDNVKFGLPMAFTITMMSWSAIEFHKQLQSSGQLGYTLDAIKWGADYLVKAHPQPNVLWGEVGDGFTDHFCWQRPEDMTTPRKAYKIDASNPGSDLAGETAAALAAASIVFRRHNAAYANNLLAHSKQASLFQFADTRRGKYDASISVAQKFYNSKSGYADELLWAALWLHQATHDDFYLSYAANNAGTLGGLGWDMKEFSWDVKYAGVQVLASKVLLQGRGGQHASVLRSYQSKANFFLCACLQKNGGGGNVQRTPGGLLYVRSWNNMQYVTGAAFLLTVYSDYLASSGQQLQCPGQRVGPGELLRMAQSQVDYILGDNPRATSYMVGFGANFPQEVHHRASSIVSYKVNPSFVSCRGGYATWYKRRDRDPNILTGAVVGGPDQNDNFADERDNFEQTEPAIYTNGPLGVLA
>LPS_classC|99802
YGDALSKSILFYEAQRSGRLPDHQRVTWRSHSGLEDGKASGVDLSGGYYDAGDNVKFGLPMAFTITMLSWSVVEYRDQIAKSGELGNTLDAIKWGTDYFLKSHTEPNVLWGQVGEGQSDHACWQRPEDMTTSRQAYRLDPSRPGSDLAGETAAAMAAASMAFRGSQASYSNLLLTHAKQLFNFADTYRGKYDSSIPVAQKFYSSRSGYADELLWAAIWLYRATGEQKYLDYVAKNAAVLGGTGWSITEFSWDIKYAGVQVLASKVLLDGKAGTYKSVLEQYQSKAEYFLCACLQQNSGAQVQRTPGGLMFIRQWNNMQYVTSASFLLTVYSDYLTSTGNTLRCNGRARRKTKSSLFSFLFQVLSDRFSLSLQVDYILGDNPRATSYLVGFGFNYPRQVHHRAASIVSIKQNPSFVGCKEGYSTWYTRRQRDPNLLVGALVGGPDVSDNFADERNNWEQTEPTTYNNGPLVGLL
>LPS_classC|SapurV1A.0035s0560.1.p
YGQALSKSILFFEAQRSGYLPHDQRVTWRSNSGLNDGKASGVDLVGGYYDAGDNVKFGLPMAFTVTMMSWSIIEYGKQLGSSGELGHAMKAVKWGSDYLIKAHPQPDVLYGEVGDGNTDHYCWQRPEDMTTDRRAYKFDPSNPGSDLAGETAAAMAAASIVFRRSNPSYANELLAHARQLFNFADKYRGKYDSSITVAQKYYRSVSGYNDELLWAAAWLYQATNSQYYLDYLGNNGDSMGGTGWGMTEFGWDVKYAGVQTLVAKFLMQGKARHHAPVFEKYRQKAEYFMCSCLGKGARNVQKTPGGLIFRQRWNNMQFVTSASFLATVYSDYLVSAGRNLNCAAGKVAPSQLLAFAKSQVDYILGDNPRATSYMVGYGNNYPRQVHHRGSSIVSYKVDPTFVTCRGGYATWFSRKGSDPNLLTGAIVGGPDAYDNFADERDNYEQTEPATYNNAPLLGLL
>LPS_classC|SapurV1A.0237s0330.1.p
YGQALSKSLLFFEAQRSGYLPHNQRVTWRANSGLNDGKASGVDLVGGYYDAGDNVKFGLPMAFTITMMSWSIIEYGKQLGSSGELGNTMEAVKWGTDYLIKAHPQPYVLYGEVGDGNTDHYCWQRPEDMTTDRRAYRIDPSNPGSDLAGETAAAMAAASIVFRHSNPTYANELLTHAHQLFDFADKYRGKYDSSISVVQKYYRSVSGYNDELLWAAAWLYQATNNQYYMDYLGNNGDSMGGTGWGMTEFGWDVKYAGVQTLVAKFLMQGKAGHHAAVFEKYQQKAEYFMCSCLGKGTRNAQKTPGGLIYRQRWNNMQFVTGASFLASVYSDYLASAGRNLNCAAGNVAPSQLLSFAKSQVDYILGDNPRATSYMVGYGNNYPRQVHHRGSSIVSYKVDPTFVSCRGGYATWFSRKGSDPNLLTGAIVGGPDAYDNFADERDNYEQTEPATYNNAPLLGLL
>LPS_classC|PGSC0003DMP400034548
YGDAMDKTLLFFEAQRSGKLPPNQRVKWRGDSGLKDGFLQGVNLVGGYYDAGDHVKFGLPMAYSLTMLGWSVVDYRKEIADLNQMGNTLAAIKWGTDYFIKAHTQPNVLWAQVGDGDSDHYCWERAEDMTTPRTAYKLDPSHPGSDLAGEAAAALAAASLAFKPYDSSYSNLLLVHAKQLFSFADTFRGLYDDSIPNAQAFYTSSGYSDELLWAAAWLYRATYDEYYLKYVVDNAVSLGGTGWAVKEFSWDNKYAGVQILLTKILLDGAGGSYTPTLKQYQAKADYFTCACLQKNDGYNVALTPGGLIYVREWNNLQYASSAAFLLAMYSDYLSEKKIVLTCPEGQVQPSDVLSFAKSQADYILGKNPKAISYLVGYGQNYPIHVHHRGASIAPISVLHTAVSCIEGFETWYRRPQANPNIIHGALLGGPSKTDDFSDDRSNYEQTEPTLSGSAPLIGLF
>LPS_classC|PGSC0003DMP400021750
YGEALSKSFLFYEAQRSGYLPHNQRVQWRGNSGLNDGKASGIDLVGGYYDAGDNVKFGLPMAFTVTMLSWSILEYGRQMAASGELSHAMDAVKWGTDYLLKAHPEPYVLYGEVGDGNTDHYCWQRPEDMTTSRAAYRIDPNHPGSDLAGETAAAMAAASIVFRRYNPGYANELLNHAHQLFEFADKYRGKYDSSISVAQKYYRSVSGYADELLWGAAWLYKASNNQFYLNYLGRNGDALGGTGWSMTEFGWDVKYAGVQTLVAQFLMSGKAGHNAPVFEKYQQKAENFMCSCLGKGDRNTQRTPGGLIYRQRWNNMQFVTSAAFLATTYSDYLASAGKYLKCSSGSVSPNELLSFAKSQVDYILGDNPRATSYMVGYGNNYPRQVHHRASSIVSFKVNPSFVSCRGGYATWYSRKASDPNLLTGALVGGPDAYDNFADQRDNYEQTEPATYNNAPLIGVL
>LPS_classC|GSVIVT01012043001
YGDAMEKSLMFFEAQRSGKLPVNQRVKWRGDSGLRDGLLQGVDLVGGYYDAGDHVKFGLPMAFTVTMLSWGAIDYRKEITGLNQMGDTLAAIKWGTDYFIKAHTEPDVLWGQVGDGDSDHYCWERAEDMTTPRNAYKLDPNHPGSDLAGETAAAMAAASMAFKLYNSSYSSLLLAHGKQLFSFADRFRGQYDDSIQCARQYYTSSGYSDELLWAAAWLFRATGDEYYLKYVVDNAVSMGGTGWAVKEFSWDNKYAGVQILLSKVLMEGRGGAYASTLKKYQAKADFFACACLQKNDGYNVPLTPGGLVYLHEWNNMQYASSAAFLLAVYSDYLSAENAVLKCPDAQVQPYELLNFAKSQADYILGKNPKSMSYLVGYGQKYPVHAHHRGSSIASVAVLHSTVGCVEGFESWYHRPEANPNVIYGGLVGGPDKNDGFSDDRSNYEQTEPTLSGGAPLVGLF
>LPS_classC|GSVIVT01030494001
YTDALSKSLLYFEAQRSGRLPHNQRVVWRDHSGLTDGLEQGVDLVGGYYDAGDHVKFGLPMAFTVTMLSWGVIEYRNEIGSAGELEHALEAIKWGTDYFIKAHTSPNVLWAEVGDGDTDHYCWQRPEDMTTSRQAYKVDESNPGSDLAGETAAAMAAASIVFRKTNPHYSHLLLHHAQQLFEFGDKYRGKYDEEEGSVGVVKKYYASVSGYMDELLWAALWLYKATDREEYLKYVITKAHCFGGIGWAISEFSWDVKYAGLQIIASQLLMEEKHKHKKYSHILEKYRSKAEFYLCSCLRKNNGSDVDHTPGGLIYIRQWNNMQYVSTAAFLLTVYSDFLRNSNQNLSCHGGSVGHEELLRFAKSQVDYILGSNPMNMSYLGFIGCTQGYDNWYGRPEPNPNIIIGALVGGPDCQDNFMDERGNYVQTEACTYNTAPLIGVF
>LPS_classC|GSVIVT01019523001
YGQALTKGILFFEAQRSGYLPSNQRVKWRADSGLHDGKASGVDLVGGYYDAGDNVKFGLPMAFTVTMMSWSIVEYGKQMAANGELGHAMEAVKWGTDYLIKAHPHPDVLYGEVGDGNTDHFCWQRPEDMTTDRRAYKIDPSNPGSDLAGETAAAMAAASIVFRRSNPSYANELLTHARQLFEFGDKYRGKYDSSITVAQKYYRSYSGYADELLWAAAWLYQATNNQYYLSYLGNNGQSLGGTGWSMTEFGWDAKYAGVQVLVAKMLMQGKGGRYTSVFQQYQQKAEFFMCSCLGKGTRNIQKTPGGLLYRQRWNNMQFVTSASFLVTVYSDYLASAGKNLNCAAGSVSPSGLISFAKSQVDYILGDNPRATSYMVGYGNNYPRQVHHRGSSIVSIKVNPSFVSCRGGYATWFSRKGSDPNLLTGAIVGGPDAYDNFADERDNYEQTEPATYNNAPLIGLL
>LPS_classB+|Pavir.Fa02209.1.p
YADALAKSIIFFEGQRSGKLPPGNRMAWRGDSGLKDGAQHNVDLVGGYYDAGDNVKFGLPMAFTTTMLAWSVADMGKFMGGELPHARAAVRWGADYLLKAATSTPGTLYVQVGDPNQDHRCWERPEDMDTPRSVYAVTADRPGSDVAAETAAALAASAVAFRRADPAYSSRLLGAAERAFELADRHRGSYSDGALSPAVCPFYCSYSGYQDELLWAAAWLHRASGNASFLSYVRANGMQLGAGDDDFSFSWDDKRAGTKVLLARGFLRRRLPGMQLYKAHSDSYICSLVPGTGSFQASQFTPGGLIYRGEGGSNMQYVTTATFLLVAYARYLRSAGAAAACGGLEVAPAELAAVARRQVDYILGKNPAGTSYMVGFGGRFPRRLHHRGASPSVRAHPARIGCDEGFRYLHGGAPDANVLVGAVVGGPDARDGFVDDRDGYGQTEPATYINAPLVGALA
>LPS_classB+|Phvul.001G239900.1
YHEALEKSILFFEGQRSGKLPSNQRLTWRGNSGLSDGSSYHVDLVGGYYDAGDNVKFGLPMAFTTTLLAWSVIEFGSSMMDQIENARAAIRWSTDYLLKAATTTPDTLYVQVGDPNMDHKCWERPEDMDTPRNVYKVSAQNPGSDVAAETAAALAASSIVFRDSDPAYSSKLLQAAIKVFNFADRYRGSYSDSLGSVVCPFYCSYSGYHDELLWGASWIYKASGTSSYMEYIRSNGHILGADDDGFSFSWDDKRPGTKILLSKEFLEKNSEEFQLYKAHSDNYICSLMSGIPGSQAQYTPGGLLYKGSESNLQYVTSTSFLLLAYAKYLSANEGVVRCGTSTVTGEKLVTLAKTQVDYILGNNPRKMSYMVGFGERYPKHIHHRGSSLPSIGARTEHISCNEGFQYLHAGSPNPNELVGGIVGGPDNNDNFSDDRNNYQQSEPATYINAPFVGAV
>LPS_classB+|Phvul.011G005500.1
TVGGYYDAGDNVKFNFPMAFTTTMLAWSVVEFGGLMGSEQKNALDAIRWGTDYFLKSTKFPNIVVAQVGNPNADHDCWERPEDMDTPRTSYFLTPKKPGSELAGEIAAALAASSMAFRTTDASYSKILLSRAIQVFDFGNKFRGSYNTSVGEGACPFYCDFNGYMDELIWGASWLYKATKTANYWDFVKSNIQTLDAGLFDFGWDGKHAGINVLVSQWAMGDSATAHLFIPNADKLMCSFLPNSPTKSVSYSKGGLLFKPGGSNLQHATSMSFLLIVYARYMNAVKKTIPCGQQVVNPNTLINIAKHQADYILGKNPMGMSYMVGFGSKFPKKIHHRGSVIPSLDTHPQHVGCRDGDKFFKSDEPNPNVLTGAVVGGPAFDDSFQDSRSIITQSEPTTYINAPFVGVL
>LPS_classB+|Phvul.001G209500.1
YRDALTKSIIFFEGQRSGKLPSNQRMSWRRDSALSDGSAMNVDLVGGYYDAGDNVKFGFPMAFTTTMLSWSVIEFGGVMKGELQNAREAIRWGTDYLLKATAHPDTIYVQVGDAEKDHACWERPEDMDTPRSVFKVDKNNPGSDVAAETAAALAAASLAFKKTDPAYSKTLVRRAIRVFQFADKYRGSYSNGLKSVVCPFYCSYSGYQDELLWGAAWLHKATKNPMYLNYIKLNGQTLGAADSDNIFGWDNKHVGARILLSKEFLVRKVQSLHDYKGHADNFICSVIPGSSSSRFTPGGLLFKMGDSNMQYVTSTSFILLTYAKYLTKAHVVVNCGGTTVTPKRLRAIAKKQVDYLLGENPLKMSYMVGYGPRYPRRIHHRGSAGFSVMNSESPNPNILVGAVVGGPDLNDGFPDERSDYEQSEPATYINAPLVGSL
>LPS_classB+|Phvul.002G160200.1
YADALAKAILFFEGQRSGKLPSSQRVKWREDSALSDGKLQNVNLMGGYYDAGDNVKFGWPMAFSTSLLSWAAVEYESEISSVNQLGYLQSAIRWGADFMLRAHTSPTTLYTQVGDGNADHNCWERPEDMDTPRTVYKIDANSPGTEVAAEYAAALSAASIVFKKIDAKYSSTLLSHSKSLFDFADKNRGSYSGSCPFYCSYSGYQDELLWAAAWLYKASGESKYLSYIISNQGWSQTVSEFSWDNKFVGAQTLLTEEFYGGKKDLAKIKTDAESFICAVMPGSNSRQIKTTPGGLLFTRDSSNLQYTTSSTMVLFIFSRILNRNHINGINCGSSHFTASQIRGFAKTQVEYILGKNPMKMSYMVGFGSKYPKQLHHRGSSIPSIKVHPAKVGCNAGLSDYYNSANPNPNTHVGAIVGGPDSNDRFNDARSDYSHAEPTTYINAAFVASI
>LPS_classB+|Phvul.007G218400.1
YRDALTKSILFFEGQRSGKLPPNQRMSWRRDSGLSDGAAMRVDLVGGYYDAGDNVKFGFPMAFTTTMLSWSVIEFGGLMKGELQNARVAIRWATDYLLKATAHPNTIYVQVGDAKKDHACWERPEDMDTPRSVFKIDANTPGSEVAAETAAALAAASLVFRRTDPTYSKTLVRRAIRVFQFADKYRGSYSNALKPFVCPFYCSYSGYQDELLWGAAWLHKATKNPMYLNYIKVNGQILGAAEFDNTFGWDNKHAGARILLSKEFLVHRVQSLHDYKGHADNFVCSLIPGTSFSSTQYTPGGLLFKMSDSNMQYVTSTSFLLLTYAKYLTSAHTVVNCGGIAVTPKRLRTIAKKQVDYLLGDNPLKMSYMVGYGPRYPRRIHHRGSSLPSIAVHPGKIQCSAGFSVMNSQSPNPNILVGAIVGGPDQHDRFPDERSDYEQSEPATYINSPLVGAL
>LPS_classB+|Phvul.005G003100.1
YRDALAKSLLFFQGQRSGRVPAGQQLKWRSNSGLFDGRLANVDLSGGYYDAGDNVKFNFPMAYTTTMLSWGTIEFGKRMGPQIKEARDAIRWATDYLLKCATSTPGRLYVGVGDPNVDHKCWERPEDMDTVRTVYWVSPNKPGSDVAAETAAALAAASIVFRRVDPTYSKKLLRTAQQVYHFALQYQGSYSDSLGSAVCPFYCSYSGFKDELLWGAAWLFRATNAVYYYNLVKSLGADDQPDIFSWDNKYAGAHVFLSRRALLNGDKNFDQYKQEAENFMCKILPNSPSSSTQYTQGGLMYKLPESNLQYVTSITFLLTTYSKYMSATKHTFNCGSVLVTPNTLRSIAKRQVDYILGENPLRLSYMVGYGPYFPKRIHHRGSSLPSIAAHPQTIGCDGGFQPFFHSMNPNPNILIGAVVGGPNQNDGFPDDRSDYSHSEPATYINGAFVGPL
>LPS_classB+|Phvul.011G005600.1
YGEALSKSILFFEGQRSGKLPPTQRTWRKDSALQDLYLLPPHTTTTVFPFLPKVDLVGGYYDAGDNVKFNFPMAYSTTMLAWSVIEFGKFMGADLKHALDAIRWGSDYFLKATSIPGIVFAQVGDPYADHSCWQRPEDMDTPRTAYAVSRDHPASELSAEIAAALAASSIVFRKYHLAYASRLLRRAIMVFDFADKYRGSYNDSLGPWVCPFYCDFSGYQDELVWGAAWLLKATKRPYYLDYIDQNIHNLTNFAEFGWDSKDAGINVLLSKLLINNTSSDSKPFIFNAEKFVCAVLPESPSVSVKYSPGGLLFKPGGSNLQHTTAISFLFLVYAGYLKKTNTEIDCGGNVFASPTRLRQIARGQVDYILGSNPLNMSYMVGYGAKYPERIHHRASSLPSMDEYPPHVGCKEGSFYFESQNPNPNLLTGAVVGGPYLNDSYADHRADFVHSEPTTYINAPLVGVFA
>LPS_classB+|29986.m001645
YRDALTKSILFFEGQRSGKLPSSQRVKWRRDSGLSDGSAMHVDLVGGYYDAGDNVKFGFPMAFTTTMLSWSVVEFGGLMKGELQNSKEAIRWATDYLLKATAHPDTIYVQVGDANKDHACWERPEDMDTPRSVFKIDRNSPGSEVAAETAAALAAASLVFKKNDPTYSKLLVRRAIRVFQFADKYRGAYSNGLKKDVCPFYCDYSGYQDELLWGAAWLHRATKNPTYLNYIQVNGEILGAAEFDNTFGWDNKHVGARILLSKAFLVQKVQSLHDYKDHADNFICSIIPGAPFSSAQYTPGGLLFKMSDSNMQYVTSTSFLLLTYAKYLIQAHKVVNCGGTVVGPNRLRNIAKKQVDYLLGDNPLKMSYMVGYGPRYPQRIHHRGSSLPSISVHPAKIQCSSGFSIMNSQSPNPNILVGAVVGGPDQHDRFPDKRSDYEQSEPATYINAPLVGAL
>LPS_classB+|30068.m002585
YTDALEKSILFFEGQRSGALPPNQRLQWRGNSGLSDGSTYHVNLVGGYYDAGDNIKFGLPMAFTTTLLAWSVIEFGNSMHSQLENAKAAIRWSTDYLLKAATATPGTLYVQVGDPNSDHKCWERPEDMDTPRNVYKVTTQNPGSDVAAETAAALAAASIVFKDSDPSYSSKLLQTAMKVFDFADRYRGSYSDSLNSIVCPFYCSYSGYQDELLWGASWIHRASQNGSYLGYIQSNGHTLGADDDDYSFSWDDKRAGTKILLSKGFLEKQTEEFQIFKAHSDNYVCSLIPGTSSFQAQYTPGGLLYKASESNLQYVTSAAFLLLAYANYLSLNGGVVTCGNAKVTAEALISQAKKQVDYILGDNPARMSYMVGFGSRYPQHVHHRGSSLPSIHAQPNRIPCNDGFRYLYSSSPNPNVLIGAIIGGPDNRDNFADDRNNYRQSEPATYINAPFVGAL
>LPS_classB+|30147.m014206
YGEALSKCILFFEGQRSGKLPSTQRMNWREDSALQDGSDIGVDLTGGYYDAGDNIKFNFPMAFTTTLLAWSVLEFGQLMGTDMKYAVDAIRWSTDYFMKATSVPGSVVAQIGEPINDHNCWERPEDMDTQRTTYVVNQTYPGSEVSAEIAAALTASSLVFKTIDSEYSNLLLQRAFQVFDFADKYQGSYDSSVGPGVCPFYCDSNGYKDELAWGASWLFKATNDNKYWDYIQQIMNSSKSMVITRTDDVVNSLRDSFTEFGWDSKQGGINVLVSGLVGNGSDQNPFIQDADKLVCSILPESPTKFVTYSAGGLLFKPGSSNLQHTTALSFLLLVYSRYLEQSRRVVKCGNVVATPTRLVAVAKGQVDYILGRNPLGMSYMVGYGNKYPQRIHHRGSTLPMIQNHPQHIGCKEGTPYFESNNPNPNVLVGAIVGGPDINDQYVDDRLNVSQSEPTTYINAPFVGVL
>LPS_classB+|30147.m014207
YGDALTKSILFFEGQRSGKLPPNQRMTWRKDSALRDGYQIGVDLVGGYYDAGDNVKFNFPMAFSTTMLAWSVVEFGKFMGPDQKHALEAIQWATDYFLKATSIPGVVFAQVGDPYGDHNCWERPEDMDTPRTPYAVSKQFPGSEVSGEIAAALAAASIAFRPSNRAYSAKLLKRARMIFEFADTYRGSYNESLGQWVCPFYCDYSGYEDELIWGAAWLYKATKDPNYWNYVVNNIKDLENAVVKNIDGVSYSGGSFAEFGWDAKHAGINVLVSRLLKSAKASSLDPFIPNADKFVCSVLPESPTVSVSYSPGGFLFKPGGSNSQHATALSFLLLAYSRYLNQANRVIHCGNVVATSARLVQFARIQVDYILGSNPMKMSYMVGYGQKFPLRIHHRGSSLPSVNQHPGRIDCQGGTPYYNSNNPDPNLLVGAVVGGPDVKDSYADSRPDFVHSEPTTYINAPLVGVL
>LPS_classB+|30190.m011277
YGDALGKSITFYDGQRSGKLTPDQQAKWRADSALSDGKPDNVNLVGGYYDAGDNVKFGWPMAYTVTLLSLAATEYTKEISSVNQLGRLRRAIRWGTDYLMKCHTSSTTFYTQVGDGNADHQCWERPEDMDTPRTLYKITPNSPGTEAAAEAAAALAAASLVFKAVDSSYSAKLSSHARSLFEFADKYRGSFKDSCPFYCSYSGFQDELLWGATWLYKATGESKYLNFISNNQGWSQAVNEFSWDNKFAGVQTLIAKEFYAGKKNLGKFRTDAESFVCALMPGSSSVQIRTTPGGLLYTRDSSNLQYVTSASMLLFIYSKTLATYHINGVQCGSARFSAFQIRAFAKSQVDYILGKNPMKMSYMVGFGSKYPTQIHHRGASIPSVKVHPAKVGCNDGFSSYYHSDKPNPNIHVGAIVGGPDSNDQYKDLRSEYSRAEPTTYINAAFLGSV
>LPS_classB+|SapurV1A.0494s0020.1.p
YRDALTKSILFFEGQRSGKLPSSQRMTWRRDSGLTDGSTMHVDLVGGYYDAGDNVKFGFPMAFTTTMLSWSVLEFGGLMKGELQNARGAIRWATDYLLKATAHTDTIYVQVGDANKDHACWERPEDMDTPRNVFKVDKNSPGSDVAAETAAALAAASLVFRRCDPTYAKLLLRRAIRVFQFADKYRGSYSYGLKKFVCPFYCSYSGYEDELLWGAAWLHKATKNPTYLNYIQVNGQTLGAAQFDNTFGWDNKHVGARILLSKAFLVQKLQSLHDYKGHADNFICSLIPGAPYSSAQYTPGGLLFKMSDSNMQYVTSTSFLLLTYAKYLTSARTVVNCGGTAVTPKRLRSIAKKQVDYLLGDNPLKMSYMVGYGPRYPQRIHHRGSSLPSVSTHPGKIQCSSGFSVMNSQSPNPNVLVGAIVGGPDEHDRFPDERSDYEQSEPATYINAPLVGAL
>LPS_classB+|SapurV1A.0059s0410.1.p
YADALEKSILFFEGQRSGKLPLNQRLTWRGDSGLSDGSAYHVNLVGGYYDAGDNVKFGLPMAFTTTLLAWSVIEFGSSMRNQITNAKEAIRWSTDYLLKATTATPDTLYVQVGDPNMDHRCWERPEDMDTPRNVYKITTQNPGSDVAAETAAALAAASIVFKESDPSYSTELLQTAMKVFDFADRHRGSYSDSLNSVVCPFYCSYSGFQDELLWGASWLHKASLNGSYLAYIQSNGHTMGSDDDDYSFSWDDKRPGTKILLSKEFLEKTTEEFQLYKSHSDNYICSLIPGTSSFQAQYTPGGLFYKATESNLQYVTSTTFLLLTYAKYLGSKGGVAKCGGTTVTAESLVAQAKKQVDYILGDNPAKMSYMVGFGNMYPQHVHHRGSSVPSKNAHPNSISCNDGFQYLYSSSPNPNILVGAIVGGPDNRDHFADDRNNYQQSEPATYINAPFVGAL
>LPS_classB+|SapurV1A.0015s0290.1.p
YYDALRKSILFFEGQRSGKLPPDQRVKWRSDSALHDGSTVGRDLTGGYYDAGDNIKFGFPMAFTTTLLAWSIIDFGRNMGPELKNAVKAVKWGTDYILKVTSTPDVVYVQVGDAYSDHKCWERPEDMDTLRSVYKIDRSHPGSDVAGETAAALAAASIVFRSRDPAYSRLLLNRAVRVFDFADRHRGAYSGSLHSAVCPFYCDVNGYQDELLWGAVWLHKASRKRKYREYVVQNEVILHAGDTINEFGWDNKHAGINVLISKEVLGRAGYFESFKQNADDFICSILPGISHPKVQYSPGGLIFKAGGSNMQHVTSLSFLLLAYSRYLSHANKVVPCGETTASPGLLKELAKRQVDYILGDNPLRMSYMVGYGSRYPQRIHHRGSSLPSVQAHPARI
>LPS_classB+|SapurV1A.0052s0310.1.p
YRDALTKSILYFEGQRSGKLPSSQRITWRRDSGLTDGSAMHVDLVGGYYDAGDNVKFGFPMAFTTTMLSWSVLEFGGLMKGELQNAREAIRWATDYLLKATVHPDTIYVQVGDAKKDHSCWERPEDMDTPRSVYKVDKNSPGSDVAAETAAALAAASLVFRRCDPTYAKLLVRRAIRVFQFADKYRGAYSNGLKKYVCPFYCSYSGYEDELLWGAAWLHKATKNPTYLNYIQVNGQALGAAQFDNIFGWDNKHAGARILLSKAFLVQKVQSLHDYKDHADNFICSLIPGAPFSSTQYTPGGLLFKMNDSNMQYVTSTSFLLLTYAKYLTYARKIVNCGGTAVTPKRLRNIAKKQVDYLLGDNPLKMSYMVGYGPRYPQRIHHRGSSLPSIAAHPVKIQCSSGFSVMNSQSPNPNILVGAIVGGPDQHDRFPDKRSDYEQSEPATYMNSPLVGAL
>LPS_classB+|SapurV1A.0367s0140.1.p
YGDALTKSILFFEGQRSGKLPANQRMNWRKDSALRDGSDIGMNMVGGYYDAGDNVKFHFPMAFTTTLLAWSILEFGDSMGADLEHALEALRWGTDYFLKATSKPGMVVAQVGDPISDHICWERPEDMDTLRTTYVVNQTHPGSEVSAEIAAALAASSIVFNNNDRKYSMVLRLWAAQVFEFANNYQGSYNASIGRGACPFYCDFNGYHDELVWGAAWLYKATRDPKFWVYVVRNIATLGGSIFDFGWDSKQSGINILVSPTVMKSPGSIFITNADKFVCSLLPESPIKSVTYSPGGLMFKPGGSNLQHATTLSFLLIVYSRYLQAARRSVHCGSVVATPSRLIEVAKTQVDYILGSNPLGMSYMVGYGPKFPQRIHHRGSSLPSTNIVHKHIGCHDGNGYLTTNKPNQNVLVGAIVGGPDNNDQFPDTRLNASQSEPTTYLNAPFVGVL
>LPS_classB+|SapurV1A.2662s0020.1.p
YGDALTKSILFFEGQRSGKLPSTQRMTWRKDSGLRDGFQIGVDLVGGYYDAGDNVKFNFPMAFSTTMLAWSVLDFGNFMGPDLPHALEAIQWATDYFLKATSIPGFVFVQVGDPYGDHNCWERPEDMDTPRIPYAASKQFPGSEVSAEIAAALAASSMVFRSRNPAYSARLLKRATMVFDFADANRGSYNDTLGPWVCPFYCDFSGYEDELIWGAAWLYRATKAPKYWSYVEQNISDLEKNVAKHTDRVGYGGGGFAEFGWDTKNAGINILVSKLLLSNSTSDAGPFIPNADKFVCSVLPESHTVSVSYSPGGLLFKPGGSNLQHATALSFLLLAYARYSNQSNREIHCGNVVATPARLIQLARRQVDYILGTNPLNMSYMVGYGNKFPRKIHHRGSSLPSVDRYPARINCQGGTPYFQSNDPNPNLLTGAVVGGPDNGDSYSDSRADFVHSEPTTYINAPLVGLL
>LPS_classB+|SapurV1A.2662s0030.1.p
YGDALTKSILFFEGQRSGKLPANQRMNWRKDSALRDGSDIGMNMVGGYYDAGDNVKFHFPMAFTTTLLAWSILEFGESMGADLEHALEALRWGTDYFLKATSKPGMVVAQVGDPISDHICWERPEDMDTLRTTYVVNQTHPGSEVSAEIAAALAASSIVFNNNDRKYSMVLRLRAAQVFEFANNYQGSYNASIGRGACPFYCDFNGYHDELVWGAAWLYKATRDPKFWVYVVRNIATLGGSIFDFGWDSKQSGINILVSPTVMKSPGSIFITNADKFVCSLLPESPIKSVTYSPGGLMFKPGGSNLQHATTLSFLLIVYSRYLQAARRSVHCGSVVATPSRLIEVAKTQVDYILGSNPLGMSYMVGYGPKFPQRIHHRGSSLPSTNIVHKHIGCHDGNGYLTTNKPNQNVLVGAIVGGPDNNDQFPDTRLNASQSEPTTYLNAPFVGVL
>LPS_classB+|SapurV1A.0227s0020.1.p
YHDALRKSILFFEGQRSGKLPPDQRVKWRSDSALHDGSAVGRDLTGGYYDAGDNIKFGFPMAFTTTLLSWSIIDFGRNMGPELKNAVKAVKWATDYLLKVTAVPNVVYVQLGDAYSDHNCWERPEDMDTLRTVYKIDGSHPGSDVAGETAAALAAASIVFRSRDPAYSRLLLNRAVRVFDFADSHRGAYSNSLHSAVCPFYCDVNGYQDELLWGAVWLHKATRRRRYREYIVKNEVILHAGDTINEFGWDNKHAGINVLISKEVLGRAEYFESFKHNADGFICSVLPGISHSQVQYSPGGLIFKAGGSNMQHVTSLSFLFLAYSNYLSHANKVVPCGEKTASPALLKQLAKRQVDYILGDNPLRMSYMVGYGPRYPRRIHHRGSSLPSVQAHPARIRCKEGSRYFLSPNANPNVHVGAVVGGPNVTDAFPDSRPFFQESEPTTYINAPLVGLLA
>LPS_classB+|SapurV1A.4721s0010.1.p
SAFTTTMLSWSVIEYGDSMPPNELRNSLVAIRWATDYLLKTVSQPNRIFVQVGDPYGDHNCWERPEDMDTPRTVYAVDAPNPASDVAGETAAALAASSMAFRSSDPGYAETLLRNAIKAFQFADSYRGAYSDNSNIRDGACPFYCDFDGYQDELLWGAAWLRRASSDDTYLSYLQNNGKTLGADDNINEFGWDNKHAGLNVLVSKEVLEGNMYSLQSYKASADSFMCTLIPESSSSHIEYTPGGLIYKPGGSNLQHATTISFLLLAYANYLERSSQFVSCGNVNVGPQSLRQQAKRQVDYILGDNPMGLSYMVGYSDRYPQRIHHRGSSLPSVKDHPEFIACKEGSIYFNSSNPNPNVLVGAIVGGPSHDDSYDDNRDDFRKSEPTTYINAPFVGVL
>LPS_classB+|PGSC0003DMP400005642
YTDALTKSILFFEGQRSGYLPQDQRMNWRGHSGLSDGWTVNVDLTGGYYDAGDNVKFNFPMAFTTTLLAWSVIEFGEIMPPAELRNALVAIRWSTDYLLKTVSQPDRIFVQVGDPVLDHNCWERPEDMDTARTVYTVDAPNPASDVAGETAAALAAASIAFRPSDPGYAETLLRTSTRVFDFADKNRGAYSDNLNIRDGVCPYYCDFDGYQDELLWGAAWLRRATQGDNYLSYIQENRQTLGADDNIDEFGWENKHAGLNVLVSKEVLDGTTYSLQSYKSSADSFMCTLIPESSSSHIQYSPGGLIYKPGGSNLQHATTITFLLLVYANYLEKSSQILNCGTISVSPSMLRKIGKRQVDYILGENPKGISYMVGYSNYYPQKIHHRGSTIPSINDHPQVIGCNEGSIYFNSSQPNPNVLVGAIVGGPGEDDVYDDNRDEFRKSEPTTYINAPFVGAL
>LPS_classB+|PGSC0003DMP400021647
YSNALDKSIRFFEGQRSGKLPANQRLKWRADSGLSDGSGYHVDLVGGYYDAGDNVKFGLPMAFTTTLLAWSVIEFGSSMHSQLNNAKAAIRWSTDYLLKAATASPDTLYVQVGDPNQDHRCWERPEDMDTPRNVYKVSPQNPGSDVAAETAAALAAASIVFKDSDPSYSSTLLRTAQKVFAFADKYRGSYSDSLSSVVCPFYCSYSGYNDELLWGASWLHRASKDSSYLAYIQSNGQTMGANDDDYSFSWDDKRPGTKIILSKDFLEKSTQEFQAYKVHSDNYICSLIPGSPSFQAQYTPGGLLYKGSESNLQYVTSSSFLLLTYAKYLRSNGGAVSCGSSRFPAERLVELGKKQVDYILGDNPAKISYMVGFGQKYPLRVHHRGSSLPSVHAHPGHIGCNDGFQSLNSGSPNPNVLVGAIVGGPDSRDNFEDDRNNYQQSEPATYINAPLVGAL
>LPS_classB+|PGSC0003DMP400021534
YKDSLGKAILFFEGQRSGKLPVSQRVKWRGDSALVDGKIERVNLIGGYYDAGDNVKFGWPMAYSLTLLSWAAIEHQTQISSTNQQVHLQNAIRWGTNFLILAHTSSTTLYTQVGDGNADHQCWERPEDMDTPRTLYKITSNSPGSEVAADVAAAFAAASIVFKNIDSNYSTKLLKRSKSLFAFADKYRGSYQASCPFYCSYSGYKDELLWAAAWLYKAGGGNNYLNYASNNQGWSQVASEFSWDNKFAGAQTLLAKEYLNGKSNLEKFKKDADSFICGLMPESSSIQIKTTPGGLLYYRDSSNLQYVTGATMVLFMYTKVLEAAGIGGVTCGSVNFSTSKIKAFAKLQVDYILGNNPLKMSYMVGFGNKYPTQLHHRASSLPSIYNHPTMVGCNDGYSSWYNSNNPNPNTHVGAIVGGPNSGDQFVDSRSDYSHSEPTTYMNAAFVGSV
>LPS_classB+|Potri.015G127900.1
YGDALTKSILFFEGQRSGKLPPTQRMTWRKDSGLQDGFQIGVDLVGGYYDAGDNVKFNFPMAFSTTMLAWSVLDFGNFMGPDLPHALEAIKWATDYFLKATSIPGFVFVQVGDPYGDHNCWERPEDMDTPRIPYAASKQFPGSEVSAEIAAALAASSMVFRPSNPAYSARLLKRAAMVFEFADANRGSYNDTLGPWVCPFYCDFSGYEDELIWGAAWLYRATKAPNYWSYVVQNISNLEKNVAKHTDRVGYGGGSFAEFGWDTKNAGINILVSKLLLSSKTSDVGPFIPNADKFVCTVLPESPTVYVSYSPGGLLFKPGGSNLQHATALSFLLLAYARYLNQSNREIHCGNVVATPARLIQFARGQVDYILGTNPLKMSYMVGYGSKFPRKIHHRGSSLPSVDQHPASINCQGGTPYFQSNDPNPNLLIGAVVGGPDKGDSYSDSRADFVHTEPTTYINAPLVGLL
>LPS_classB+|Potri.015G128000.1
YGDALTKSILFFEGQRSGKLPSNQRMNWRKDSALRDGSDIGMDMVGGYYDAGDNVKFHFPMAFTTTLLAWSIVEFGESMGSDLEHALEALRWGTDYFLKATSKPGMVVAQVGDPISDHTCWERPEDMDTLRTTYVVNQTHPGSEVSAEIAAALAASSIVFKDKDKRYSSVLLQRASQVFDFANNYQGSYNESIGRGACPFYCDFNGYHDELIWGAAWLSKATQDPKYWDYVVKNMATLGGSIFEFGWDSKHSGINIIVSPIYFDPQKVMSSSGSSFITNADSFVCSLLPESPTKSVTYSPGGLMFKPGGCNLQHATALSFLLIVYSRYLQVANRSVHCGSVVATPSRLVEVAKTQVDYILGSNPLGMSYMVGYGPKFPQRIHHRGSSLPSMSTFHKHIGCHDGNSYLATKMPNRNVLVGAIVGGPDNNDQFLDSRLNVSQSEPATYFNAPLVGAL
>LPS_classB+|Potri.008G132700.1
YHDALRKSILFFEGQRSGKLPPDQRVKWRRDSALHDGSTVGRDLTGGYYDAGDNIKFGFPMAFTTTLLSWSIVDFGRNMGPELKNAVKAVKWATDYLLKVTAVPDVVYVQVGDAYSDHNCWERPEDMDTLRSAYKIDGSHPGSDVAGETAAALAAASIVFRSRDPAYSRLLLNRAVRVFDFADRHRGAYSGSLRSAVCPFYCDVNGYQDELLWGAVWLHKASRRRRYREYVVKNEVILHAGDTINEFGWDNKHAGINVLISKEVLGRAEYFESFKQNADDFICSILPGISHPQVQYSPGGLIFKAGGSNMQHVTSLSFLLLAYSSYLSHANKVVPCGETTASPALLKQLAKRQVDYILGDNPLGMSYMVGYGPRYPLRIHHRGSSLPSVQAHPARIRCKEGSRYFLSPNPNPNVHVGAVVGGPNITDAFPDSRPFFQESEPTTYINAPLVGLLA
>LPS_classB+|Potri.014G126900.1
YRDALTKSILFFEGQRSGKLPSSQRITWRRDSGLTDGSAMHVDLVGGYYDAGDNVKFGFPMAFTTTMLSWSVLEFGGLMKGELQNAREAIRWATDYLLKATAHPDTIYVQVGDANKDHACWERPEDMDTPRSVYKVDKNSPGSEVAAETAAALAAASLVFRRCDPTYAKLLVRRAIRVFQFADKYRGAYSNGLKKYVCPFYCSYSGYEDELLWGAAWLHKATKNPTYLNYIQVNGQTLGAAQFDNTFGWDNKHVGARILLSKAFLVQKVQSLHDYKDHADNFICSLIQGAPFSSAQYTPGGLLFKMNDSNMQYVTSTSFLLLSYAKYLTYARKIVNCGVTAVTPKRLRNIAKKQVDYLLGDNPLKMSYMVGYGPRYPQRIHHRGSSLPSMAAHPAKIQCSSGFSVMNSQSPNPNILVGAIVGGPDEHDRFPDERSDYEQSEPATYMNAPLVGAL
>LPS_classB+|Potri.010G109200.1
YHDALRKSILFFEGQRSGKLPPDQRVKWRRDSALHDGSSVGRDLTGGYYDAGDNIKFGFPMAFTTTLLSWSIIDFGRNMGPELKNAVKAVKWATDYLLKVTAVPNVVYVQLGDAYSDHNCWERPEDMDTLRTVYKIDGSHPGSDVAGETAAALAAASIVFRSRDPAYSRLLLNRAVRVFDFADSHRGAYSSSLHSAVCPFYCDVNGYQDELLWGAVWLHKASRRRRYREYIVKNEVILHAGDTINEFGWDNKHAGINVLISKEVLGRAEYFESFKHNADGFICSILPGISHSQVQYSPGGLIFKAGGSNMQHVTSLSFLFLAYSNYLSHANKAVPCGEKTASPALLKQLAKRQVDYILGDNPLRMSYMVGYGPRYPQRIHHRGSSLPSVRAHPARIRCKEGSRYFLSPNANPNVHVGAVVGGPNVTDAFPDSRPFFQESEPTTYINAPLVGLLA
>LPS_classB+|Si016976m
YGDALHKCILFFEGQRSGRLPPDQRVRWRRDSGLHDGAAAGVDLTGGYYDAGDNVKFGFPMAFTATLMSWGLIDFGRSFGPHKEEARKAVRWATDYLMKATARPNTVYVQVGDAFRDHACWERPEDMDTPRTVYRVDPSHPGSDVAAETAAALAAASIVFRDSDPAYSKRLLDRAVAVFEFADKHRGPYSSSLHAAVCPCYCDYSGYQDELLWGAAWLHKASRRREYREYIKRNEVVLGASDAINEFGWDNKHAGINVLISKEVLMGKDEYFQSFRVNADNFMCTLLPGISNHPQIQYSPGGLLFKVGSSNMQHVTQLSFLLLAYSNYLSHAGGRVSCGSSSASPAQLRRVAKRQVDYILGDNPLRMSYMVGYGSRFPRRIHHRASSIPSVAAHPAKIGCKAGAAYYASPAPNPNLLVGAVVGGPSDASDAFPDARAVFQQSEPTTYINAPLMGLL
>LPS_classB+|Si006281m
YSDALHKSILFFEGQRSGRLPPNQRLRWRQDSAIHDGAEAGVDLSGGYYDAGDNVKFGFPMAFTATLMSWGLIDFGRSFGAHEADAREAVRWATDYLMKATSTPGTVYVQVGDASRDHACWERPEDMDTPRTVYRVDASHPGSDVAAETAAALAAGSLVFRDADPGYARRLLDRAAEVFAFADAHRGAYSGSLRDAVCPCYCDYDGYQDELLWGAAWLHRASHRRVYRDYIKRNEVALGASDAINEFGWDNKHAGINVLISKEVLMGKDEYFQSFRENADNFICSLLPGISGHPQIQYSPGGLLFKVGNSNMQHVTSLSFLLLAYSNYLSHAGGHVSCGGGATASPAQLRRVAKRQVDYILGDNPLRMSYMVGYGPRYPLRIHHRASSLPSVAAHPARIGCKAGAAYYASPAPNPNLLVGAVVGGPSNSTDAFPDARAVFQQSEPTTYINAPLLGLL
>LPS_classB+|Si001159m
YRDALAKSILFFEGQRSGKLPPSQRQSWRRDSGLSDGASAKVDLVGGYHDAGDNVKFGFPMAFSMTMLAWSVVEFGGLMKGELQHAREAVRWGADYLLKATAHPDTIYVQVGDATKDHACWERPEDMDTPRTVYKVDPGTPGSDVAAETAAALAASSLVFRKSDPAYASRLLARAKRVFEFADKHRGSYSTGLAADVCPYYCSYSGYQDELLWGAAWLHRATKSPSYLSYIQVNGQVLGADESDNTFGWDNKHAGARILISKSFLVQRLGSLHEYKGHADTFICSMVPGTPTDQTQYTRGGLLFKLSDSNMQYVTSSAFLLLTYAKYLAFGKQTVRCGGAVVTPQRLRAIARRQVDYLLGSNPMGMSYMVGYGARYPRRIHHRASSLPSVAAHPGRIGCSQGFTALYAGGANPNVLVGAVVGGPDLQDKFPDQRNDHEHSEPATYINAPLVGAL
>LPS_classB+|GSVIVT01019420001
YGEALGKAILFFEGQRSGKLPSSQRVKWRGDSALSDGMPENVKLIGGYYDAGDNVKFGWPMAFSVSLLSWAAVEYRREISSVKQLTYLLQAIRWGANFILRAHTSSTTLYTQVGDGNNDHQCWERPEDMDTPRTLYKINSTSPGTEAAAEAAAALSAASIAFKGVDSNYSATLLKRSKLLFEFADKYRGSYQASCPFYCSYSGYQDELLWAAAWLYKASGETRYLNYVSSNQGWSQAVTEFSWDNKFVGAQTLLAKEFFDGTKDLGKFKTDADSFVCALMPGSSSVQIRTTPGGLLYTRDGNNLQYVTTSSMVLLIYSKTLAAAQIGGVQCGSAHFPTSQIRAFAKSQVDYILGNNPKKMSYMLGYGSKYPTQLHHRGASIPSIHALPDKVGCNQGYSSWYSSTEPNPNTHVGAIVGGPNSDDQFSDVRSDYSHSEPTTYANAAFVGSV
>LPS_classB+|Migut.L00414.1.p
YHDALRKSILFFEGQRSGRLPTDQRVRWRKNSALHDGASAGVDLTGGYYDAGDNIKFGFPMAFTTTLLSWSVIDFGRNMGGGELGNAVRAVKWGTDYLLKATAHDGVVYVQVGDPLSDHNCWERPEDMDTLRTAYRIDANHPGSDVAGETAAALAAASIVFRSRNPAYSRLLLDRAIKVFEFADRHRGAYSSSLNYAVCPFYCDVNGYQDELLWGAAWLHKATRRREYREYIVRNEVVLRAGDSINEFGWDNKHAGINVLLSKEVLMGRANDLKQFQINADAFICSLLPGISHTQVQYSPGGLIFKAGGSNMQHVTSLSFLLLAYSNYLSHANHAVTCGDTSASPALLKRLARRQVDYILGDNPLRISYMVGYGPHYPQRIHHRASSLPSVDAHPARIACKAGSRYYMSPNPNPNILVGAVVGGPNSSDAFPDSRPYFQESEPTTYINAPLVGLL
>LPS_classB+|Migut.N01515.1.p
YKDALTKSILFFEGQRSGKLPPNQRVTWRKDSALSDGSAMHVDLVGGYYDAGDNVKFGFPMAFTTTMLSWSVIEFGGLMKGELQHSKEAIRWATDYLLKATSHPGTIYVQVGDASQDHACWERPEDMDTPRSVFKIDQNTPGTEVAAETAAALAAASLVFRKSDPNYSKILATRAIRVFEFADKHRGAYSNGLRRYVCPYYCDFSGYQDELLWGAAWLHKATRNPTYLSYIQANGQTLGADESDNTFGWDNKHVGARILLSKAFLVQNVQPLHDYKNHADNYICSLIPGNPSSSAQYTPGGLLFKMNDSNMQYVTSTSFLLVTYAKYLTTSRKLVNCGGSIITPRKLRSLAKKQVDYLLGDNPMKMSFMVGYGSRYPLRVHHRGSSLPSISSHPSKIQCSSGFTIMNSQSPNPNILIGAVVGGPDQNDRFPDQRSDYEQSEPATYINAPLVGAL
>LPS_classB+|Migut.O00849.1.p
YRDALAKSLLFFQGQRSGRLPRQQITWRANSGLSDGQMAGVDLTGGYYDGGDNVKFNLPMAFTTTMLSWGAIEYAKKLGPQLSSNRAAIRWATNYLLKCARATPGKLYVGVGDPNSDHKCWERPEDMDTARNVYSVSPSNPGSDVAGETAAALAAASIVFRKVDPKYSKLLLKTAKSVMQFAIQYRGAYSDSLGSTVCPFYCSYSGYKDELLWGAAWLWRATNEVYYLNFIKSLGANDGTDIFSWDNKYAGARLLLARRSLVDNDHTFQPYRQQAEEFMCRILPNSPYSTTQYTPGGLMYKLSGSNLQYVTSITYLLTTYSKYMATSKHTFKCGNLFVTSNTLRTLAKKQVDYILGENPMKKSYMVGYGASYPKRIHHRGSSLPSKAAHPQSIGCKAGFQPYYYTTNPNPNILTGAIVGGPNQNDFFPDERTDYTRSEPATYINAAIVGPL
>LPS_classB+|Migut.C01389.1.p
YRDALAKSLLFFQGQRSGRLPPDQQITWRANSGLSDGQMAGVDLTGGYYDAGDNVKFNLPMAFTTTMLSWGAIEYGKKLGPQLSSNREAIRWATDYLLKCARATPGKLYVGVGDPNSDHKCWERPEDMDTARSVYSVSPSNPGSDVAGETAAALAAASIVFRKVDPKYSKLLIKTAKSVMQFAIQYSGAYSDSLGSTVCPFYCSYSGYKDELLWGAAWLWRATNEVYYLNFIKSLGANDGTDIFSWDNKYAGARLLLARRSLVDNDQTFQPFRQQAEEFMCRILPNSPYSTTQYTPGGLMYKLSGSNLQYVTSITYLLTTYSKYMATSKHTFNCGNLFVTSNTLRTLAKKQVDYILGENPMKKSYMVGYGASYPKRIHHRGSSLPSKERYIGCEAGFQPYYYTTNPNPNILTGAIVGGPNQNDFFPDERADYTHSEPATYINAAIVGPL
>LPS_classB+|Migut.A01075.1.p
YENALEKSIIFFEGQRSGRLPHNQSRLPWRGDSGLSDGSGYHVDLVGGYYDAGDNVKFGLPMAFTTTLLSWSVIEFGNSMKNQLNSAKDAVRWGTDYLLKAAIATPDALYIQVGDPNNDHRCWERAEDMDTTRNVYKVSSENPGSDVAAETAAALAAASIVFKDSDPSYSTKLLQTAIQVFDFANRYKGSYSDSLGSVVCPFYCSYSGYHDELLWAASWLHRASENESYLTYIQSNGHTLGADEDDFSFSWDDKRAGTKILLSKGFLEDNIEDFQLYKAHSDNYICSLAPGSPNFQAQYTPGGLLYKGSESNLQYVTTSSFLLLAYAKYLSSSQGGEAACGGGGTSTITSDKLVSLARKQVDYILGNNPAKMSYMVGFGQRYPQHVHHRGSSLPSVHAHPAHISCGDGFQYLNSRSPNPNILVGAVLGGPDNRDNFADDRNNYQQSEPATYINAPFVGAL
>LPS_classB+|Medtr3g080810.1
YHEALEKSILFFEGQRSGKLPSNQKLTWRGDSGLSDGSSYHVDLIGGYYDAGDNLKFGLPMAFTTTLLAWSVIEFGSSMQDQIDNARAAIRWSTDYLLKAATTTPDTLYVQVGEPNMDHRCWERPEDMDTPRNVYKVSAQNPGSDVAAETAAALAASSLVFRDTDPSYSSKLLQAAIQVFNFADRYRGSYSDSLNSVVCPFYCSYSGYHDELLWGASWIYRASGISSYKQFIQSNGHTLGADDDGYTFSWDDKRPGTKILLSKEFLEKDSEEFQLYKAHADNYICSLVPGSPGFQAQYTPGGILYKGSESNLQYVTSTSFLLLIYAKYLNTNGGAVSCGTSKITEQNLIKLAKKQVDYILGDNPTKMSYMVGFGEKYPKHIHHRGSSLPSIRVQPQQISCNNGFQYLHSGSPNPNVLVGAIVGGPDSSDNFSDDRNNYQQSEPATYINAPFVGAL
>LPS_classB+|Medtr4g035955.1
YSDALTKSILFFEGQRSGKLPSSQRMTWRKDSALHDGCDIHMDLVGGYYDAGDNVKFNFPMAYTTTMLAWSVVEFGELMGPDLQHALESIRWGTDYFLKATTKPNIVVAQVGNPISDHDCWERPEDMDTSRTTYYVSENRPGSEVSAEIAAALAASSIAFRKIDDQYSNVLLARAKQVFDFANNHRGSYNDSIGSGVCPFYCDINGYMDELIWGAAWLYKASNNENYMKFVKSNIQSIQPYEFGWDAKHAGINVLVSQWVMNISSNQNPFIPNADNLICSLLPKSPTKSVTYSKGGLLFKRGPGNLQHVTALSFLLIVYGRYMHANNKIVYCGNVTATPSKLIHLAKTQVDYILGNNPLGMSYMVGYGQKYPQKIHHRGSTLPSLDVHPKNMGCRDGDEHFQSSKPNINVLTGAIVGGPAYDDSFLDSRLNISQSEPTTYINAPFVGVL
>LPS_classB+|Medtr3g117500.1
YAEALSKAIMFFEGQRSGFLPEDQRQKWRANSGLSDGWTYNTDLTGGYYDAGDNIKFGFPMAFTTTMLSWSVIEFGENMPPNELRNALVAIRWSTDYLLKTVSQSNRIFVQVGDPISDHNCWERPEDMDTNRKVYAVDAPNPASDVAGETAAALAASSMAFRSSDPGYSETLLRNAVKAFQYADSYRGAYSDNADVKDGVCPYYCDFDGYQDELLWGAAWLRRATQDENYLNYIQSNGKTLGAEDNINEFGWDNKHAGLNVLVSKEVLDGNVESLESYKTSAESFLCTLLPETSSSHIEYTPGGLIYRPGGSNLQHATSIAFLELVYAKYLSRTSQTINCGNVYVSAQTLRERAKRQVDYILGDNPLGLSYMVGYGNNYPQRIHHRGSSLPSIKDHPQQIACKEGSIYFNSTNPNPNVLVGAIVGGPGEDDVYVDDRADYRKSEPTTYINAPFVGVL
>LPS_classB+|Medtr5g010000.1
YADALGKAILFFEGQRSGKLPKDQRVKWRGDSALSDGKTQNVDLVGGYYDAGDNVKFGWPMSFTVSLLSWAAVEYESEISSANQLDYLRSAIRWGADFILKAHTSPTTLFTQVGDGNADHNCWERPEDMDTPRTTYKIDSNSPGTEAAAEAAAALSAASIVFKKTDINYSSKLLSQSKSLFDFADKYRGSYSGSCPFYCSYSGYQDELLWAATWLYKASGESKYLTYITSNQGWSQAVSEFSWDNKFVGAQTLLTQEFYGGREELAKFQTDAESFICALMPGSSSLQIKTTPGGLLYIRDSSNLQYTTTSTMVLFIFSKILNKNHIDGIHCGSAHFSPSEIRAFAKLQVDYILGNNPMKMSYMVGYGSKYPKQLHHRGSSIPSIKVHQTKVGCNDGQSNYFSSSNPNPNIHVGAIVGGPNSNDQYNDARSDYSHAEPTTYNAAFVGSVA
>LPS_classB+|Medtr1g088190.1
YRDALTKSILFFEGQRSGKLPSNQRIFCWYYDAGDNVKFGFPMAFTTTMLSWSVIEFGGLMKGELPNAREAIRWATDYLLKATAHPNTIYVQVGDAKKDHACWERPEDMDTPRSVFKIDANAPGSEVAAETAAALAAASLVFRRTDPTYSKILVRRAIRVFQFADQHRGPYSNVLKPFVCPFYWDYSGYQDELLWGAAWLHKATKNPMYLNYIQVNGQILGAAEFDNTFGWDNKHVGARILLSKEFLVQRVRSLHDYKGHSDNFVCSLIPGAGSSSAQYTPGGLLFKMSDSNMQYVTSTSFLLVAYAKYLTKSHSVVRCGGTIVTPKRLRTLAKKQVDYLLGDNPLKMSYMVGYGPRYPQRIHHRGSSLPSMAVHPGKIQCSAGFSVMSSQSPNPNILVGAVVGGPDQHDRFPDKRSDYEQSEPATYVNAPLVGTL
>LPS_classB+|Medtr3g010330.1
YREALAKSLLFFQGQRSGRLPPDQQIKWRSNSGMSDGRLANVDLTGGYYDAGDNVKFNFPMAFTTTMLSWSTIEYGKRMGPQMKEARAAIRHATDYLLKCATSTPGRLYVGVGDPNVDHKCWERPEDMDTVRTVYFVSSKNPGSDVAAETAAALAAASIVFRKVDPTYSKLLLRTAQKVYQFALQYQGSYSDSLGSAVCPFYCSYSGFKDELLWGAAWLFRATNAVKYYNLVKSLGADDQPDIFSWDNKYAGAHVLLSRRALLNGDKNFDQYRQEADNFMCKILPNSPSSTTQYTQGGLMFKLPASNLQYVTSITFLLTTYSKYMAATKHTFNCGGVFVTPNTLRTVAKRQVDYILGENPLRMSYMVGYGPYFPKRIHHRGSSLPSLSVHPQTIGCDGGFNPFFHSMNQNPNILVGAIVGGPNQNDGFPDDRGDYSHSEPATYINGGIVGPL
>LPS_classB+|cassava4.1_006262m
YSDALEKSILFFEGQRSGALPPNQRMKWRGNSGLSDGSSYHVNLVGGYYDAGDNVKFGLPMAFTTTLLAWSVIEFGESMQNQIENAKAAIRWSTDYLLKAATATPGTLYVQVGDPNLDHKCWERPEDMDTPRNVYKVSSQNPGSDVAAETAAALAAASIVFKDSDPSYSSKLLHTAMQVFDFADKYRGSYSDSLSSAVCPFYCSYSGYQDELLWGASWIHRASQNGSYLAYIQSNGHTMGADDDDYSFSWDDKRAGTKILLSKAFLEKHVEEFQLFKAHSDNYMCSLIPGTSRFQAQYTPGGLLYKASESNLQYVTSTSFLLLTYAKYLSSNGGMVTCGGSTVTAESLISQAKKQVDYILGDNPAKMSYMVGFGNRYPQHVHHRGSSVPSIRTHPNRISCNDGFQYLYSSSPNPNVLVGAILGGPDNKDNFADDRNNYQQSEPATYINAPFVGAV
>LPS_classB+|cassava4.1_023327m
YGDALTKSILFFEGQRSGKIPSTQRVTWRKDSALLDGSSIGMDLVGGYYDAGDNIKFNFPMAFTTTMLAWSVLEFGPLMGSDLEHALEAIQWSTDYLLKSTSVPGTVVAQVGEPISDHNCWERPEDMDTPRTTYVVNQTHPGSELSAEIAAALAVSSLVFKTTQANYSNILLERASSVFDFADNFQGSYDGSVGQGVCPYYCDYNGYQDELLWGAAWLYKATNDGKYWDYILKNASNSASPFVYRRASVDSIGNNLSEFGWDSKEAGINILVSGWAINTPNEKPFTVNGDNFVCSILPESPTKSVTFSPGGLLFKSGGTNLQHATSLSFLLIAYARYLEKAKRGVSCGNVAVTPARIINFAKGQVDYILGKNPLGMSYMVGFGEKYPQRIHHRGSSIPSVDKHPGHIACHEGTSYFESKDPNPNLHVGAVVGGPDSNDQFSDDRTNAAQLEPTTYINAPLVGVL
>LPS_classB+|cassava4.1_006175m
YHDALHKSILFFEGQRSGKLPPDQRVKWRGDSALHDGFSVGRDLTGGYYDAGDNIKFGFPMAFTTTLLSWSIIDFGRNMGPELKNAVKAVKWASDYLLKVTAVPGVVFVQVGDAYSDHNCWERPEDMDTLRTVYKIDGSHPGSDVAGETAAALAAASIVFRSRDPGYSRLLLDRAVRVFEFADRHRGAYSSSLHSAVCPFYCDVNGYQDELLWGAAWLHKASRRRQYREYIVKNEVVLHAGDTINEFGWDNKHAGINVLISKEVLMGKADYFESFKRNADEFICSLLPGISHPQVQYSPGGLIFKAGGSNMQHVTSLSFLLLAYSNYLSHANKVVPCGETTASSALLKQLAKRQVDYILGENPMRMSYMVGYGERYPQRIHHRGSSLPSVKTHPAHIGCKAGSRYFLSPNPNPNVHVGAVVGGPNVSDAFPDSRPFFQESEPTTYINAPLVGLL
>LPS_classB+|cassava4.1_005953m
YRDALTKSILFFEGQRSGKLPSNQRISWRRDSGLSDGAAMHVDLVGGYYDAGDNVKFGFPMAFTTTMLSWSVIEFGGLKGELQNAKTAIRWATDYLLKATVHPDIIYVQVGDANKDHSCWERPEDMDTPRSVFKVDRNSPGSDVAAETAAALAAASLVFKKSDPTYSKLLVRRAIRVFQFADKYRGAYSNGLKKNVCPFYCSYSGYEDELLWGAAWLHKATRNPTYLNYIQVNGQTLGAAEFDNTFGWDNKHVGARILLSKAFLVQKLQSLHDYKGHADNFICSLIPGAPFSSAQYTPGGLLFKMSDSNMQYVTSTSFLLLTYAKYLTSARKVVNCGGTAVTPNRLRNIAKKQVDYLLGDNPLRMSYMVGYGPRYPRRIHHRGSSLPSVAAHPAKIQCSAGFSFMNSGSPNPNILVGAVVGGPDQHDRFPDQRSDYEQSEPSTYINAPLVGALA
>LPS_classB+|cassava4.1_006449m
YKEALAKSILFFQGQRSGRLPPSQQITWRSISGLSDGMLGHVDLTGGYYDAGDNVKFNFPMAFTTTMLSWGTLEYGKKMGPELQNARAAIRWATDYLLKCARATPGRLYVGVGDPNADHKCWERPEDMDTVRSVYFVSPSNPGSDVAGETAAALAAASMVFRKADPAYSKLLLSTAKDVLQFAVQHQGAYSDSLGSAVCPFYCSYSGYKDELLWGAAWLFRATNQMSYYNLLKSLGADDQPDLFSWDNKYAGAHVLLSRRAVLNNDKNFEQYKVEAENFMCKILPNSPSSSTKYTQGGLMYKLPQSNLQYVTSISFLLTTYAKYMKATKHTFNCGSLLVTPNSLLYVAKRQVDYILGVNPIQMSYMVGFGPHFPKRIHHRGSSLPSKASHPQAIGCDGGFQPFYYSPNPNPNILVGAIVGGPNESDGFPDDRSDYSHSEPATYINAAIVGPL
>LPS_classB+|Gorai.002G175700.1
YHDALRKSILFFEGQRSGKLPPDQRVKWRRDSALRDGSTAGVDLTGGYYDAGDNVKFGFPMAFTTTLLAWSIIDFGRNMGPELKNAVKAVKWSTDYLLKATAKPGVVYVQVGDAYSDHSCWERPEDMDTLRTVYKIDNAHPGSDVAGETAAALAAASIVFRSRDPAYSRLLLNRAVRVFNFADKHRGAYSSSLHAAVCPFYCDVNGYQDELLWAAAWLHKASRKRAYREYIVKNEVVLRAGDTINEFGWDNKHAGINVLISKEVLMGRADYFESFKQNADGFICSILPGITHPQVQYSPGGLIFKAGGSNMQHVTSLSFLLLAYSNYLSHANKAVPCGERSASPALLKQLAKRQVNYILGDNPLGMSYMVGYGSRFPQRIHHRGSSLPSVAAHPARIGCKAGSRYYLSPSPNPNLLLGAVVGGPNVSDAFPDSRPYFQESEPTTYINAPLVGLL
>LPS_classB+|Cucsa.129230.1
NAFTTTMLSWSVLEFGKDMGSDLPYAMDSIRWATDYLLKATSVPGFVFAQVGDPYADHFCWERPEDMDTPRTPYAVSKQFPGSEVSAEIAAALAASSMVFKPLDGGYSARLLKRARMVFEFADTYRGSYNDSLGRWVCPFYCSYSGYEDELIWGAAWLYKATKAAFYWNYITKNINTIKNNNNPAVDYNNVINVFQHYSSGNFAEFGWDTKYAGINVLISKFVLSTGNGSSSSNMFINYADKFVCSVLPESPSLLVSYSPGGLLFKSGGSNIQHSTALSFLLIVYSNYLNQYKHILHCGNVVASPSRLLQLAKTQVDYILGSNPLGISYMVGYGKNFPQRIHHRGSSLPSMANYPQAIGCAKGKQYFQSNNPNPNLLIGAVVGGPDFNDSYADSRPDFVYSEPTTYINAPLVGLL
>LPS_classB+|Cucsa.096960.1
LAWRKDSGLSDGSSMNVDLVGGYYDAGDNVKFGFPMAFTTTMLSWSVVEFGGVMKNELNNAKQAIRWATDYLLKATALPDTIFVQVGDANKDHACWERPEDMDTPRTVLKIDKNNPGSEVAAETAAALASASLVFKKSDPTYSKLLIKTAIRVFEFGDKYRGSYSNGLNNFVCPFYCSFSGYQDELLWGAAWLHRATKNSSYLNYIQENGQNLGGVEFDNTFGWDNKHVGARILLSKAFLIQNVKSLYEYKDHADNFICSLIPDAPSSSSVHYTPGGLLFKMGDSNMQYVTSTTFLLLTYAKYLTSAHTTANCNGRSITPNILRTIAKKQIDYLLGENPLKMSYMVGYGSHYPQRIHHRASSLPSIAEHPAKIDCSSGFFVMHSNSPNPNVLIGAVVGGPDQNDEFPDERSDFEQSEPSTYINAPLVGSL
>LPS_classB+|Cucsa.280220.1
YHDALRKCILFFEGQRSGRLPPDQRLKWRRDSAIHDGATVGRDLSGGYYDAGDNIKFGFPMAFTTTLLSWSIIDFGRNMGPELGNALKAVKWGTDYLLKATAVPGVVFVQVGDPFSDHNCWERPEDMDTLRTVYKIDRSHPGSDVAGETAAALAAASIVFRSRDPSYSRLLLNRAVSVFEFADRHRGAYSGSLRKAVCPFYCDVNGYQDELLWGAAWLHKASRRREYREYIFRNEVVLRAGDTINEFGWDNKHAGINVLISKEVLMGRAEYFSSFRQNADEFICSILPGISHPQVQYSPGGLIFKAGGSNMQHVTSLSFLLLTYSNYLSHANRNVPCGSFSASPSMLRQLAKRQVDYILGDNPLRMSYMVGYGARYPLRIHHRASSLPSLRAHPARIGCKAGSRYFLSPNPNPNVLVGAVVGGPNVTDAFPDSRPFFQESEPTTYINAPLVGLL
>LPS_classB+|Cucsa.303540.1
NYSDALGKAVLFFEGQRSGKLPVTQRVKWRGNSALSDGSYENVNLVGGYYDAGDNVKFGWPMAFTLTLLSWTTVEYEKEIASVMQLEHLRSSVRWGTDFILRAHVSPTTLYTQVGDANGDHQCWERPEDMDTPRTLYKITPNSPGTEAAAEAAAALAAASILFNRVDANYSRRLLQHSKSLFQFADKFRGSYSASCPFYCSYSGYQDELLWAAAWLYKASGNMKYLRYVLSNQWWSQPTSEFSWDNKFVGAQILLTKEFYKGKKNLSKFKNDVETFICKLMPDDGGSSEISRTPGGLLFLRDNSNLQYTSSSSMVLFMYSRLLNQAHIYGIHCGSKYFSSSQIKTFAKSQVDYILGKNTLKMSYMVGFGNKYPLQLHHRASSIPSTKVLSTKVGCNDGRSSYFYSNGPNPNTHIGSIVGGPYLNDEFSDLRSDYSHSEPTTYMNAAFVGS
>LPS_classB+|Carubv10020190m
YRDALRKSILFFEGQRSGKLPPDQRLKWRRDSALRDGSSAGVDLSGGYYDAGDNVKFGFPMAFTTTMLSWSIIDFGKTMGPELRNAVKAVKWGTDYLLKATAIPGVVFVQVGDAYSDHNCWERPEDMDTLRTVYKIDRAHPGSDVAGETAAALAAASIVFRKRDPAYSRRLLDRATRVFAFANRYRGAYSNSLYHAVCPFYCDFNGYQDELLWGAAWLHKASRKRAYREFIVKNEVILKAGDTINEFGWDNKHAGINVLISKEVLMGKAEYFESFKQNADGFICSILPGISHPQVQYSRGGLLVKTGGSNMQHVTSLSFLLLAYSNYLSHAKKVVPCGELTASPSLLRQIAKRQVDYILGDNPMGLSYMVGYGQKFPRRIHHRGSSVPSVSAHPSHIGCKEGSRYFLSPNPNPNLLVGAVVGGPNVTDAFPDSRPYFQQSEPTTYINAPLVGLL
>LPS_classB+|Carubv10022009m
YREALSKSLLFFQGQRSGRLPRGQQLSWRASSGLSDGSSAHVDLTGGYYDAGDNVKFNFPMAFTTTMLSWSTLEYGKRMGPELQNARVNIRWATDYLLKCARATPGKLYVGVGDPNVDHKCWERPEDMDTPRTVYSVSPSNPGSDVAAETAAALAAASMVFRKVDSKYSRLLLATAKNVMQFAIQYRGAYSDSLSSSVCPFYCSYSGYKDELMWGASWLLTATNNPYYANFIKSLGGGDQPDIFSWDNKYAGAYVLLSRRALLNKDSNFEQFKQAAENFMCQILPDSPSSSTQYTQGGLMYKLPQSNLQYVTSITFLLTTYAKYMKATKHTFNCGSSVIVPNALISLSKRQVDYILGENPIKMSYMVGFGSNFPKRIHHRASSLPSHSLHSRSLGCNGGFQSFYTQNPNPNILTGAIVGGPNQNDGYPDQRDDYSHSEPATYINAAFVGPL
>LPS_classB+|Carubv10000741m
YKDALTKSILFFEGQRSGKLPPNQRMTWRKNSGLSDGSALHVDLVGGYYDAGDNIKFGFPMAFTTTMLSWSVIEFGGLMKSELQNAKTAIRWATDYLLKATSHPETIYVQVGDANKDHSCWERPEDMDTVRSVFKVDKNTPGSDVAAETAAALAAAAIVFRKSDPSYSKVLLKRAISVFAFADKYRGTYSAGLKPDVCPFYCSYSGYQDELLWGAAWLQKATKNLKYLNYIKVNGQILGAAEYDNTFGWDNKHAGARILLTKAFLVQNVKTLHEYKGHADNFICSVIPGAPFSSTQYTPGGLLFKMADANQYVTSTSFLLLTYAKYLTSAKTVVHCGGSVYTPGRLRIIAKRQVDYLLGDNPLRMSYMVGYGPKFPRRIHHRGSSLPCVASHPAKIQCHQGFAIMNSQSPNPNFLVGAVVGGPDQHDRFPDKRSDYEQSEPATYINAPLVGALS
>LPS_classB+|Carubv10006388m
YGDALNKSILFFEGQRSGKLPTNQRVKWRGDSALSDGASANVNLIGGYYDAGDNVKFVWPMSFTTTLLSWAAIEYQNEISSVNQLGYLRSTIKWATDFILRAHTSPTMLYTQVGDGNKDHSCWERPEDMDTPRTLFNITSSSPGSEAAGEAAAALAAASIVFKPVDSTYSSTLLNHAKTLFEFADKYRGSYQASCPFYCSYSGYQDELLWAAVWLYKATGEKSYINYVISNKDWSQAVNEFSWDNKFAGAQALLASEFYNGANDLVKFKTDVESFVCALMPGSSSQQIKPTPGGILYIRDSSNLQYVTTATTVLFHYSKTLTKANVGSIQCGSTQFTVSQIRNFAKSQVDYILGNNPMKMSYMVGFGTKYPTQPHHRGSSLPSIKSKPEKIDCNGGFSYYNSDTSNPNVHIGAIVGGPNSSDQYSDKRSDYSHAEPTTYINAAFIGPV
>LPS_classB+|Carubv10006679m
YSDALRKSILFFEGQRSGRLPKQQRMAWRGDSALNDGRNLNTDLVGGYYDAGDNVKFHFPMAFTATMLAWSSIDFGSYMSPNDFGHNLVALKWATDYLLKTVSQLPNRIFVHVGEAQPDHNCWERPEDMDTPRTAFALDAPLPASDLAGEITAALAAASIAFKQANPTYSKILLDKAIQTFQYADSHRGSYTDNPAVRQAACPFYCSVNGYKDELLWGAAWLRRATGIDYYLTYLVNNRQAFGADFNYLEFGWDNKVGGVNVLIGKEVFQKNVSALAAYKDTAEKMMCAFLPETTGPHMSYTPGGLLYKHGGTQLQNTAALSFLLLTYADYLSSSSQQLSCGNLKFQPDSLRRIVKRQVDYVLGDNPMKLSYMVGYGEQYPREIHHRGSSIPSVTVHPNAIGCLPGWSIFHSPNPNPNILIGAVIGGPEEDDKFIGGRDHAEETEPTTYINAPFVGVF
>LPS_classB+|Carubv10007690m
YGDALNKSILFFEGQRSGKLPTNQRVKWRGDSALSDGASANVNLVGGYYDAGDNVKFVWPMSFTTTLLSWAAIEYQNEISSVNQLGYLRSTIKWATNFILRAHTSPTMLYTQVGDGNKDHSCWERPEDMDTPRTLFSITSSSPGSEAAGEAAAALAAASIVFKSVDSTYSSTLLNHAKTLFEFADKYRGSYQASCPFYCSYSGYQDELLWAAAWLYKATGEKSYINYVVSNKDWSRAVNEFSWDNKFAGAQALLASEFYKGNNDLAKFKTDVESFVCALMPGSSSQQIKPTPGGILYIRGSSNLQYVTTATTVLFHYSKTLTKAKIGSIQCGSTQFTASQIRNFAKSQVDYILGNNPMKMSYMVGFGKNYPTQPHHRGSSLPSIKSKQEKIDCNGGFSYYNSDTPNPNVHTGAIVGGPNSSDQYSDKRSDYAHAEPTTYINAAFIGPV
>LPS_classB+|Cagra.1226s0018.1.p
RDSALSDGASANVNLVGGYYDAGDNIKFVWPMSFTTTLLSWAAIEYQNEISSVNQLGYLRSTIKWATNFILRAHTSPTMLYTQVGDGNKDHSCWERPEDMDTPRTLFNITSSSPGSEAAGEAAAALAAASIVFKPVDSTYSSTLLNHAKTLFEFADKYRGSYQASCPFYCSYSGYQDELLWAATWLYKATGEKSYINYIVSNKDWSQAVNEFSWDNKFAGAQALLASEFYKGNNDLAKFKTDVESFVCALMPGSSSQQIKPTPGGILYIRDSSNLQYVTTATTVLFHYSITLTKAKVGSIQCGSTQFTASQIRNFAKSQVDYILGNNPMKMSYMVGFGKNYPTQPHHRGSSLPSMKSKQEKIDCNGGFSYYNSDTPNPNVHTGAIVGGPNSSDQYIDKRSDYAHAEPTTYINAAFIGP
>LPS_classB+|Cagra.1383s0076.1.p
YADALTKSILFFEGQRSGYLPRNQRMTWRRNSALNDGKNLNADLVGGYYDAGDNIKFHFPMAFTATMLAWSAVDFGSYMSPADLRDNLIALRWGTDYLLKTVSQLPNRIFVQVGEATPDHQCWERPEDMDTPRTAYAVEAPSPASDLAGEITAALAAASIAFKRFDPIYSKILLDNAFKTFEYADSHRGSYTSNPATKLAVCPFYCSVNGYEDELLWGAAWLRRATGKDSYLKYLVDNRQSFSADSNYFEFGWDNKVGGVNVLVAKEVFEKNVAVIAPYKDTAEKLMCSFFLESPGAHMSYSPGGLLYKPGSSQLQNTVALSFLLLTYANDLSKSSQQLHCGSLMFQPDSLRRLAKRQVDYILGDNPINISYMIGYGYRYPRQIHHRGASSPSVMTHPTAIKCLEGWNVFASPNPDPNILVGAVIGGPDIDDKFIGGRTNASETEPTTYINAPFVGLL
>LPS_classB+|Cagra.1383s0077.1.p
YSDALRKSILFFEGQRSGRLPKQQRVAWRGDSALNDGRNLNTDLVGGYYDAGDNVKFHFPMAFTATMLAWSSIDFGSYMSPNDFGHNLVALKWATDYLLKTVSQLPNRIFVHVGEAQPDHNCWERPEDMDTPRTAFALDAPLPASDLAGEITAALAAASIAFKQANPTYSKILLDKAIQTFQYADSHRGSYTDNPAVRQAACPFYCSVNGYKDELLWGAAWLRRATGIDYYLTYLVNNRQAFGADFNYLEFGWDNKVGGVNVLIAKEVFQKNVSALAAYKDTAEKMMCAFFPETTGPHMSYTPGGLLYKHGGTQLQNTAALSFLLLTYADYLSSSSQQLSCGNLKFQPDSLRRIVKRQVDYVLGDNPMKLSYMVGYGEQYPREIHHRGSSIPSVTVHPNAIGCLPGWSIFHSPNPNPNILIGAVIGGPEEDDQFIGGRDHAEETEPTTYINAPFVGVF
>LPS_classB+|Cagra.1383s0078.1.p
YSDALSKSILFFEGQRSGYLPNDQRMTWRRNSGLSDGWTHNTDLTGGYYDAGDNVKFNFPMAFTTTMLAWSVIEFGELMPPSELRNSLVALRWSSNYLLKSVSQLPNRIFVQVGDPIADHNCWERPEDMDTPRTAYVVNAPNPASEVAGETTAAFSAASIAFRSSDPGYSQTLLQNAVKTFQFADTYRGAYSSNDDIKNDVCPFYCDFNGFQDELLWGAAWLRKATGDDSYLNYIESNREPFGANDNVDEFGWDNKVGGLNVLVSKEVIEGKYNLEAYKASAESFMCSLVPESPGPHVEYTPAGLLYKPGGSQLQHATTISFLLLVYAQYLSRSSLSLNCGTLTVPPDYLRRLAKKQVDYILGENPMGLSYMVGYGERYPKRIHHRGSSLPSIVDHPGAIGCKDGSFYFNSTEPNPNVLIGAVVGGPGEDDTYDDNRSDFRKSEPTTYINAPFVGVLA
>LPS_classB+|Cagra.0147s0007.1.p
YREALSKSLLFFQGQRSGRLPRGQQLSWRASSGLSDGSSAHVDLTGGYYDAGDNVKFNFPMAFTTTMLSWSTLEYGKRMGPELQNARVNIRWATDYLLKCARATPGKLYVGVGDPNVDHKCWERPEDMDTPRTVYSVSPSNPGSDVAAETAAALAAASMVFRKVDSKYSRLLLATAKNVMQFAIQYRGAYSDSLSSSVCPFYCSYSGYKDELMWGASWLLTATNNPYYANFIKSLGGGDQPDIFSWDNKYAGAYVLLSRRALLNKDSNFEQFKQAAENFMCQILPDSPSSSTQYTQGGLMYKLPQSNLQYVTSITFLLTTYAKYMKATKHTFNCGSSVIVPNALISLSKRQVDYILGENPIKMSYMVGFGSNFPKRIHHRASSLPSHSLHSRSLGCNGGFQSFYTQNPNPNILTGAIVGGPNQNDGYPDQRDDYSHSEPATYINAAFVGPL
>LPS_classB+|Cagra.0605s0087.1.p
YRDALRKSILFFEGQRSGKLPPDQRLKWRRDSALRDGSSAGVDLTGGYYDAGDNIKFGFPMAFTTTMLSWSVIDFGKTMGSELGNAVKAIKWGTDYLMKATQIPGVVFVQVGDAYSDHNCWERPEDMDTLRTVYKIDKDHPGSEVAGETAAALAAASIVFEKRDPAYSKMLLDRAARVFAFAQKYRGAYSDSLYQAVCPFYCDFNGYEDELLWGAAWLHKASKRRVYREFIVKNQFILKAGDTIHEFGWDNKHAGINVLISKMVLMGKADYFQSFTRNADEFICSLLPGISHPQVQYSQGGLLVKSGGSNMQHVTSLSFLLLTYSNYLSHANKVVQCGDFTASPALLRQVAKRQVDYILGDNPMKMSYMVGYGPRFPQMIHHRGSSVPSVVDHPGRIGCKDGSRYFLSPNPNPNLLIGAVVGGPNVTDDFPDSRPYFQLTEPTTYINAPLLGLL
>LPS_classB+|Thhalv10018439m
YRDALRKSIMFFEGQRSGKLPPDQRLRWRRDSALRDGSSAGVDLSGGYYDAGDNMKFGFPMAFTTTMLSWSIIDFGKTMGPELKNAVKAVRWGTDYLLKATAIPGVVFVQVGDAYSDHNCWERPEDMDTLRTVYKIDRAHPGSDVAGETAAALAAASIVFRRRDPAYSRRLLDRATRVFAFANRYRGAYSNSLYHAVCPFYCDFNGYQDELLWGAAWLHKASRKRVYREFIVKNEVVLRAGDTINEFGWDNKHAGINVLISKEVLGKAEYFESFKQNADGFICSILPGISHPQVQYSRGGLLVKTGGSNMQHVTSLSFLLLAYSNYLSHAKKVVPCGELTASPSLLRQIAKRQVDYILGDNPLGMSYMVGYGKKFPRRIHHRGSSVPSVSTHPARIGCKEGSRYFLSPNPNPNLLVGAVVGGPNVTDAFPDSRPYFVESEPTTYINAPLVGLLG
>LPS_classB+|Thhalv10028585m
YKDALTKSILFFEGQRSGKLPSNQRMTWRRNSGLSDGSALHVDLVGGYYDAGDNIKFGFPMAFTTTMLSWSVIEFGGLMKSELPNAKIAIRWATDYLLKATSHPDTIYVQVGDANKDHACWERPEDMDTQRSVFKVDKNTPGSDVAAETAAALAAAAIVFRKSDPSYSKILLKRAIRVFAFADKYRGTYSAGLKPDVCPFYCSYSGYQDELLWGAAWLQKATRNLKYLNYIKINGQILGAAEYDNTFGWDNKHAGARILLTKGFLVQNMKTLHEYKGHADNFICSVIPGAPFSSTQYTPGGLLFKMADANMQYVTSTSFLLLTYAKYLTSARTVVHCGGSVYTPGRLRSIAKKQVDYLLGDNPLRMSYMVGYGPKFPRRIHHRGSSLPCVASHPAKIQCHEGFSIMNSQSPNPNFLVGAVVGGPDQHDRFPDERSDYEQSEPATYINAPLVGAL
>LPS_classB+|Thhalv10018465m
YREALSKSLLFFQGQRSGRLPRDQQLSWRASSGLSDGSSAHVDLTGGYYDAGDNIKFNFPMAFTTTMLSWSTLEYGKRLGPELQNARVNIRWATDYLLKCARATPGKLYVGVGDPNVDHKCWERPEDMDTPRTVYSVSSSNPGSDVAAETAAALAAASMVFRKVDSKYSRLLLATAKKVMQFAIQYRGAYSDSLSSSVCPFYCSYSGYKDELMWGASWLLKATNNPYYANFIQSLGGGDQPDIFSWDNKYAGAYVLLSRRALLNKDSNFEPYKQAAENFMCKILPNSPSSSTQYTQGGLMYKLPQSNLQYVTAITFLLTTYAKYMKATRNTFTCGNSVIVPDALISVSKRQVDYILGDNPIKMSYMVGFGPNFPKRIHHRASSLPSHALRSQSLGCNGGFQSFYTQNPNPNILTGAIVGGPNQNDGYPDQRDDYSHSEPATYINAAFVGPL
>LPS_classB+|Thhalv10007462m
YRDALRKSILFFEGQRSGKLPPDQRLKWRRDSALRDGSSAGVDLTGGYYDAGDNVKFGFPMAFTVTMMSWSVIDFGKTMGPELGNAVKAIKWGTDYLLKATAIPSVVFVQVGDAYSDHNCWERPEDMDTLRTVYKIDKDHPGSEVAGETAAALAAASIVFEKRDPAYSKRLLDRAARVFAFANKYRGAYSDSLHEAVCPFYCNFNGYEDELLWGAAWLHKASKKRVYRLYIMKNKEILRAGDTIHEFGWDNKRAGINVLISKMVLMGKADYFQSFKQNADEFICSLLPGTSHPQVEYSLGGLLVKSGGSNMQHVTSLSFLLIAYSNYLSNANKVIPCGDFTASPALLRQAAKRQVDYILGDNPMKMSYMVGYGSRFPQRIHHRGSSVPSIVDHPGRIGCKDGSRYFLSPNPNPNLLIGAVVGGPNVTDDFPDSRPYFQLTEPTTYINAPLLGLL
>LPS_classB+|Thhalv10007402m
YKDALTKSILFFEGQRSGKLPPNQRMTWRSNSGLSDGSALNVDLVGGYYDAGDNMKFGFPMAFTTTMLSWSLIEFGGLMNSELPNAKNAVRWATDFLLKATSHPDTIYVQVGDPNMDHACWERPEDMDTPRSVFKVDKNNPGSDIAGEIAAALAAASIVFRNCDPSYSNLLLQRAITVFEFADKYRGPYSAGLKPEVCPFYCSYSGYQDELLWGAAWLHKATNKPTYLSYIKDYGQNLGADESDNMFSWDNKHVGARILLSKEFLIQKVKTLEEYKEHADNFICSVIPGAPFSSSQYTPGGLLFKMGESNMQYVTSTSFLLLTYAKYLSSARTVAHCGGSVVTPARLRSIAKKQVDYLLGDNPLKMSYMVGYGPKYPRRIHHRGSSLPSVANHPTKIQCHDGFSMYNSQSPNPNVLLGAVVGGPDQNDQFPDERSDYQRSEPATYINAPLVGAL
>LPS_classB+|Brara.C04692.1.p
YGHALNKSILFFEGQRSGKLPVKQRVNWRADSALSDGSPDNVNLIGGYYDAGDNVKFVWPMAFTTTLLSWAAIEYQKEISSVNQLGYLRSAIKWGTDFIIRAHPSPTTLYTQVGDGNADHACWQRPEDMDTARTLYKISSSSPGSEVASEAAAALASASLVFKSFDSKYSSTLLSHAKSLFEFADQHRGSYQASCPFYCSHSGYNDELLWAAAWLYKATGENKYLSYVVSNQGWSQAVNEFSWDNKFAGAQALLASEFYNGKNELGKFKNDVESFVCALMPGSSSQQIKPTPGGLLFTRDGSNLQYATAATTVLFHYSKTLTRARVGSIQCGSTKFTASQIHDFAKSQVDYILGNNPKKMSYMVGFGNKCPTQPHHRSSSLPSIKSKPDKIDCKGGFSYFNSDQPNPNEHTGAIVGGPDKSDHFSDKRSDYAHAEPTTYINAAFIGPV
>LPS_classB+|Lus10027205
YGDALSKCILFFEGQRSGKLPSNQRMTWRRDSGLRDGFEIGVDLVGGYYDAGDNVKFNFPMAFTTTMLAWSVVEFGTMMGPVEKQHALEAIRWGTDYLLKATSVPGFVFAQVGDPYADHNCWERPEDMDTRRTPYAVSKNFPGSEVSGEISAALAASSVAFRGVDRMYSAKLLSRASTVFKFADTYRGSYNASIGDWACPFYCDFSGYEDELVWAAAWMFKATKAEYYQSYVVKNSGELDKMELKGIDGFTYSGGTYGEFGWDTKTAGINVLVAGMLTPSNVTQTTSFGPNADRFVCSILPESPTVAVQYSPGGLLFKPGGSNMQHVTALSFLFIAYGRHLQRYKRVVHCGDVVVEHDRLYNFARTQVDYLLGTNPLKMSYMVGYGPKFPQRIHHRASSLPSIEKHRERIDCQGGTSYFMSPNPNPNQLTGAIVGGPDIHDAYDDSRADFVHSEPTTYINAPLVGVL
>LPS_classB+|Lus10031139
YGDALTKSIMFFEGQRSGKLPSSQRLTWRKDSALRDGSDIGMDMVGGYYDAGDNVKFHLPMAYSTTMLAWSIVAHGNNMGYKDLKKALEALRWGTDYFLKATSVHGRIVAQVGDPVLDHDCWERPEDMDTPRTTYVLNQTHPGSEVAGEITAALAAGSIAFKLVDVKYSKVLLDRALQAFEFAEKYRGSYANSVAAGACPFYCSPNGFMDELVWGAAWLFQATGSASFLQFAKSNLGTGHCAFNWDSKFPGVYVLLSEWDNDFATNADNLVCEILPECPTKAYTFTPGGLLYSKGAPSNLQNPTALGFLLSVYSKILKAQNGAVNCGNNVRIDSYRLLQFVKSQADYILGSNPLGMSYMVGYGPKYPKRIHHRGSILPSMDKHPSRIQCSEGYSYFKVVKTNPNVLIGAVPGGPDMNDGFEDSQLVVSQSEPATYINAPFVGVL
>LPS_classB+|Lus10001666
YSDALEKSILFFDGQRSGNLPSDQRLTWRGDSGLSDGSTYHVDLVGGYYDAGDNVKFGLPMAFTTTLLSWSVIEFGSSMGDRNIENAKSAIRWSTDYLLKAATATPDTLYVQVGEPNMDHRCWERPEDMDTPRTVYGVTPRNPGSDVAAETAAALAAASLVFKDSDPLYSSKLLGTAVKVFSFADMYRGSYSDSLGSVVCPFYCSYSGYHDELLWGASWLHKASQNVTYLSYIQSNGHTLGAEDDDFSFSWDDKRPGTKVLLSKGYLENTSPEFELYKSHSDSYICSLIPGTSTSQAQYTPAGLLYKGAESNLQYVTSTTFLLLTYAKYLNSTGGGGETICGGGTKVTAESLVAQAKKQVDYILGENPAKMSYMVGFGEKYPLHVHHRGSSVPSLKSHPSRIQCGDGFQYLYSGSPDPNLLVGAIVGGPDRRDGFEDSRGNYQQSEPATYINAPFVGVL
>LPS_classB+|Ciclev10004817m
YGDALAKSILFFEGQRSGKLPPNQRMTWRKDSALEDGFQIGVDLTGGYYDAGDNVKFNFPMAFSTTMLAWSVLEFGKSMESDLQHALDAIRWATDYFLKATSIPGIVYAQVGEPYGDHDCWERPEDMDTARTPYAVSKQFPGSEVSAEIAAALAASSIVFRSTDSTYAVKLLNRAKTVFVFADRYRGSYNDYLGKWVCPFYCDFSGYEDELVWGAAWLYRATKAPNYWNYVVENIYNLGSGRKITNGVSSSGGSVTEFGWDNKNAGINVLVSRFINTINSNSSNPFIPKADTFVCSLLPESPTKSVSYSPGGLLFKPGGSNLQHATTLSFLLVVYSRYLKQANKDIHCGNVVVNRARLVQVAKGQVDYILGSNPLNMSYMVGYGKNFPQRIHHRSSSLPSVAQHPGKVGCQDGIAYYDSKNSNPNELTGAVVGGPDANDSYADSRSDFVHSEPTTYINAPLVGLL
>LPS_classB+|Bostr.25542s0083.1.p
YSDALRKSILFFEGQRSGRLPKQQRMTWRRNSALNDGKNLDTDLVGGYYDAGDNVKFHFPMAFAATMLAWSSIDFGSYMSQNDFSHNLVALKWATDYLLKTVSQLPNRIFVQVGEAQADHDCWERPEDMDTPRTAFALDAPHPASDLAGEITAALAAASIAFKQSNPKYSKILLDKAIQTFQYADSHRGSYTDNQGVNQAVCPFYCSVNGYKDELLWGAAWLRRATGKYYYLTYLVNNRQAFGANYNYFEFGWDNKVGGVNVLIAKEVFQTNVTALAAYKDTAEKMMCAFLPETIGPHMTYTPGGLLYKHGSSQLQNTAALSFLLLTYSDYLSKSSQQLNCGNLKFQPDSLRRIVKRQVDYVLGDNPMKLSYMIGYGEQYPRLIHHRGSSIPSVTVHPTAFGCLPGWNIFASPNPNPNILIGAVIGGPDVDDKFIGGRTNASETEPTTYINAPFVGVF
>LPS_classB+|Bostr.4824s0048.1.p
YKDALAKSILFFEGQRSGKLPPNQRMTWRSNSGLYDGSALNVDLVGGYYDAGDNMKFGFPMAFTATMLSWSLIEFGGLMKSELPNAKDAVRWATDFLLKATSHPDTIYVQVGDPNMDHACWERPEDMDTPRSVFKVDKNNPGSDIAGETAAALAAASIVFRKCDPAYSNLLLQRAITVFAFADKYREPYSAGLAPEVCPYYCSYSGYQDELLWGAAWLHKATNNPTYLNYIKANGQILGADEFDNMFSWDNKHVGARILLSKEFLIQKVKSLEEYKEHADSFICSVLPGASSSQYTPGGLLFKLGESNMQYVTSTSFLLLTYAKYLTSARTVAYCGGSVITPARLRSIAKKQVDYLLGDNPLKMSYMVGYGPKYPRRIHHRGSSLPSVAAHPSKIQCHDGFSMFTSQSPNPNDLVGAVVGGPDQNDQFPDERSDYGRSEPATYINAPLVGAL
>LPS_classB+|Bostr.7867s0151.1.p
YGDALNKSILFFEGQRSGKLPTNQRIKWRGDSALSDGASANVNLIGGYYDAGDNVKFVWPMSFTTTLLSWAAIEYQNEISSVNQLGYLRSTIKWGTDFILRAHTSPTMLYTQVGDGNSDHTCWERPEDMDTPRTLFSISSSSPGSEAAGEAAAALAAASLVFKPVDSTYSSTLLNHAKSLFEFADKYRGSYQASCPFYCSYSGYQDELLWAAAWLYKATGEKSYIKYVINNKDWSQAVNEFSWDNKFAGAQALLASEFYNGTNDLAKFKTDVESFVCALMPGSSSQQIKPTPGGILFIRDSSNLQYVTTAITVLFHYSKSLTKARVGSIQCGSTPFTASQIRHFAKSQVDYILGNNPMKMSYMVGFGTKYPTQPHHRGSSLPSIQSKPEKIDCNGGFSYYNSDTPNPNVHTGAIVGGPNSSDQYSDKRSDYSHAEPTTYINAAFIGPA
>LPS_classB+|Brara.G01022.1.p
YREALSKSLLFFQGQRSGRLPGDQKLSWRFNSGLSDGSSAHVDLTGGYYDAGDNVKFNFPMAFTTTMLSWSSLEYGKKMGPELQNAREAIRWATDYLLKCARATPGKLYVGVGDPNGDHKCWERPEDMDTPRTVYSVSPSNPGSDVAAETAAALAASSMVFRKVDPKYSRLLLATAKKVMQFAIQYRGAYSDSLSSSVCPFYCSYSGYKDELLWGAAWLHRATNNQYYLNFIKSLGGGDQPDIFSWDNKYAGAYVLLSRRAVLNKDNNFEVYKQAAENFMCKILPNSPSSSTKYTQGGLMYKLPQSNLQYVTSITFLLTTYAKYMKSTKQTFNCGNSFIAPNALINLSKRQVDYILGVNPMKMSYMVGFGSSFPKRIHHRGSSLPSRAVRSNSLGCSGGFQSFRTQNPNPNILTGAIVGGPDRNDQYPDQRDDYSRSEPATYINAAFVGPL
>LPS_classB+|Brara.G02993.1.p
YRDALRKSIMFFEGQRSGKLPPDQRLRWRRDSALRDGSSAGVDLSGGYYDAGDNVKFGFPMAFTTTMLSWSVIDFGRTMGPELKNAVGAVRWGTDYLLKATAVPGVVFVQVGDAYSDHNCWERPEDMDTLRSVYKIDRAHPGSDVAGETAAALAAASIVFRKRDPAYSRRLLDRATRVFAFANRYRGAYSSSLYHAVCPFYCDFNGYQDELLWGAAWLHKASRKRVYREFIVKNEVVLRAGDTINEFGWDNKHAGINVLISKEVLGKAEYFESFKQNADEFICSILPGISHPQVQYSRGGLLVKTGGSNMQHVTSLSFLLLAYSNYLSHARKVVPCGELTASPSLLRQVAKRQVDYILGDNPLGMSYMVGYGQRFPRRIHHRGSSVPSVSAHPARIGCKEGSRYFLSPNPNPNLLVGAVVGGPNVTDAFPDSRPYFVQSEPTTYINAPLVGLLG
>LPS_classB+|Brara.I00138.1.p
YKDALTKSILFFEGQRSGKLPHNQRMTWRRDSGLSDGSALHVDLVGGYYDAGDNIKFGFPMAFTTTLSWSVIEFGGLMKSELPNAKAAIRWATDYLLKATARPDTIYVQVGDANKDHSCWERPEDDTQRSVFKVDKNTPGSDVAAETAAALAAAAIVFKKSDPSYSKILLKRAVRVFAFADKYRGTYSAGLKPEVCPFYCSYSGYQDELLWGAAWLQKATKNVKYLNYIKMNGQVLGAAEYDNTFGWDNKHAGARILLTKAFLVQKMKTLSEYKGHADNFICSVIPGAPFSSSQYTPGGLLFKMSDANMQYVTSTSFLLLTYAKYLTSARTVVHCGGSVYTPGRLRSIAKKQVDYLLGDNPLGMSYMVGYGPKFPRRIHHRGSSLPCVASHPAKIQCHEGFSILNSQSPNPNILDGAVVGGPDQHDRFPDERTDYEQSEPATYINAPLVGALAY
>LPS_classB+|Brara.G03044.1.p
YREALSKSLLFFQGQRSGRLPRDQQVSWRASSGLSDGSTAHVDLTGGYYDAGDNIKFNFPMAFTTTMLSWSTLEYGKRMGPELKNARENIRWGTDYLLKCARATPGKLYVGVGDPNVDHKCWERPEDMDTPRTVYSVSSSNPGSDVAAETAAALAAASMVFRKADPKYSRLLLATAKNVMQFAIQYRGAYSDSLSSSVCPFYCSYSGYKDELMWGAAWLLRATNNPYYENLIKSLGGGDQPDIFSWDNKYAGAYVLLSRRALLNKDSNFEQYKQSAENFMCKILPNSPSSSTQYTQGGLMYKLPQSNLQYVTAITFLLTTYAKYMKATRHTFDCGSSVIVPNALLTVSKQQVDYILGENPIKMSYMVGFGRSFPKRIHHRASSLPSHALLSKPLGCNGGFQSFYSQNPNPNVLTGAIVGGPNQSDGYPDQRDDYSHSEPATYINAAFVGPL
>BAC_gi|121804|sp|P23665.1|GUNA_FIBSU
YVEAAWMTTRFFGAQRSGQGPNWILDGTSNPTSFTKDSYNGKDVSGGWFDCGDHVMYGQSQGYASYVLALAYAEFTEVSTTFILVTTPTTRKPTTTPMKSGKPNKVRDLLEELRYEADFWVKAAIDGNNFVTVKGDGNADHQKWVTAGAMSKLGSGEGGEPRCITGNANDGFTSGLAAAMLAVMARVDPDTANQAKYLKAAKTAYSYAKSHKGVTNSQGFYESSWWDGRWEDGPFLAELELYRTTGENSYKTAAIDRYDNLKFSLGEGTHFMYSNVVPLSAVMAEAVFEETPHGMRKEAIGVLDLIYEEKAKDKIFQNPNGGSGKFPVRVPSGGAFLYALSDKFNNTNEHMEMIEKNVSYLLGDNGSKKSYVVGFSKNGANAPSRPHHRGYYANEKRWRRSRRCSESSRKEQAL
>BAC_gi|21225847|ref|NP_631626.1|
DPLRADGVRFFGTQRDGGDVLADATGREPSHLTDERARVYEPAGTGPPAEVGGPVDVSGGWFDAGDFLKFTHTTSYVVAQMLTTVRDTPAVPGLREEARHGLTWLDRMWDEETGTLYAQVGLGSGGQEVRGDHDVWRLPEQDDRLTVRPGDPDYLLKYRPVFRANEPGEPLSPNLAGRVAAAFALAAQTGAEDDPAQAREWLDKAAAVYARADTRPDAGDLVTTVPADYYQEHSWRDDMEWAAVELSRGADALGDARASRWRGEAVGRARAALREERGGTLGPADVSALAHADVLTSADPDDDLADALEAELGRQVETGRKRAAEDPFRSGVIPTDFDAVPHTFGLLATAELYARVTGDHRYDDFAAQQRAWVFGANAWGTSFVVGAGDLYPHCLQHQVANLAMSRTGRGDILRGAVVNGPNDADLLKEQDAFDGSRPCSFAPEGGPWSRYDGHGAGYVDDVRAWQTVEPADDFTSTALYAL
>BAC_gi|328491651|dbj|GAA05606.1|
QQTFSDVLHYFKSQRCGGIYDRADQQAVLLGSDLTVDVHGGWYDASGDVSKYLSHLSFSNYLNPQQTPMIVWNMLKAYDELDQHADVADFTRVRLLEEATFGADFLLRMQDPQGYFYMTVFDKWSKSPQQREICAYSTQEGIKSEDYQAGFRQGGGVTIAALASISRIAQLESSKRLGAFSELDTECYLQAAEMGYWHLKQHNTSYLNDGIENIIDEYCALLAAVELFHSTNQERYLTEMREWAARLAKRQMSDDINHFWSATDNGERPYFHAAEAGLPAIALMQYLSAETDSNFKKPIEQVLCNALSFELAITKEVTNPFNYPRQYTKAVDGEKKTAFFVAHNNESGYWWQGENARLASLATMAFMAQDYVQDPQLQQELMHYGQHALNWIVGLNPYDMCMLDGHGHNNPDYLPHLGFSNAKGGVCNGITSGFDNEEDIA
>BAC_gi|117621388|ref|YP_857598.1|
SRCLSDVIHYFKGQRASGAFDRADRSARLFGSEQRKDVHGGWYDASGDVSKYLSHLSYANYLNPQQTPMVVWSLLKCRELLAPRQDIDGVNLCKRLNDEALHGADFLCRMQDKSGFFYMTLFDKWSKDPAQRELCAYATQQGLKSTSWQAGFRQGGGMAIAALARAARESVSGDVDASRYAEAARRGYLHLREQNLAYLDDGVENIIDDYCALLAAIELTRTLGPEWLAEARVRADRLCARQRPHPELGHYWSANEDGSRPYYHAAEAGLPVLALLEYLAIEPDPARQGTAQRVIEQALAAELALCARPGNPFTLARQYVKGVDEAPRVSFFMPHNNESGYWWQGENARLASLAAMAFAAAAQLPRQRKPLLTFGQHQLDWILGQNPFNACMLAGHGSNNPAYTAGYPN
>BAC_gi|156522867|dbj|BAF75999.1|
RRCLSDVIHYFKGQRASGTFDRADRRARLFGTDQRRDVHGGWFDASGDMSKYLSHLSYANYLNPQQTPMVVWSLLKCRELLATRRDIDGVNLCKRLNDEGLHGADFLCRMQDESGFFYMTLFDKWSKDPEQRELCAYATQQGIKSARWQAGFRQGGGMTIAALARAAREPSGGDLDTSQYAEAARRGYLHLREHNLAYLDDGVENIIDDYCALLAAVELTRTLGAEWLAEARDRAGRLCARQRAHPDLGHHWAANDDGSRPYYHAAEAGLPVLALLEYLGVEPDQEYKARVQTVVEQALAAELALCARAGNPFSLARQYVKGVDEAPRVSFFMPHNNESGYWWQGENARLASLAAMAFAGARHFPRQSQPLITYGQRQLDWILGRNPFNACMLAGQGINNPEYTAGYPNAQGG
>BAC_gi|16802081|ref|NP_463566.1|
WESSIWKSLNFIFCERCGCPVFGKHTTCHADIIAEHDGKQLSFNGGWHDAGDVSQQLIQTAEVTMALYEMAASLPEKEETLRMRLLEEGEWGLDFILKTRFGDGFRATSAGTRWTDGLVGGMDDAIARVHNQAYENFYCAGIEAYIGSQIADNATMQNHLLRIAEEDLLFAIKELEKHGTSQKPIFWEHTYQTSESLYYATASWAASMVYQLTNKEIYAEKAAEWLDLMLEAQEKAGIRDSETSELYKGFFYRDKSHKVIQHFNHQAREHLYLLALEAALETQPSHAEKQTWLQAVEMYGDYLKKVTRFTKPYPLIPAGLYKKDEYLDEASFHLQHLLIDERAIEEYQLQFEQGIKINDEVALRKFPIWFSFRGNNAILLSAGKAASIAGKILKDKALLDIAEGQLQWVIGMNPFGQSMMHGEGYRYAQQYSVL
>LPS_classC|Sobic.003G015800.1.p
GVLLFDFADKYRGRYDSSITVARKYYASSSGYGAELLWAAAWLHEATGESRYLDYLATNADALGGTGWSINQFGWDVKYPGVQVLAAMFLLRRGGNAGAHANVLRRYKQKADLFACSCLGRGGANSVRRTPGGMVYHQSWNNVQFVTSAAFLLAAYADHLAAAGQAAQCPSGGSSAQPSELLAFARSQVDYILGSNPRATSYMAHHRGASIVSVKANPSFVSCQAGYSSWYHRRSANPNLLDGATVGGPDEYDNFADERDNYEQTEATTYNNAPLMGVL
>BAC_gi|291518683|emb|CBK73904.1|
YDKLMHDICKCFYYLRCGHGLEKEFAGDYYHEPCHLTKATVYGEDTEPVDVSGGWHDAGDYGRYSTAGAVAVAHLLYGVRFFPNLLDVKFEIPEEKCDKGTLPNILAEVKVELDFLMKMQRENGSVWHKVTTFSHAPFIMPEYDMEELFLFSVSSLATADIAAVFALAHSIYKDYDKAYADLLLERALKAYSWLEANPAPVLFKNAEGSNTGEYPENEDNSNRFWAAAALYEVTGDKKIL

>BAC_gi|40672|emb|CAA28255.1|
YEDAFKTAMLGMYLLRCGTSVSATYNGIHYSHGPCHTNDAYLDYINGQHTKKDSTKGWHDAGDYNKYVVNAGITVGSMFLAWEHFKDQLEPVALEIPEKNNSIPDFLDELKYEIDWILTMQYPDGSGRVAHKVSTRNFGGFIPENEHDERFFVPWSSAATADFVAMTAMAARIFRPYDPQYAEKCINAAKVSYEFLKNNPANVFANQSGFSTGEYATVSDADDRLWAAAEMWETLGDEEYLRDFENRAAQFSKKIEADFDWDNVANLGMFTYLLSERPGKNPALVQSIKDSLLSTADSIVRTSQNHGYGRTLGTTYYWGCNGTVVRQTMILQVANKISPNNDYVNAALDAISHVFGRNYYNRSYVTGLGINPPMNPHDRRSGADGIWEPWPGYLVGGGWPGPKDWVDIQDSYQTNEIAINWNAALIYALA
>BAC_gi|86211696|gb|ABC87500.1|
FGVITTGDHGYAKAVLDSPLHRDVGALFPRGGGMSWASTAGLGALDLATVPNKLTPKQRAEVRAMVTKAADRYAADSAKSAYGVPYAPKDGKYEWGSNSQVLNNMIVLATAHDLTDKPRYLDAVLRGMDYLLGGNPLNQSYVTGHGERDSHNQHHRFWAHQRDHRLPHPAPGSLAGGPNSGLQDPVAKKKLKGCAPAMCYTDSLMAFSTNEITINWNAPLAWIA
>BAC_gi|328803880|gb|AEB49079.1|
SRCLSDVIHYFKGQRASGTFDRADRNARLFGTDQHKDVHGGWFDASGDMSKYLSHLSYANYLNPQQTPMVVWALLKCRELLAPRRDIDGVNLCKRLNDEALHGADFLCRMQDESGFFYMTLFDKWSKDPAQRELCAYATQQGLKSANWQAGFRQGGGMAIAALARAARESVSGDFDASRYAEAAKRGYLHLCEHNLAYLDDGVENIIDDYCALLAAVELTRTFGAEWLNEARARASKLCARQRPHPELGHYWSANEDGSRPYYHAAEAGLPVLALLEYLGVEPEQEHKAQAQTVVEQALAAELALCARAGNPFSLARQYVKGVDEAPRVSFFMPHNNESGYWWQGENARLASLAAMAFAGARHFPRQSQPLLTYGQRQLDWLLGQNPFNACMLAGYGINNPAYTAGYPNA
