# Supplementary material for: Origin, evolution, and divergence of plant class C GH9 endoglucanases
Source: BMC Evol Biol. 2018 May 30;18:79. doi: 10.1186/s12862-018-1185-2 (PMC5977491; doi:10.1186/s12862-018-1185-2)
Supplement: Supplementary file 3 — Text S4. Sequences of land plants (CBM49, pattern 20; fasta). (FASTA 114 kb) [file 12862_2018_1185_MOESM3_ESM.fasta]

>LPS_2A_classA|AT1G65610-1  
MHPGNVWGGSLDAVDSDRIAAEEEERLRNTTEWDRGAIHSQRSELDETQQGWLLAPQDNWRKKKKKYVNLGCVSVSRTVF
LWTVGSIAVLFLVVALPIIIVKSLPRHKSAPPPPDNYTLALHKALQFFDAQKSGKLPKKNKVSWRGDSGTKDGLPDVVGG
LVGGYYDGGSNVKFHFPMAFSMTMLSWSLIEYSHKYKAIDEYDHMRDVLKWGTDYLLLTFNNSATRLDHIYTQVGGGLRD
SESPDDIYCWQKPEDMSYDRPVLSSTSAADLGAEVSAALAAASIVFTDKPDYAKKLKKGAETLYPFFRSKSRRKRYSDGQ
PTAQAFYNSTSMFDEFMWAGAWLYYATGNKTYIQFATTPSVPQTAKAFANRPELMVPSWNNKLPGAMLLMTRYRLFLNPG
FPYENMLNRYHNATGITMCAYLKQYNVFNRTSGGLMQLNLGKPRPLEYVAHASFLASLFADYLNSTGVPGWYCGPTFVEN
HVLKDFAQSQIDYILGDNPLKMSYVVGFGKKFPRRVHHRGATIPNDKKRRSCREGLKYRDTKNPNPNNITGAMVGGPNKF
DEFHDLRNNYNASEPTLSGNAGLVAALVSLTSSGGQQIDKNTMFNSVPPLYSPTPPPPKAWKP


>LPS_2A_classA|LOC_Os04g41970-1  
MYSANHWGGSFEIAADGAAEDDHSRNMDLDRGALSARQHQLDETQQSWLLGPPEAKKKDKYVDLGCVVVKRKLLWWVLWT
LLAAFILIGLPVIIAKSIPKKKPHAPPPDQYTDALHKALLFFNAQKSGRLPKNNGIKWRGNSGLSDGSDLTDVKGGLVGG
YYDAGDNIKFHFPLAFSMTMLSWSVIEYSAKYKAVGEYDHVRELIKWGTDYLLLTFNSSASTIDKVYSQVGIAKINGTQP
DDHYCWNRPEDMAYPRPVQTAGSAPDLGGEMAAALAAASIVFRDNAAYSKKLVNGAAAVYKFARSSGRRTPYSRGNQYIE
YYYNSTSYWDEYMWSAAWMYYATGNNTYITFATDPRLPKNAKAFYSILDFSVFSWDNKLPGAELLLSRLRMFLNPGYPYE
ESLIGYHNTTSMNMCTYFPRFGAFNFTKGGLAQFNHGKGQPLQYTVANSFLAALYADYMESVNVPGWYCGPYFMTVDDLR
SFARSQVNYILGDNPKKMSYVVGYGKKYPRRLHHRGASTPHNGIKYSCTGGYKWRDTKGADPNVLVGAMVGGPDKNDQFK
DARLTYAQNEPTLVGNAGLVAALVALTNSGRGAGVTAVDKNTMFSAVPPMFPATPPPPSKWKP


>LPS_2A_classA|AC199765-4_FGP008  
GHLPKNNGIKWRGNSGLSDGSDAKDVKGGLVGGYYDAGDNIKFHFPMAFSMTLLSWSVIEYSAKYKAMGEYDHVRELIKW
GTDYLLLTFNSSASTIDKLYAQVGAAKINGSRPDDHYCWNRPEDMAYPRPSLSVSSAPDLGGEVAAALAAASIVFRDNAA
YSKKLSQGAATVYKFARQSGRRTPYSLRQPDIEYYYNSTSYWDEYMWSAGWMYYATGNSSYITFATDPRLPKNAKAFFSI
LDFSVFSWDNKLPGAQLLLSRLRMFLNPGYPYEESLAGYHNATSLNMCMYFPRFAAFNFTKGGMALFNHGRGQPLQYVVA
NSFIAALYADYMEAVNVPGWYCGPNFMTTNDLREFARSQVNYILGDNPKKMSYVVGFGSKYPRHVHHRGASTPHNGVKYS
CTGGYKWRDSKKADPNLLAGAMVGGPDKNDGFKDSRNTFGQNEPTLVGNAGLVAALVALTNSGRGAGVTTVDKNTMFSAV
PPMFPATPPPPSSWKP


>LPS_2A_classA|GRMZM2G178025_P01  
MYSANHWGGSFEIADGAAEDDHSRNMDLDRGALSARQHHELDETQQSWLLGPPEAKKKDKYVDLGCIVVKRKMLWWALWC
VVAAFVLIGLPIIIAKSIPHKKPGPPPPDQYTDALHKALLFFNAQKSGHLPKNNGIKWRGNSGLSDGSDAKDVKGGLVGG
YYDAGDNIKFHFPMAFSMTLLSWSVIEYSAKYKAMGEYDHVRELIKWGTDYLLLTFNSSASTIDKLYAQVGTAKINGSRP
DDHYCWNRPEDMAYPRPSLSVSSAPDLGGEVAAALAAASIVFRDNATYSKKLSQGAATVYKFARQSGRRTPYSLRQPDIE
YYYNSTSYWDEYMWSAAWMYYATGNNSYLTFATDPRLPKNAKAFFNILDFSVFSWDNKLPGAQLLLSRLRMFLNPGYPYE
ESLAGYHNATSLNMCMYFPRFAAFNFTKGGMALFNHGRGQPLQYVVANSFIAALYADYMEAVNVPGWYCGPNFMTTNDLR
EFARSQINYILGDNPKKMSYVVGFGSKYPRHVHHRGASTPHNGVKYSCTGGYKWRDSKKADPNLLGGAMVGGPDKNDGFK
DSRNTFGQNEPTLVGNAGLVAALVALTSSGRGVGVTAVDKNTMFSAVPPMFPAAPPPPSSWKP

>LPS_1A_classA|sp-Q38890-GUN25_ARATH 
MYGRDPWGGPLEINTADSATDDDRSRNLNDLDRAALSRPLDETQQSWLLGPTEQKKKKYVDLGCIIVSRKIFVWTVGTLV
AAALLAGFITLIVKTVPRHHPKTPPPDNYTIALHKALKFFNAQKSGKLPKHNNVSWRGNSGLQDGKGETGSFYKDLVGGY
YDAGDAIKFNFPMAYAMTMLSWSVIEYSAKYEAAGELTHVKELIKWGTDYFLKTFNSTADSIDDLVSQVGSGNTDDGNTD
PNDHYCWMRPEDMDYKRPVTTCNGGCSDLAAEMAAALASASIVFKDNKEYSKKLVHGAKVVYQFGRTRRGRYSAGTAESS
KFYNSSMYWDEFIWGGAWMYYATGNVTYLNLITQPTMAKHAGAFWGGPYYGVFSWDNKLAGAQLLLSRLRLFLSPGYPYE
EILRTFHNQTSIVMCSYLPIFNKFNRTNGGLIELNHGAPQPLQYSVNAAFLATLYSDYLDAADTPGWYCGPNFYSTSVLR
DFARSQIDYILGKNPRKMSYVVGFGTKYPRHVHHRGASIPKNKVKYNCKGGWKWRDSKKPNPNTIEGAMVAGPDKRDGYR
DVRMNYNYTEPTLAGNAGLVAALVALSGEEEATGKIDKNTIFSAVPPLFPTPPPPPAPWKP
      


>LPS_1A_classA|tr|D3JWK8-D3JWK8_9ROSI 
MYGRDPWGGPLEINAADSATDDDRSRNLNDLDRAALSRPLDETQQSWLLGPAEQKKKKKYVDLGCIIVSRKIFVWTVGSI
VAAGLLVGLITLIVKTVPRHHHSHAPADNYTLALRKALMFFNGQRSGKLPKHNNVSWRGSSCLSDGKGKQGSFYKDLVGG
YYDAGDAIKFHFPASFSMTMLSWSVIEYSAKYEAAGELNHVKELIKWGADYFLKTFNSSADTIDRIVAQVGSGDTSGGST
TPNDHYCWMRPEDIDYDRPVTECSSCSGLAAEMAAALASASIVFKDNKAYSQKLVHGAKTLFKFARDQRGRYSVGGSEAA
IFYNSTSYWDEFIWGGAWLYYATGNNSYLQLATMPGLAKHAGAFWGGPDYGVLSWDNKLAGAQLLLSRLRLFLSPGYPYE
EILRTFHNQTSIIMCSYLPIFTKFDRTKGGLIELNHGRPQPLQYVVNAAFLATLFSDYLGAADTPGWYCGPNFYSTDVLR
DFAKTQIDYILGKNPRKMSYIVGFGNHYPKHLHHRGASIPKNKIRYNCKGGWKWRDTSKPNPNTLVGAMVAGPDGHDGFH
DVRTNYNYTEPTIAGNAGLVAALVALSGDKTTGIDKNTIFSAVPPMFPTPPPPPAPWKP
      


>LPS_1A_classA|tr|Q6DMM4-Q6DMM4_9ROSI  
MYGRDPWGGPLEINAADSATDDDRSRNLNDLDRAALSRPLDETQQSWLLGPAEQKKKKKYVDLGCIIVSRKIFVWTVGSI
VAAGLLVGLITLIVKTVPRHHHSHAPADNYTLALHKALMFFNGQRSGKLPKHNNVSWRGSSCLSDGKGKQVSFYKDLVGG
YYDAGDAIKFHFPASFSMTMLSWSVIEYSAKYEAAGELNHVKELIKWGADYFLKTFNSSADTIDRIVAQVGSGDTSGGST
TPNDHYCWMRPEDIDYDRPVTECSSCSDLAAEMAAALASASIVFKDNKAYSQKLVHGAKTLFKFARDQRGRYSAGSSEAA
IFYNSTSYWDEFIWGGAWLYYATGNNSYLQLATMPGLAKHAGAFWGGPDYGVLSWDNKLAGAQLLLSRLRLFLSPGYPYE
EILSTFHNQTSIIMCSYLPIFTKFNRTKGGLIELNHGRPQPLQYVVNAAFLATLFSDYLEAADTPGWYCGPNFYSTDVLR
DFAKTQIDYILGKNPRKMSYIVGFGNHYPKHLHHRGASIPKNKIRYNCKGGWKWRDTSKPNPNTLVGAMVAGPDRHDGFH
DVRTNYNYTEPTIAGNAGLVAALVALSGDKTTGIDKNTIFSAVPPMFPTPPPPPAPWKP
     


>LPS_1A_classA|tr|O04890-O04890_SOLLC 
MYGRDPWGGPLEIHTADSATDDDRSRNLQDFDRAAMSRSLDETQQSWLLGPTEQKKKKYVDLGCIIVSRKIFKWTVGCII
AAALLAGFITMIVKLVPRHKHHNPPPDNYTLALRKALMFFNAQKSGKLPKHNNVSWRGNSCLQDGKSDDSTMFKNLVGGY
YDAGDAIKFNFPQSFALTMLSWSVIEYSAKYEAAGELAHVKDTIKWGTDYLLKTFNSSADTIDRIAAQVGKGDTTGGATD
PNDHYCWVRPEDIDYARPVTECHGCSDLAAEMAAALASASIVFKDNKAYSQKLVHGARTLFKFSRDQRGRYSVGNEAETF
YNSTGYWDEFIWGAAWLYYATGNSSYLQLATTPGIAKHAGAFWGGPDYGVLSWDNKLTGAQVLLSRMRLFLSPGYPYEEI
LRTFHNQTSIIMCSYLPIFTSFNRTKGGLIQLNHGRPQPLQYVVNAAFLATLFSDYLAAADTPGWYCGPNFYSTDVLRKF
AETQIDYILGKNPRKMSYVVGFGNHYPKHVHHRGASIPKNKVKYNCKGGWKYRDSSKANPNTIVGAMVAGPDKHDGFRDV
RSNYNYTEPTLAGNAGLVAALVALSGDRDVGIDKNTLFSAVPPMFPTPPPPPAPWKP
     


>LPS_1A_classA|tr|Q6X680-Q6X680_GOSHI  
MYGRDPWGGPLEINATDSATDDDRSRNLQDLDRAALSRPLDETQQSWLLGPGEQKKKKKYVDLGCIIVSRKIFVWTVGTL
LVSALLAGLITLIVKTVPRHHHRHSPPDNYTLALHKALMFFNAQRSGKLPKHNNVSWRGNSGLQDGKSDPSVLMKDLVGG
YYDAGDAIKFNFPASFSMTMLSWSVIEYSAKYEAAGELNHVKEIIKWGTDYLLKTFNNTADTIDRIAAQVGIGDTSGGSS
APNDHYCWMRPEDIDYPRPVYECHSCSDLAAEMAAALASASIVFKDNKAYSQKLVHGARTLFMFARDQRGRYSAGGSDPA
LFYNSSSYWDEFVWGGAWLYYATGNSSYLQLATHPKLAKHAGAFWGGPDYGVLSWDNKLAGAQVLLSRLRLFLSPGYPYE
EILSTFHNQTSIIMCSFLPVFTSFNRTKGGLIQLNHGRPQPLQYVVNAAFLAALYSDYLDTADTPGWYCGPNFYSTDVLR
EFAKTQIDYILGKNPRKMSYVVGFGNHYPKHVHHRGASIPKNKIKYNCKGGWKWRDTSKPNPNTLVGAMVAGPDKHDGFR
DVRTNYNYTEPTLAGNAGLVAALVALSGDKATVIDKNTIFSAVPPMFPTPPPPPAPWKP
      

>LPS_1A_classA|tr|G0ZTA3-G0ZTA3_PICGL  
MYGRDPWGGPLEINADSATDDDRSRNLQDFDRSALSRQLDETQQSWLLGPGEQKKKKYVDLGCIVCSRTVFKWIVISILL
SGSIAGLVTLIVKLVPRHNNSAPPPDSYTKALHKALMFFNAQRSGPLPKHNNVSWRGNSGMRDGLSDPGAAHASLVGGFY
DAGDAIKFNFPGAFAMTMLSWSVIEYSAKYEAAGELNHAKDIIKWGADYFLKTFNSSADTISLIHAQVGKGDTSTGPSNP
NDHYCWMRPEDIDYPRPVYDCSSCSDLAAEMAAALAAASIVFKDNKLYSQKLVKGATTLFKFSRTQRGRYSPGGSDPSKF
YNSTGYYDEYVWGGAWMYYATGNNSYLQLATTLGIAKHAGAFRGGQDYGVLSWDNKLAGAQVLLSRLRLFLSPGYPYEDV
LQSYHNQTNIVMCSYLPAFRSFNRTRGGLIQLNHGRPQPLQYVVNAAFLAAVYSDYLTAADIPGWNCGPTFFSTEALRNF
ARTQINYILGKNPMKMSYLVGYGSHYPKHVHHRGASIPKNKIKYSCKGGWKWRDSPRPNPNVLVGAMVAGPDKRDMFHDV
RTNYNYTEPTLAGNAGLVAALVSLSGGDTGGIDKNTMFSAVPPMFPTPPPPPAPWNP
     
>LPS_classA|Brara-B01672-1-p  
MHPGNLWGGRLDAIDSDRAEAEEEERRRNMTEWDRGALHSQQLSAEHQRNQLDETQQGWLLAPQDSWKKKRKKYVNLGCI
SVSRTVFTWTVGSIVVLFLVVALPIIIVKSLPRHKSTPPPPDNYTLAIHKAIQFFDAQKSGKLPKNNRVSWRGNSGLKDG
LPDVVGGLVGGYYDGGSNTKFHFPMAFSMTMLSWSLIEYSQKFKAINEYDHMRDVLKWGTDYLLLTFNNSATRLDHIYAQ
VGGGLRDSESPDDIYCWQRPEDMSYDRPVISLTTATDLGAEVASALAAASIVFNDKPTYATKLKKGAETLWPFFRNKNRR
KRYSDGQPMIQAFYNSTSMFDELMWAGAWLYYATGNQTYIQFATNPSVPKTAKAFANQPELMVPSWNNKLPGAMLLMTRY
RLFLNPGFPYENMLSRYHNATGVTMCAYLKQYNVFNRTSGGLIQLNMGKPRPLEYVAHASFLASLFADYLNSTGVPGWYC
GPTFVSTQVLKDFAKSQIDYILGDNPLKMSYIVGFGKKFPRHVYHRGATIPNDKKRRSCREGLKYRDTKNPNPNNITGAM
VGGPNKSDQFHDIRSNYNASEPTMSGNAGIVAALISLTSSGGYQIDKNTMFNGVPPLYPPAPPPPKAWKP
      


>LPS_classA|Thhalv10018270m  
MHPGNLWGGNLDAVDSDRAAAEEEERRRNMMEWDRGALHSQQLTAENQRNQLDETQQSWLLAPQDSWKKKRKKYVNLGCV
SVGRTVCMWTVGSIVVLFLVVALPIIIVKTLPRHKSTPPPSDNYTLALHKALQFFDAQKSGKLPKKNRVSWRGDSGLKDG
LPDVPGGLVGGYYDGGSNIKFHFPMAFSMTMLSWSLIEYNHKLKAINEYDHMRDVLKWGTDYLLLTFNNSATRLDHIYTQ
VGGGLRDSESPDDIYCWQRPEDMSYDRPVISSTSATDLGAEVAAALAAASIVFTDRPTYAKKLKKGAETLWPFFRNKNRR
NRYSNGQPTTQAFYNSTSMFDELMWAGAWLYYATGNKTYIQLATHPSVPQTAKAFANRPELMVPSWNNKLPGAMLLMTRY
RLFLNPGFPYENMLNRYHNATGVTMCAYLKQYNVFNRTSGGLIQLNMGKPRPLEYVAHASFLASLFADYLNSTGVPGWYC
GPTFVSNHVLKDFAKSQIDYILGDNPLKMSYVVGFGKKFPRHVHHRGATIPNDKKRRSCREGLKYRDTKNPNPNNITGAM
VGGPNKFDKFHDIRNNYNASEPTLSGNAGLVAALISLTSSGGYQIDKNTMFNGVPPLYPPAPPPPKAWRP
     

>LPS_classA|Lus10026863  
MRSGANYWGGTLELTDGNDGEEEEHRRRKMAELDRGALISQPAEINNNYNHLDETQQSWLLYPEASRKGNKKNKKVNLGC
VVCSRRAFWWTLAAIGFAIVVIALPIIVKVLTKHKPRPTAPDNYTLALNKALLFFNAQKSGKLGKKNGVPWRGDSGLQDG
NDTVFKWGLVGGYYDAGDNIKFNFPMSYAMTMLSWSVIEYSHKYKAIGEYDHVRDLIKHGTDYLLLTFNSSATKIGRIYA
QVGVSLNESSTPDDHRCWERPEDMDYRRPSISINAGPDLAGEMAAALASASIVFRDSNNAYSKRLARGAETLFWFARDQG
RRRPYSRGNQLIEQFYNSSGYYDEYMWSGAWVYYATGNKTYLELATNPGIPKNSKAFFGIPDLSVPSWDNKLPAAMLLLT
RYRIFLSPGYPYEDMLRMYHNVTTLNMCSYLRQYQVFNWTKGGLIQLNHGRGQPLQYVANAAFLASLFVDYLNATDVPGF
NCGPNFIPLAELRKFSTSQADYILGKNPMKMSYVVGYGDKFPRKVHHRGASIPNNKRKYSCESGWKWKDSPKPNPNNITG
AMVGGPDRFDKFTDSRNNYSFTEPTLVGNAALVASLVSLTTTGRNYGIDKNTIFSAVPPLYPQSSPPPPPWKP
      
>LPS_classA|Lus10036331  
MSGIRNIWGGSFEVMPDGNGGDEDRRMEEVKQRWLLQPTDGGWDDRRRTRRRNNIPTGRLLKLVLMAIGFISIITLISLA
AAGQFRRRHVTPPVVDNYTAALGLALKFFNAQRSGRLPKGNNVTWRGNSCLSDQPAGGYYDAGSAIKFSFPTSFAMTLLS
WSVIEYRDKYEAMGELDHVKSVIRWGTDYLLQTFNSSARRIDHIIAQRLVVGCCIGGYLLHHWISECAPISRRRQRQPLL
GSTGGHTLYPQGDQVRYPRPATKCYTCPALAAEMAAALASASIVFKDQGSKYSKSLVHGAETLFRFATGDQGLKYAGNPD
QPSKSYNSSGFWDEVVWGGAWLYCATGNVSYLNLVTSPDLAAEKDNKPHPFWRGQDRQVFSWNNKHLGAQLLLTRIRMFL
SSSYPYETLLLKYHRNLEDIICSYMSYTPSSFRRTNGGLILLNGVKTPKPIHSAVNAAFLAALYGDYLATGSTSGWQCGD
GRPVEDLRTFAANQVNYILGKNPKGMSYVVGYRKKFPRHVHHRGASIDHRKGDNGVKYGCEGGRKWRDIPKPDPHIIVGA
MVGGPYGLNDKFKDVRANYSYTEPSIVGNAGLVASLVALSSSLEGHERFRKVDVNTMFSAVPPLYNH
      

>LPS_classA|Lus10010029  
MLSVLSATASFAYLNNKIEWNELCFSGRLPKGNNVTWRGNSCLSDEPASGYYDAGSAIKYSFPTSFAMTLLSWSVIEYRD
KYEVMGELDHVKSVIKWGTDYLLNTFNSSARRIDHIIAQVGGDKDSHCWVRPEDIRYTRPATKCYTCPALAAEMAAALAS
ASIVFKDQGNKYSKSLVHGAETLFRFATGDEGLKYAGSPDQPSKSYNSSGFWDEVVWGGAWLYCATGNVSYLNLVTSPDL
AAEKGNKPHPFWRGQDRQVFSWNNKHLGAQLLLTRIRMFLSSSYPYETLLLKYHRNLEETICSYMSYTPSNFRRTNGGLI
LLNGVKTPKPIHSAVNAAFLSALYGDYLATGTASGWQCGEGRPVEDLRTFAANQVNYILGKNPKGMSYVVGYGKKFPRHV
HHRGASIDRHGGGNGVKYGCEGGRKWRDSPKPDPHIIVGAMVGGPYGLNDKFKDVRANYSYTEPSIVGNAGLVASLVALS
SLPEGHRRFRKVDVNTMFSAVPPLYNH
      


>LPS_classA|MDP0000452189  
MKRDDIRHGGGGPLEIEAEDGAGTGAPPSDKVKQGWLLKPENKDDERSIDEKKKRTMFTSMRKICCAKYSVTVRSVVVVG
ILAALITLIVKLAQRSRHHVHPSVPDNYTTALHQALFFFNAQRSGKLPKYNNVSWRGDSCLSDGNSNTKNLIGGYYDGGD
ASKFSFPASFAITMLSWSVIEYSAKYAALGELDHVKGIIKWGTDYLLNTFNSSAADSIFNVVADVRGGDDTDSSGGGDQE
KTRNCWIRPEDIDHPRTGQECYNCPALAAEMASALASASIVFKDNTNYSKKLVHGADLLFKFANKGQGAKYTGSADASSP
IYNSTGFWDEFLWGGSWLYLATGNLSYLQLVTNPDLGAHGKVLWTDPKNRVLSWDNKHAGAFLLLSRLRLFLNYGYPYEE
MLRTYHSQIDETMCSYLPVFTSFNRTKGGLIQLNNGRPRPLQYVVYAAFLAQLYSDYVDAISAPGWHCGSNFYPTEELRR
FARTQIDYIIGKNPRGISYIVGFGERFPQQVHHRGASIPKNKIKYGCKGGLKWRDSKKPNPNIIVGAMVAGPDEHDNFQD
VRSNYNYTEPTLAGNAGLVAALVALSTGNPAGVDKNSMFYAVPPLPSPPPPPPSPWIP
     


>LPS_classA|ppa026228m  
MRKDDKWGGAPVEIEAEPATTSDEVKQGWLLKPENKENGGHDHERNIDGKKKKRRMMSKILGSLVSIRSLVVVGVAILVA
LIIVLVKIAQRNHHHLNSSSPHNYTTALHQALLFFNAQRSGKLPKDNNVSWRGDSCLTDGNSNTKTLVGGYYDAGDASKL
SFPASFAMTMLSWSVIEYSAKYEALGELDHVKGIIKWGTDYLLNTFNSSAHSIANVVADVRGGDHDAYSHDCWIRPEDID
HQRTGQECYNCPALAAEMASALASASIVFKDNIKYSQKLVHGADLLFKFATKQQGAKYADGADPSSPLYNSTGFWDEFLW
GGSWLYLATGNLSYLQLVTNPDLVGHERALWTDSDNRVLSWDNKHAGAFLLLSRLRLFLSYGYPYEEMLKKFHSQTEETM
CSYLPVFSSFRRTKGGLIQLNHGRPKPLQYVVYAAFLAQLYSDYIDAISAPGWYCGPTFYSNVELRRFARTQIDYILGKN
PRGISYVVGFSEHFPQHVHHRGASIPHNKIKYGCKGGLKWKNSRTPNPNTIVGAMVAGPDKHDNFQDVRFNYNYTEPSLV
GNAGLVAALVALSSGTPAGIDRNSMFYAVPPLTSPPPPPPSPWIP
     

>LPS_classA|Pavir-Ga01268-1-p 
MYAANHWGGSFEIADGAAEDDHSRNMDLDRGALSRQQHHELDETQQSWLLGPPEAKKKDKYVDLGCVVVKRKLLWWAVWC
VVGAFVLIGLPIIIAKAIPHKKPGPPPPDQYTEALHKALRFFNAQKSGRLPKNNGVPWRGNSGLSDGSDAKDVKGGLVGG
YYDAGDNIKFHFPMAFSMTLLSWSVIEYSAKYKAVGEYDHVRELIKWGTDYLLLTFNSSASTIDKIYAQVGAAKINGSQP
DDHFCWNRPEDMSYRRPTIAVSSAPDLGGEIAAALAAASIVFRDNAAYSKKLTHGAATVYKFARQAGHRTPYSLRQPDIE
YYYNSTSYWDEFMWSAAWMYYATGNTSYISFATDPRLPKNAKAFLNILDFSVFSWDNKLPGAQLLLSRLRMFLNPGYPYE
ESLIGYHNATSLNMCMYFPRFAAFNFTKGGMALFNHGKGQPLQYVVANSFLASLYADYMEAANVPGWYCGPNFMSTNDLR
AFAKSQLNYILGDNPRKMSYVVGFGKKYPRHLHHRGASTPHNGVKYSCTGGYKWRDSKKADPNLLTGAMVGGPDRNDRFK
DSRNTFGQNEPTLVGNAGLVAALVAITSSGRGVGVTAVDKNTMFSAVPPMFPAAPPPPSSWKP
     


>LPS_classA|Pavir-Ga01270-1-p  
MYSANHWGGSFEIATDGASEDDDSGNMDLDPGAVSAARQHRHELDETQQGWLLGPPAAEKKNRHVDLGCVVVKRKVLWWA
FWGLAAGFVIVGLPVIVSKSIPRRAPRPPPPDQYAEALRKALLFFNAQKSGRLPRSNGIPWRGDSGLKDGSDAADVKGGL
VGGYYDAGDNIKFHFPMAFSMTLLSWSLVEYSAKYKAVGEYDHVRELIRWGTDYLLRTFNSSASTIGHVYAQVGAAKING
RTPDDHYCWNRPEDMAYPRPSLAVSSAPDLGGEIAAALAAASIAFRDDDAYSRKLVHGAATMYDFATRGSASDQQQPTYS
GHRPEIEPFYNSTSYWDEHVWGAAWMYYATGNSSYIATATAPGLAARARAFDDILDLSVFSWDNKLPGAGLLLSRLRMFL
NPGYPYEQSLAGYHTAAGLGMCKCFRRFAAFNFTGGGLALFNHGRGQPLQYAVANAFLAALYADYLEAVNVPGWYCGPNF
MAAGDLRAFARSQLDYILGDNPRKMSYVVGYGGRYPRHVHHRGASTPRNRGKYSCTGGRRWRDTKKADPNVLTGAMVGGP
DRHDRFNDSRMAFGQTEPTLVGNAGLVAALVAVTSSGGAVGVGAVDKNSMFSAVPPMFPATPPPPPAWKP
     
>LPS_classA|Sobic-006G134700-1-p  
MYSANHWGGSFDITTDGASEEDDSRNTDVDGGALSARQHHELDETQQGWLLGPPEAKKKGRHVDLGCVLVKRKVLWWAFW
GLVAGFVLVGLPIIVYKSIPRRAPPPPPPDQYAEALHKALLFFNAQKSGRIPKNNGIPWRGNSGLKDGSDAKDVKGGLVG
GYYDAGDNIKFHFPMAFSMTLLSWSVIEYSAKYKAVEEYDHVRELIKWGTDYLLHTFNSSASTIDHVYAQVGAAKTGKIK
SRTPDDHYCWNRPEDMAYPRPSLPVTSAPDLGGEIAAALAAASIAFRDDAAYSKKLVHGAVTMFGFATGDGWANEHATYS
RHQQDIEPFYNSTSYWDEYVWGAAWVYYATGNTTYLSFAADPQLAERAKAFDDVLDLSVFSWDNKLPGAGLLLSRLRMFL
NPGYPYEQSLVGYHKESRLDMCKYFRRFGAFNFTRGGLALFNHGRGQPLQYVVANSFLAALFADYMEAINVPGWYCGPNF
MPTQDLRAFAKSQLNYILGDNPRKMSYVVGFGNKYPRHVHHRGASTPHSRVKYSCTGGYKWRDSKKADPNVITGAMVGGP
DRNDRFNDSRMAFGQTEPTLVGNAGLVAALVAVTSSGRGVGVGAVDKNSMFSAVPPLFPATPPPPPAWKP
      

>LPS_classA|Si012680m  
MYSANHWGGSFEIATDGASEDDDSRNMDLDPGALQSARQLRHELDETQQGWLLGPPAKKKNRHVDLGCVVVKRKVLWWAF
WGLVAGFVLVGLPVIISKSIPRKTPRPPPPDQYAEALHKALLFFNAQKSGRLPRSNGIPWRGNSGLKDGSDAKDVKGGLV
GGYYDAGDNIKFHFPMAFSMTLLSWSVIEYSAKYKAVGEYDHVRELIKWGTDYLLRTFNSSASSIGHVYAQVGAAKVKGR
TPDDHYCWNRPEDMAYPRPSLSVSSAPDLGGEIAAALAAASIAFRDDDAYSKKLAHGAATMYEFATRDSSNNQQQATYSS
HRPEIEPFYNSTSYRDEHVWGAAWMYYATGNASYVAAATRPGLAEDASAFDDVPDLSVFSWDNKLPGAGMLLSRLLMFLN
PGYPYEPSLAGYKRATDLDMCRCLRRFAAFNFTRGGLALFNHGGGQPLQYAVANSFLAALYADYLEAVNVPGWYCGPNFV
PADDLRAFARSQLNYILGDNPRKMSYVVGYGERYPRHVHHRGASTPRNGVKYSCTGGYRWRDTKKGDPNVLTGAMVGGPD
RRDRFNDSRMAFGQTEPTLAGNAGLVAALLAVTSSGRGVGVGAVDKNSMFSAVPPLFPATPPPPPVWKP
      

>LPS_classA|Si009616m  
MYSGNQWGGSFEIGDGAAEDDHSRNMDLDRGALSARQHHELDETQQSWLLGPPEAKKKDKYVDLGCVVVKRKVLWWALWC
LVGAFVLIGLPIIIAKAIPHKKPRPPPDDQYTEVLHKALRFFNAQKSGRLPKNNGVPWRGNSGLSDGSDAKDVKGGLVGG
YYDAGDNIKFHFPMAFSMTLLSWSVIEYSAKYKAVGEYDHVRELIKWGTDYLLLTFNSSASTIDKIYAQVGVAKINGSRP
DDHYCWNRPEDMAYPRPTLAVSSAPDLGGEIAAALAAASIVFRDNAAYSKKLTQGAATVYKFARQMGHRTPYSLRQPDIE
YYYNSTSYWDEFMWSAAWMYYATGNTSYITFATDPRLPKNAKAFYNILDFSVFSWDNKLPGAQLLLSRLRMFLNPGYPYE
ESLIGYHNATSLNMCMYFPKFGAFNFTKGGMALFNHGKGQPLQYVVANSFLASLYADYMEAANVPGWYCGPNFMSTNDLR
AFAKSQLNYILGDNPRKMSYVVGFGKKYPRHLHHRGASTPKNGVKYSCTGGYKWRDSKKADPNLLTGAMVGGPDKNDGFK
DSRNSYGQNEPTLVGNAGLVAALVAITNSGRGVGVTAVDKNTMFSAVPPMFPAAPPPPSSWKP

>LPS_2A_classB-AT1G23210-1  
MAGKSFMTPAIMLAMLLLISPETYAGHDYRDALRKSILFFEGQRSGKLPPDQRLKWRRDSALRDGSSAGVDLTGGYYDAG
DNVKFGFPMAFTTTMMSWSVIDFGKTMGPELENAVKAIKWGTDYLMKATQIPDVVFVQVGDAYSDHNCWERPEDMDTLRT
VYKIDKDHSGSEVAGETAAALAAASIVFEKRDPVYSKMLLDRATRVFAFAQKYRGAYSDSLYQAVCPFYCDFNGYEDELL
WGAAWLHKASKKRVYREFIVKNQVILRAGDTIHEFGWDNKHAGINVLVSKMVLMGKAEYFQSFKQNADEFICSLLPGISH
PQVQYSQGGLLVKSGGSNMQHVTSLSFLLLTYSNYLSHANKVVPCGEFTASPALLRQVAKRQVDYILGDNPMKMSYMVGY
GSRFPQKIHHRGSSVPSVVDHPDRIGCKDGSRYFFSNNPNPNLLIGAVVGGPNITDDFPDSRPYFQLTEPTTYINAPLLG
LLGYFSAHY
      


>LPS_2A_classB-Glyma-11G021100-1-p  
MGYYLVFVGVFLWCAMASHINGLAMMDGKLMSSSANNYDYGDALGKAILFFEGQRSGNLPATQRVKWRGDSALSDGKLQN
VDLIGGYYDAGDNVKFGWPMAFTTSLLSWAAVEYESEISSVNQLGYLHSAIHWGADFILRAHTSPTTLYTQVGDGNADHN
CWERPEDMDTARAVYKIDANSPGTEAAAESAAALAAASIVFKKIDANYSSTLLSKSKSLFDFADKYRGSYSGSCPFYCSY
SGYQDELLWAASWLYKASGESKYLSYSIGNQGWSQAVSEFSWDNKYVGAQTLLTEEFYGGKKDLAKFKSDVESFICSVMP
ASSSLQIKTTPGGLLFTRDSSNLQYATSSTMVLFIFSKILNRNHIDRIHCGSALFTPSQIRAFAKTQVDYILGSNPMKMS
YMVGFGSKYPKQLHHRGSSIPSINVHPTKVGCNDGLSVYYNSANPNPNTHVGAIVGGPDSNDRFSDARSDYSHSEPTTYM
NAAFVASVSALLGKTTDRNQIQDSAVSPYRC
    


>LPS_2A_classB-LOC_Os09g36060-1  
MALLSAPVRRRRSRVRVLLVCCCLLLALAAPSAAAAAAGHDYGDALAKSILFFEGQRSGRLPAAGQRAAWRGDSAVSDGG
AAGVDLEGGYYDAGDNVKFGFPMAFTATMLAWGVVEFGDAMPPAERAHAADAVRWATDYLLKTISHPGVIFIQVGDPTKD
HGCWERPEDMDTARTVYNISAARPGSDVAGETAAALAAASMVFRDDDPAYAARLLAGARSAFEFADEHKGAYSDDPELRA
GGCPFYCDFDGYQDELLWGAAWLRRASKEGTYLDYIQNNGKTLGAEDSTNEFGWDNKHAGINVLVSKEFIDGEVLSLQSY
KEFADGFICTLIPESSSPHITYTPGGMIYKPGGSNMQHVTSISFLLLTYAKYLSNSSRTVNCGNVSVGPATLQQLARKQA
DYILGDNPMKMSYMVGYGDRYPQRIHHRGSSLPSIKSHPQRIACNDGTPYYNSSSPNPNPLIGAVVGGPGEDDVYEDDRA
DFRKSEPTTYINAPLVGVLAYLVGNPDPGQGHVRH
      


>LPS_2A_classB-LOC_Os08g29770-1  
MAAGMVATMVLLTCLAAGGLVVGAEEDGGGGGLGRLGSPDYGDALAKAILFFEGQRSGRLPANQRATWRGDSALTDGREE
NVNLTGGYYDAGDNVKFGYPMAFTVTLLGWSAVEYGAAVAAAGELGNLRAAIRWGADFLLRAHASPTTLYTQVGDGNADH
QCWERPEDMDTPRTLYKITADSPGSEAAAEASAALAAAYVALKDDGDTAFSSRLLAASRSLFDFANNYRGSFQSSCPFYC
SYSGFQDELLWASAWLFKATRDAKYLDFLTNNQGSSNPVNEFSWDNKYAGAQMLAAQEYLGGRTQLARYKDNLDSFVCAL
MPNSGNVQIRTTPGGLLFTRDSVNLQYTTTATLVLSIYSKVLKSSGSRGVRCSAATFSPNQISSFATSQVDYILGKNPLG
MSYMVGFSTKFPRRIHHRGSSIPSIKVLSRKVTCKEGFSSWLPTSDPNPNIHVGAIVGGPDGNDQFSDNRGDSSHSEPAT
YINAAFVGACAAAMGQKQVVKLEEPADNLESMVSTY
     

>LPS_2A_classB-LOC_Os06g14540-1  
MAAAGGAVLLLVLATATSVTGQHDYSDALHKSILFFEGQRSGRLPPDQRLRWRRDSALNDGATAGVDLTGGYYDAGDNVK
FGFPMAFTATLMSWGLIDFGRSFGAHAAEAREAVRWATDYLMKATATPNTVYVQVGDAFRDHSCWERPEDMDTPRTVYKV
DPSHPGSDVAAETAAALAAASIVFRDADPDYSNRLLDRAIQVFEFADKYRGPYSSSLHAAVCPCYCDYSGYKDELLWGAA
WLHKASRRREYRDYIKRNEVVLGASEAINEFGWDNKHAGINVLISKEVLMGKDEYFQSFRVNADNFICTLLPGISNHPQI
QYSPGGLLFKVGNSNMQHVTSLSFLLLAYSNYLSHANVRVPCGTSSASPVQLRRVAKRQVDYILGDNPLRMSYMVGYGSR
YPLRIHHRGSSLPSVAAHPAQIGCKAGATYYASAAPNPNLLVGAVVGGPSNTSDAFPDARAVFQQSEPTTYINAPLLGLL
AYFSAHPNLAQSDLLYD
     


>LPS_2A_classB-LOC_Os04g36610-1  
MSPSSSSSSWRALVLVAAAVLSFSGHVVVAAAAAGHPDYADALAKSILFFQGQRSGRLPPDQAVKWRSNSGLSDGSAANV
DLTGGYYDGGDNVKFGFPMAFTTTMLSWGVVEYGGRMRGRVLRDARDAVRWAADYLLRAATATPGVLYVGVGDPDADHRC
WERPEDMDTPRAVYSVSASSPGSDVAAETAAALAAASLALRAADPGYSRRLLAAARDVMAFAVRHQGKYSDHVGGDVGAY
YASYSGYQDELLWGSAWLLWATRNASYLDYLASLGANDGVDMFSWDNKLAGARVLLSRRALVNGDRRLDAFRRLAEDFIC
RILPGSPSSTTQYTPGGMMYKSGHANLQYVTSASFLLTTFAKYMAVSNHTFSCQSLPVTAKTLRALARKQVDYILGANPQ
GMSYMVGYGARFPQRIHHRGASMPSVAAYPAHIGCQEGFSGYFNAGGANPNVHTGAVVGGPDQHDAFPDERGDYDRSEPT
TYTNAALVGCLAYFAGSYRS
   


>LPS_2A_classB-LOC_Os02g03120-1  
MSRACLLLVVAAVCLAGREAAAFNYADALDKAILFFEAQRSGKLPPGQRVAWRADSGLSDGSADGVDLAGGYYDAGDNVK
FGLPMAFTVTMLSWSVIEFGDMMPARRSSFLGGIFGGGGVAQLDNARAAVRWGADYLLKAATATPDTLYVQVADPYQDHR
CWERPEDMDTPRSVYKVTPQSPGSDVAGETAAALAAASIVFRVSDPSYSAKLLDAAQLVFDFADKYRGSYSDSLSSVVCP
FYCSHSYHDELLWAASWLHLASPEKKDVYLSYIGSNGHALGAEQDDFTFSWDDKRVATKGFLQSRADGLQLYKAHTDNYI
CSLVPGANGFQSQYTPGGLLFKEGDSNMQYVTSTAFLLLTYAKYLSSSAATVSCGSTAVSPSTLISLAKKQVDYILGANP
AGMSYMVGFGARYPRHVHHRGASMPSVRDHPARIGCDEGFRYLHSPEPDRNLLAGAVVGGPDAGDAFADGRDNYAQAEPS
TYTNAPLVGALAFFAGAHKIFTP
     


>LPS_2A_classB-Solyc03g083820-1-1 
MIIGSGKLSLNCLVLKIIAAAFVCLTSTVVAINVPNPNYADALTKSILFFEGQRSGKLPPNQRMTWRKDSALLDGAEKGV
DLVGGYYDAGDNVKFHFPMAFTSTMLAWSVEQFKNSMGPDLQHAMEAIRWSTDYFLKATNIPNVVYAQVGNAENDHNCWE
RPEDMDTPRTAFAVTAQAPGSEVSAEIAAALAAASVVFKRTDPAYSKLLVNRAVQVFEFADKYRGSYNDHLGSWVCPFYC
DYNGYKDELLWAAAWLLKATRKPMYWIYVKQNIINFKSDMESSLSEFGWDAKHAGINVLISKFVLDNPSNANPFLPYADT
FVCSVFPESPTNTVRYTPGGLMYKSGICNMQNPTALSFLLLTYARYMKSRVIRCGNIDVTQKMLIRFARSQVNYILGINP
MNMSYMVGFGTKFPQRIHHRGASLPSINQHPEKMGCKEGTPYFLSENPNPNLHIGAVVGGPDIKDYFVDSRPNAAQSEPT
TYVNAPLVGLLAYFKAHP
      


>LPS_2A_classB-GRMZM2G455642_P02 
MARLVSTATKAMAVVVLAAASAALAAHDYGDALHKSILFFEGQRSGRLPPNQRLRWRQDSAIHDGAEAGVRTGVDLTGGY
YDAGDNVKFGFPMAFTATLMSWGLIDFGRSFGAHEAEARDAVRWATDYLMKATATPGVVYVQVGDASRDHACWERPEDMD
TPRTVYRVDAAHPGSDVAAETAAALAAGSIVFRDADPGYSRRLLGRAAEVFEFADRHRGAYSGSLRAAVCPCYCDYDGYQ
DELLWGAAWLHRASRRREYRDYIKRNEVALGASDAINEFGWDNKHAGINVLISKEVLMGKDEFFRSFRENADNFICSLLP
GISGHPQIQYSPGGLLFKVGNSNMQHVTSLSFLLLVYSNYLSHADARVPCSSSSSAAAASPVQLRRVAKRQVDYILGDNP
LRMSYMVGYGPRYPLRIHHRASSLPSVSAHPARIGCKAGAAYYASPAPNPNLLVGAVVGGPSNSTDAFPDARAVFQQSEP
TTYINAPLLGLLAYFSQHPDPAQH
   


>LPS_2A_classB-GRMZM2G076049_P01  
MSAAASQSSVKAMAAAAAAVAMLLSAAAAVAAQHDYGDALHKCILFFEGQRSGRLPPDQRLRWRRDSGLHDGAAAGVDLT
GGYYDAGDNVKFGFPMAFTATLMSWGLIDFGRSFGPHREEARKAVRWATDYLMKATAKRNTVYVQVGDAFRDHACWERPE
DMDTPRTVYKVDPSHPGSDVAAETAAALAAGSIVFRDADPAYSKRLLDRAVAVFEFADKYRGPYSSSLHAAVCPCYCDYS
GYQDELLWGAAWLHKATRRREYREYIKRNEVVLGASDAINEFGWDNKHAGINVLISKEVLMGKDEYFQSFRVNADNFMCT
LLPGISNHPQIQYSPGGLLFKVGSSNMQHVTQLSFLLLAYSNYLSHAGGRVSCGSSSASPVQLRRVAKRQVDYILGDNPL
RMSYMVGYGARFPRRIHHRASSLPSVAAHPARIGCKAGAAYYTSPAPNPNLLVGAVVGGPTDDSDAFPDARAVFQQSEPT
TYINAPLMGLLAYFSAHPNPAESGGD
      


>LPS_2A_classB-GRMZM2G048165_P01  
MGEMAHACSAPRPSPAHHLCVRILLAYLLAARWLVPSCSAASFFRFPWPAERHDYRDALAKSILFFEGQRSGRLPPGQRA
SWRGDSGVSDGAAAGVDLEGGYYDAGDNVKFGFPMAFTTTMLAWSVIEFGDSMPRDERRHAAAAVRWATDYLLKTLAHPG
VIFLQASARHCCARTATFVHVALAAEQGVGDPWKDHDCWERPEDMDTDRTVYNVSAGRPGSDIAGETAAALAAASMVFRD
DDPEYAETLLTSARKAFEFADTYKGAYSDDPDLRAGGCPFYCDFNGYQDELLWGAAWLRRASKDDTFLQYIQNNGKTLGA
EDSSNEFGWDNKHAGLNVLVSKEFIEGAALPLQSYKEFADSFVCTLIPESSSSPHITYTPGGMIYKPGGSNMQHVTSISF
LLLTYAKYLSKSSHTVDCGDVSVGPETLQLQAKRQVDYLLGDNPMKMSYMIGYGDRYPQRIHHRASSLPSIRDHPQPMAC
KEGTPYFNSSGANPNPLVGAVVGGPGEDDAYEDDRADFRKSEPTTYINAPLVGVLAYFVGNPNPGHNTRH
     

>LPS_2A_classB-GRMZM2G167669_P01  
MAVKVWVFAVALMMCAGVGLGADDDGGSRLISRCRLSSPNYRGALAKAILFFEGQRSGRLPANQRVRWRGDSALTDGQPE
NVNLTGGYYDAGDNVKFGFPMAFSVTLLSWSAVEYRDEVAAAGQLRHLRSAIQWGADFLLRAHTTPTTLYTQVGDGNADH
QCWERPEDMDTPRTLYKITRSSPGSEAAGEAAAALAAAYLVFRDDRDKTLATQLLAASRSLFDFANDYRGSYQLSCPFYC
SYSGYQDELQWASAWLYRATKDSKYLDFLQNNQGGSATEFSWDNKYPGAQLLATQEYLAGRTELEGYKRGLDSFVCAVMP
NSGNTQIRTTPGGLLFTRDSVNLQYTTTATLLLSIYAKALLASAAGAVQCSAATFSPDQISSFATSQVDYILGDNPRSAS
YMVGFSSKFPRRIHHRGSSIPSIKVLPRKVTCSEGFSSWFPTANPNPNVHVGAIVGGPDGNDQFGDNREDSTHSEPATYI
NAAFVGACAAALGRSQQVPVDETASAHSDVM
    


>LPS_2A_classB-GRMZM2G125436_P01  
MSSTSAAGPMTRPAPPSSQALVLLAAVAVSLLLSRSSHVAAGGHPDYADALAKAILFFQGQRSGQLPPDQAVTWRSNSGL
SDGSAANVDLTGGYYDGGDNAKFGFPMAFTTTMLSWSVLEHGGRMKARVRDARDAVRWGADYLLKAATQTPGRLYVGVGD
PGADHRCWERPEDMDTPRAVYWVSASAPGSDVAAETAAALAAASMVFRAADRAYSRRLLAAARGVMELAVQHQGKYSDFV
GGDVGAYYQSYSGYKDELLWGSAWLLWATNSSSYLAYLYSLGDNDGVDMFSWDNKLAGARVLLSRRALVNGDTRLEPFRQ
QAEDFFCRILRDSPSSTTQYTPGGLMHKSGYANLQYVTSASFLLTTYAKYMAATKHTFSCQSLPVTATSLRALAKQQVDY
ILGANPQGMSYMVNFGARWPQRIHHRASSLPSVASHPAHIGCQEGFQSYFYSSGANPNVHTGAVVGGPDEHDEFPDDRAD
YARSEPTTYTNAPLVGCLAYLAGTYRT
   


>LPS_2A_classB-GRMZM2G141911_P01  
MAPTSTETRSSAKATVSSSQLALAAAVLCLTACGGNGVAAFNYADALDKALLFFEAQRSGKLPPGQRVTWRGDSGLTDGS
AAGLDLAGGYYDAGDNVKFGLPMAFTVTMLSWSVLEFMPSGGAGADAGVTGRAAVRWGADYLLKAAAAAPDALYVQVADP
YQDHKCWERPEDMDTPREVYKVTPDRPGSDVAGETAAALAAASIVFRTCDPAYSAKLLQTAHKVFDFADRYRGSYSDSLS
SVACPFYCSYSGYQDELLWAAAWLHMATAAQGNSSDMYLSYIYSNGHILGAEQDDFTFSWDDKRVGTKVLLSKAFLQGMV
GKGKGHAEDDALRLYKAHADAYVCSLVPGASGFQPSQFTPGGLLFKEGDSNMQYVTSTAFLLLAHAKSLAGARVSCGGGA
GVPASALVAAAKRQVDYILGANPAGMSYMVGFGARYPRHVHHRGASMPSMRDHPARIGCDEGFQYLHSPDPDVNVLVGAV
VGGPDDSDAFTDSRDNYAHTEPSTYTNAPIVGALAFFAAGRHR

>LPS_1A_classB|tr|Q93WZ0-Q93WZ0_TOBAC 
MARKNCGFPAGFPSFPLSLALIFFLPVNPLRHCSAGGHDYRDALRKSILFFEGQRSGKLPPDQRIKWRKDSALYDGASAG
VDLTGGYYDAGDNVKFVFPMAFTTTLLSWSIIDFKRNIGRELGNAVKAVKWATDFLLKATAKEGVIYVQVGDAFSDHSCW
ERPEDMDTLRTVYKIDQNHPGSDVAGEIAASLAAASIVFRSLDSSYSGLLLDRAVKVFEFANRHRGAYSSSLHSAVCPFY
CDFDGYQDELLWGAAWLHKATRRRQYREYIVKNEVVLRAGDTINEFGWDNKHAGINVLISKEVLMGRAPDLKSFQVNADA
FICSILPGISHPQVQYSPGGLIVKPGVCNMQHVTSLSFLLLAYSNYLSHANHAVPCGSISATPALLKHIAKRQVDYILGD
NPQRMSYMVGYGPRYPLRIHHRGSSLPSVAAHPARIGCKGGSNYFLSPNPNPNRLIGAVVGGPNITDSFPDARPFFQESE
PTTYVNAPLVGLLAYFSAHT
   

>LPS_1A_classB|tr|Q93WZ1-Q93WZ1_TOBAC  
MAFRVEVSVCIILFSSFFFSLGTAQGVFNYREALEKSILFFEGQRSGKLPHNQRVSWRGSSGLSDGSLAKVDLTGGYYDA
GDNVKFNFPMAYTTTLLSWNTLEYGKRMGPQLQNARAAIRWATDYLLKCANAAPNKLFVGVGDPNSDHKCWERPEDMDTV
RSVYYVSPSSPGSDVAGEMAAALAAASLVFRTVDPVYSKKLLGNAVKVFRFAVQYRGSYSDSLGSAACPFYCSYSGYKDE
LYWGAAWLLRATNDISYLNFINTLGANDVPDLFSWDNKYAGAHVLMARRSVVGNDKRFDPFRQQAEDFVCKILPNSPYTS
TQYTKGGLIYKLTEENLQYVTSITSLLTTYAKYMASKKHTFNCGSLLVTEKTIRILAKRQVDYILGNNPMKMSYMVGYGT
NYPRRVHHRGSSLPSMAMHPQSFGCDGGFQPYYYTANANPNILVGAIVGGPNQNDFFPDERTDYSHSEPATYINAAIVGP
LAYFDSSER
     


>LPS_1A_classB-sp-P22503-GUN_PHAVU  
MGYHSVFIAVFLWSSMVCHNGLAMMDDGKLTSSSGPPNYDYADALAKAILFFEGQRSGKLPSSQRVKWREDSALSDGKLQ
NVNLMGGYYDAGDNVKFGWPMAFSTSLLSWAAVEYESEISSVNQLGYLQSAIRWGADFMLRAHTSPTTLYTQVGDGNADH
NCWERPEDMDTPRTVYKIDANSPGTEVAAEYAAALSAASIVFKKIDAKYSSTLLSHSKSLFDFADKNRGSYSGSCPFYCS
YSGYQDELLWAAAWLYKASGESKYLSYIISNQGWSQTVSEFSWDNKFVGAQTLLTEEFYGGKKDLAKIKTDAESFICAVM
PGSNSRQIKTTPGGLLFTRDSSNLQYTTSSTMVLFIFSRILNRNHINGINCGSSHFTASQIRGFAKTQVEYILGKNPMKM
SYMVGFGSKYPKQLHHRGSSIPSIKVHPAKVGCNAGLSDYYNSANPNPNTHVGAIVGGPDSNDRFNDARSDYSHAEPTTY
INAAFVASISALLAKT
    


>LPS_1A_classB|tr|Q40763-Q40763_POPAL 
MANATTFSLMLQFFFVTFCCLSYFSFAFTSQDYANALEKSILFFEGQRSGKLPSNQRLAWRGDSGLSDGSTYHVNLVGGY
YDAGDNVKFGLPMAFTTTLLAWSVIEFGTLMQNQIENAKAAIRWSTDYLLKAATATPDTLYVQVGDPNMDHRCWERPEDM
DTPRNVYKVTIQNPGSDVAAETAAALAAASIVFKESDPSYSTKLLHTAMKVFDFADRYRGSYSNSLNSVVCPFYCSYSGY
QDELLWGASWIHRASQNGSYLTYIQSNGHTMGSDDDDYSFSWDDKRPGTKILLSKEFLEKTTEEFQLYKSHSDNYICSLI
PGTSSFQAQYTPGGLFYKASESNLQYVTSTTFLLLTYAKYLGSNGGVARCGGSTVTAESLIAQAKKQVDYILGDNPARMS
YMVGFGNRYPQHVHHRGSSVPSIHDTRIGISCNDGFQFLYSSSPNPNVLVGAIIGGPDNRDNFADSRNNYQQSEPATYIN
APFVGALAFFSAKN
      

>LPS_1A_classB|tr|Q9XIY8-Q9XIY8_POPAL  
MAVATVFSLKLQILFIIFCCRSYFSTAFTSQDYADALEKSILFFEGQRSGKLPVNQRLTWRGDSGLSDGSAYHVNLVGGY
YDAGDNVKFGLPMAFTTTLLAWSVIEFGSSMQNQITNAEAAIRWSTDYLLKAATATPDTLYVQVGDPNMDHRCWERPEDM
DTPRNVYKVTTQNPGSDVAAETAAALAAASIVFKESDPSYSTELLHAATKVFDFADRHRGSYSDSLSSAVCPFYCSYSGY
QDELLWGASWLHKASLNGTYLAYIQSNGHTMGSDDDDYSFSWDDKRPGTKILLSKEFLDKTTEEFQIYKSHSDNYICSLM
PGSSSFQAQYTPGGLFYKATESNLQYVTSTTFLLLTYAKYLGSNGGVAKCGGSTVTAESLIAQAKKQVDYILGDNPAKMS
YMVGFGNKYPQHVHHRGSSVPSIHAHPNRISCNDGFQYLYSSSPNPNVLVGAIVGGPDNRDHFADDRNNYQQSEPATYIN
APFVGALAFFSAKN
      

>LPS_1A_classB|tr|Q6DMM3-Q6DMM3_9ROSI 
MRRGASFCLLFSLSLVLLGFVQAKPNYNEALAKSILFFQGQRSGRLPGSQQLAWRSDSGLSDGLFAHVDLTGGYYDAGDN
VKFNFPMAFTTTMLSWSTLEYGKRMGPELPNARAAIRWATDYLLKCATATPGKLYVGVGDPNVDHKCWERPEDMDTVRTV
FSVSARSPGSDVAGETAAALAAASMVFRKVDRKYSALLLRTARKVFQFAMQYQGAYSDSLGSAVCPFYCSYSGYKDELLW
GAAWLFRATNEMSYYNIFKSLGADDQPDLFSWDNKYAGVHVLLSRRALLNNDKNFEQFEGEAESFMCRILPNSPYKTTQY
TQGGLMYKLPESNLQYVTSITFLLTTYAKYMKATRHTFNCGNLLVTPNSLLYVAKRQVDYILGENPIRMSYMVGFGPNFP
KRIHHRGSSLPSLASHPQAIGCDSGFEPFFHSANPNPNILTGAIVGGPNQNDGYPDERSDYSHSEPATYINAAMVGPLAY
FAATLN
      

>LPS_1A_classB|tr|Q42875-Q42875_SOLLC  
MASCSSSTAAMAMAITIFLFLLSFVTPVFLAKPVHHAHHPRFASHNYRDALAKSIIYFEGQRSGKLPSSQRITWRKDSGL
SDGKAMGVDLVGGYYDAGDNVKFGFPMAFTTTMLSWSVIEFGGLMKGELLNAKQAIGWATEYLLKATAHPDTIYVQVGDA
GSDHSCWERPEDMDTPRSVYKIDKNTPGTEVAAETAAALAAASLVFRKCNPSYSKILIKRAIRVFAFADKYRGSYSNGLR
KVVCPYYCSVSGYEDELLWGAAWLHRATKNPTYLNYIQRNGQTLGAAETDNTFGWDNKHVGARILLSKSFLVQKLQTLHD
YKSHADNYICSLIPGTPASQAQYTPGGLLFKMDDSNMQYVTSTSFLLVTYAKYLTSARMVVKCGGVVITPKRLRNVAKKQ
VDYLLGDNPLKMSYMVGYGARYPQRIHHRGSSLPSVANHPAKIQCRDGFSVMNSQSPNPNVLVGAVVGGPDEHDRFPDER
SDYEQSEPATYINAPLVGTLTYLAHSFGQL
      


>LPS_1A_classB-sp-Q9CAC1-GUN8_ARATH  
MARKSLIFPVILLAVLLFSPPIYSAGHDYRDALRKSILFFEGQRSGKLPPDQRLKWRRDSALRDGSSAGVDLSGGYYDAG
DNIKFGFPMAFTTTMLSWSIIDFGKTMGPELRNAVKAVKWGTDYLLKATAIPGVVFVQVGDAYSDHNCWERPEDMDTLRT
VYKIDRAHPGSDVAGETAAALAAASIVFRKRDPAYSRLLLDRATRVFAFANRYRGAYSNSLYHAVCPFYCDFNGYQDELL
WGAAWLHKASRKRAYREFIVKNEVILKAGDTINEFGWDNKHAGINVLISKEVLMGKAEYFESFKQNADGFICSILPGISH
PQVQYSRGGLLVKTGGSNMQHVTSLSFLLLAYSNYLSHAKKVVPCGELTASPSLLRQIAKRQVDYILGDNPMGLSYMVGY
GQKFPRRIHHRGSSVPSVSAHPSHIGCKEGSRYFLSPNPNPNLLVGAVVGGPNVTDAFPDSRPYFQQSEPTTYINAPLVG
LLGYFSAHSTWR
     

>LPS_1A_classB|tr|Q9ZTL0-Q9ZTL0_FRAAN  
MARNGLCLPGNAPAFRATLVLSLLLLLQPIRAGHDYHDALRKSILFFEGQRSGKLPHDQRLKWRGDSALHDGSTAGVDLT
GGYYDAGDNVKFGFPMAFTTTLLAWSIIDFGRVMGTEQRNAVKALRWGTDYLLKATAVPGVVFVQVGDPYSDHNCWERPE
DMDTRRTVYKIDHNNPGSDVAGETAAALAAASIVFRSRDPAYSRLLLNRAVKVFEFADTHRGAYSSSLKNAVCPFYCDVN
GFQDELLWGAAWLHKASRRRQYREYIVRNEVILRAGDTINEFGWDNKHAGINILISKEVLMGKSDYFESFKQNADGFICS
VLPGLAHTQVQYSPGGLIFKPGGSNMQHVTSLSFLLLTYSNYLSHANKNVPCGMTSASRPSSNKLAKRQVDYILGDNPLR
MSYMVGYGPRYPQRIHHRGSSLPSVQAHPARIGCKAGSRYFLSPNPNPNKLVGAVVGGPNSSDAFPDSRPYFQESEPTTY
INAPLVGLLSYFAAHY
     

>LPS_1A_classB|tr|Q41012-Q41012_PEA  
MMKTSLLFLLLIITCLLAVENVECKPNYREALAKSLLFFQGQRSGKLPPDQQIKWRSNSGLSDGLQDNVDLSGGYYDAGD
NVKFNFPMAFTTTMLSWSTIEYGKRMGPQMKEARAAIRYAADYFLKCATSTPGRLYVGVGDPNVDHKCWERPEDMDTVRT
VYYVSSKNPGSDVAAETAAALAAASIVFRKVDPSYSKLLLRTSQKVYQFALQYQGSYSNSLGSAACPFYCSYSGFKDELL
WGAAWLFRATNAVYYYKLVKSLGADDQPDIFSWDNKYAGAHVLLSKRALLNGDKNFDQYRQEADNFMCKILPNSPSSTTQ
YTQGGLMFKLPESNLQYVTAITFLLTTYSKYMSATKHTFSCGSVFVTPNTLRSIAKRQVDYILGENPLRMSYMVGYGPYF
PKRIHHRGSSLPSLSVHPQTIGCDGGFNPFFHSMSPNPNILVGAIVGGPNQNDGFPDDRGDYSHSEPATYINGAIVGPLA
YFSGNK
      


>LPS_1A_classB|tr|Q42872-Q42872_SOLLC  
MAPKYTSIIFLFLLFNSFSCSFGGGHDYHDALRKSILFYEGQRSGKLPPDQRIKWRRDSALHDGASAGVDLTGGYYDAGD
NVKFVFPMAFTTTLLSWSIIDFKRNIGNELGNAVKAVKWGTDFLLKATARDGVIYVQVGDAFSDHSCWERPEDMDTLRTV
YKIDANNPGSDVAGEIAAALAAASIVFRSLDSSYSNLLLDRAVKVFDFANRHRGAYSSSLHSAVCPFYCDFNGYQDELLW
GAAWLHKATRRRQYREYIVKNEVILRAGDTINEFGWDNKHAGINVLISKEVLMGKAPDLKSFQVNADAFICSILPGISHP
QVQYSPGGLIVKPGVCNMQHVTSLSFLLLTYSNYLSHANHVVPCGSMTATPALLKHIAKRQVDYILGDNPQRMSYMVGYG
PHYPQRIHHRGSSVPSVATHSARIGCKEGSRYFFSPNPNPNRLIGAVVGGPNLTDSFPDARPYFQESEPTTYVNAPLVGL
LAYFAAHSN
      
>LPS_classB|Aquca_007_00351-1  
MRLISSSLHLLSLTLLLLSPIFVLVKSQHDYLDALSKCILFFEGQRSGFLPQDQRLNWRANSGLSDGSTHGIDLTGGYYD
AGDNIKFGFPMAFSTTMLAWSVIEFGDIMPANELRNALVAIKWSTDYLLKTVSQPDRIFVQVGDPIADHNCWERSEDMDT
IRTVYSVEAPNTASDVAGETAAALAASSMAFKSADPGYSETLLRTAVRVFEFADNYKGAYSDNEGIRPGVCPFYCDFDGY
QDELLWGAAWLRRASQSDTYLNYIQYNGKTLGAEDNINEFGWDNKHAGLNVLVSKEFLEGNMYSLESYKASADSFMCTLI
PESSSSHIEYTPGGLIYKPGGSNMQHVTSIAFLLLVYANYLSRTSQTVNCGSVSVTPESLHQQAKRQVDYILGDNPMGMS
YMVGYGNKYPQRIHHRGSSLPSIKDHPEFIACKEGSVYFNSSNPNPNPLVGAVVGGPGEDDVYNDDRADFRLSEPTTYIN
APLVGVLSYFVAHQNPLY
      


>LPS_classB|Aquca_009_00142-1  
MSSGRIKCLLVLWCMLVSPFIQLSAAIDYKDALGKAILFFEGQRSGKLPSDQRVIWRGNSALTDGGPENVKLNGGYYDAG
DNVKFGWPMAFSVSLLSWAAVEYKSQISTASQLGYLQSAIRWGADFILEAHTTPTTLYTQVGDANADHQCWERPEDMDTP
RTLHKITSSAPGTEAAAEAAAALASASIVFHAVDSRYSSKLLTQSESLFDFADKYRGSYSGSCPFYCSYSGYQDELLWAA
AWLYKASGNAKYLNFILNNQGSSQAVNEFSWDNKLAGVQALLSKEYFAGKTNLNEFKNDADSFVCALMPGSSSKQIQTTP
GGLLYTRDSSNLQYVTSASMVLFIYSKTLNAGRVSGVQCGSVHFSTSQIRAFAKSQVDYILGNNPLKMSYMVGFGSKYPL
QLHHRAASIPSIRSHPGKIGCNDGQSWYNIGKPNPNTHTGAIVGGPNSNDQFNDVRTDYSHLEPTTYMNAAMVGSLAAVL
AQDAVQTNATTNMGHEAV
      

>LPS_classB|Bostr|10273s0284-1-p 
MARKSLIFPVILLVVLLFSPPIYAAGHDYRDALRKSILFFEGQRSGKLPPDQRLKWRRDSALRDGSSAGVDLSGGYYDAG
DNVKFGFPMAFTTTMLSWSIIDFGKTMGPELKNAVKAVKWGTDYLLKATAIPGVVFVQVGDPYSDHNCWERPEDMDTLRT
VYKIDRAHPGSDVAGETAAALAAASIVFRKRDPAYSRRLLDRATRVFAFANRYRGAYSNSLYHAVCPFYCDFNGYQDELL
WGAAWLHKASRKRAYREFIVKNEVVLKAGDTINEFGWDNKHAGINVLISKEVLMGKAEYFESFKQNADGFICSILPGISH
PQVQYSRGGLLVKTGGSNMQHVTSLSFLLLAYSNYLSHAKKVVPCGELTASPSLLRQVVKRQVDYILGDNPMGLSYMVGY
GQKFPRRIHHRGSSVPSVSAHPSHIGCKEGSRYFLSPNPNPNLLVGAVVGGPNVTDAFPDSRPYFQQSEPTTYINAPLLG
LLGYFSTHSSWR
    

>LPS_classB|Carubv10010959m  
MAGNSFMTPAIMLAVLLLISPKIYAGHDYRDALRKSILFFEGQRSGKLPPDQRLKWRHDSALRDGSSAGVDLTGGYYDAG
DNVKFGFPMAFTTTMMSWSVIDFGKTMGPELGNAVKAIKWGTDYLMKATQIPGVVFVQVGDAYSDHNCWERPEDMDTLRT
VYKIDKDHPGSEVAGETAAALAAASIVFEKRDPTYSKMLLDRAARVFAFAQKYRGAYSDSLYQAVCPFYCDFNGYEDELL
WGAAWLHKASKRRVYREFIVKNQFILKAGDTIHEFGWDNKHAGINVLISKMVLMGKADYFQSFTRNADEFICSLLPGISH
PQVQYSQGGLLVKSGGSNMQHVTSLSFLLLTYSNYLSHANKVVQCGDFTASPALLRQVAKRQVDYILGDNPMKMSYMVGY
GPRFPQMIHHRGSSVPSVVDHPGRIGCKDGSRYFLSPNPNPNLLIGAVVGGPNVTDDFPDSRPYFQLTEPTTYINAPLLG
LLGYFSSRS
      


>LPS_classB|orange1-1g047277m  
MKTTSLLVVVGMMAMAAAVASHDYGDALAKSILFFEGQRSGKLPPNQRMTWRKDSALEDGFQIGVDLTGGYYDAGDNVKF
NFPMAFSTTMLAWSVLEFGKSMESDLQHALDAIRWATDYFLKATSIPGIVYAQVGEPYGDHDCWERPEDMDTARTPYAVS
KQFPGSEVSAEIAAALAASSIVFRSTDSTYAVKLLNRAKTVFVFADRYRGSYNDYLGKWVCPFYCDFSGYEDELVWGAAW
LYRATKAPNYWNYVVENIYNLGSGRKITNGVSSSGGSVTEFGWDNKNAGINVLVSRFINTINSNSSNPFIPKADTFVCSL
LPESPTKSVSYSPGGLLFKPGGSNLQHATTLSFLLVVYSRYLKQANRDIHCGNVVVNRARLVQVAKGQVDYILGSNPLNM
SYMVGYGKNFPQRIHHRSSSLPSVAQHTGKIGCQDGTKYYDSKNSNPNELTGAVVGGPDANDSYADSRSDFVHSEPTTYI
NAPLVGLLAYFKSNSRSF
      

>LPS_classB|Eucgr-A02885-1  
MAVSVSGHDYGDALRKSILFFEGQRSGKLPPSQRMAWRKDSGLRDGAQIGVDLVGGYYDAGDNVKFNFPMAFSTTMLAWS
VVEFRGPMGPDLPHALDAIRWATDYFLKATSVPGIVFAQVGEPYGDHNCWERPEDMDTPRTPYAVSAQFPGSEVSAEIAA
ALAAASLAFKHDDRPYSRQLLNRAKTVFEFADKYKGSYNDHLGPSVCPFYCDFSGYVDELLWAASWLYKATKAPKYWNYV
VDNRHYLNYYNLKTFYSVPFVGGSFAEFGWDTKHAGINVLSSKVVLKNNNYTDNFVVNSDKFVCSVLPESPTKYVSYSPG
GLLVKPGGSNLQHATALSFLLVVYARYLNSTNQVIQCGDVKATPDRLIQLARGQVDYILGSNPKNMSYMVGYGGKFPQKI
HHRGSSLPSLDQHPQRIGCKDGAPYFASSGPNPNQLTGAVVGGPNIQDWYDDSRVDIAHSEPTTYINAPLVGVLAFFNK
      

>LPS_classB|Eucgr-D01810-1  
MGQRHCWVMLLFLTLFFWCVMVTREEMPRAEADQGLCLGDFDYGNVLGKAILFFEGQRSGKLPRGQRVKWRGDSALLDGR
PENVNLVGGYYDAGDNVKFGWPMAFAVTLLSWTATENRREISATNQLRYLRSAIKWGTDFLLQAHTSPTTLYTQVGDGNL
DHQCWERPEDMDTARTLYKITSSSPGTEAAAEAAAALSAASIVFKSVNSNYSRLLLSKSKSLFELADKYRGSYQGSCPFY
CSYSGYQDELLWASVWLYKASGDSNYLNYVLSNQGWSQAVSEFSWDNKFAGAQMLLAEEFHRGKSNLAKFNNDAISFVCA
LMPGSSSVQIKTTPGGLLYTRDSSNLQYAMSASMVLLIHSKTLSEAHVDGVQCGSAHFSASQIREFAKSQVDYILGKNPM
NMSYMVGWGSRYPRRLHHRGASIPSIHVHPAKVGCNDGLATYYSSTDPNPNTHVGAIVGGPDSNDRFGDLRSDYSHSEPA
TYMNAAFVGAAAALVPRT
      


>LPS_classB|mrna21252-1-v1-0-hybrid  
MSSFGRLRLVVLVAAMMVAMVVKASQDYGDALTKSILFFEGQRSGKIPSTQRMTWRKDSALHDGLQIGVDLVGGYYDAGD
NVKFSFPMAFSTTMLAWSVLEFGKDMGADLPRALDAIRWGTDYFLKATSIPGFVFAQVGEPYDDHNCWERPEDMDTPRNP
YAVSKQFPGSELSAEIAAALAASSMVFKHVDLQYSARLLKRARMVFEFAVTYQGSYNDALGPWVCPFYCDFSGYEDELIW
GAAWLFKATKIPTYSKYVLDNVHKLEKSVMRNVNGLSYSSVGGSFTEFGWDTKHAGINVLASKLFMSSIDIGSSPFVINS
DKFICSLLPDSPTLSVSYSPGGLLFKPGGSNLQHATTLSFLLVVYSRYLSKSNRVVHCNNVVATPARLVQIAKGQVDYIL
GSNPLNMSYMVGYGKKFPQRIHHRGSSLPSVGQHPQQIGCKEGSVYFGSSNPNPNELTGAVVGGPDIKDAYTDSRVDFVH
SEPTTYINAPFVGVLAYFKSHP
      


>LPS_classB|Gorai-001G048100-1  
MSLIQRLSVLGMAAMAMGLVASHDYGAALTKSILFYEGQRSGKLPPTQRITWRKDSALRDGFEIGVDLVGGYYDAGDNVK
FTFPMAFSITMLAWSLLEFGQSLGTDLQHSLKAIQWGTDYLLKATSVPGFVFAQVGDPYGDHNCWERPEDMDTPRTPYAV
SKEFPGSEVSAEIAAALAASSMVFRPINRGYSARLLKRARMIFEFADKYRGSYNDSLGPWACPFYCDYSGYQDELVWGAA
WLLRATKAPYYRNYVLANIQNLDKSSSFAEFGWDTKHAGINVLVSRLIKSQTPEPFITNADKFVCSVLPESPTISVSYSP
GGLLIKPGGSNLQHATALSFLLLVYSRPLSKDSRVIHCGNVVATPARLIQVARSQVDYILGSNPLNMSYMVGYGEKFPER
IHHRGSSLPSITQHPQHIDCTGGATYFYTNNPNPNLLTGAVVGGPDIKDSYGDSRADFAHSEPTTYINAPLVGLLAYFKS
H
     

>LPS_classB|MDP0000199273  
MARNLLCLPGNVSAFRAPLAALFLLSLLFHSTSAATHDYHDALRKSILFFEGQRSGKLPPDQRLKWRRDSALHDGSAAGV
DLSGGYYDAGDNVKFGFPMAFTTTLLAWSVIDFGRTMGPELKNAVRAVKWGSDYLLKATAVPDVVFVQVGDPYSDHNCWE
RPEDMDTSRAVYKIDKNHPGSDVAGETAAALAAASIVFRSRDPAYSRFLLNRAVRVFEFADRHRGAYSASLHHAVCPFYC
DVNGFQDELLWGAVWLHKASRRRVYREYIVKNEVVLRAGDTINEFGWDNKHAGINVLISKEVLMGKADYFESFTQNADEF
ICSILPGLSHPQVQYSPGGLIFKPGGSNMQHVTSLSFLLLSYSNYLSHANKNVPCGETSASPAFLKQLAKRQVDYILGDN
PLRMSYMVGYGARYPQRIHHRGSSLPSVQAHPARIGCKAGSRYFLSPNPNPNLLVGAVVGGPNSSDAFPDSRPFFQESEP
TTYINAPLIFFTGFTLGLQKFRPRFVSKEAHRKTRMTQPQTKETRKSISRSSISPLSLSELRSYYLNLLIADCSPPIFNH
HVLVKRKWIREVLLLRPPPPTCRCTGHRYPGCITFWCPCITFGQIAEIVDKGSIPCGASGALYTLIACVTAFPCIYSCFY
RSKMRQQYSLEESPCGDCLVHCFCEGCALCQEYRELKFRGFDMKLGWHGNIEERNREVGMTPVAPVVEEGMSRDK
     


>LPS_classB|MDP0000740981  
MRQLMLICGHPRGSVVNXGFASSSHDYQEALSKAILFFEGQRSGVLPQDQRQSWRANSGLSDGWTYNTDLTGGYYDAGDN
VKFGFPMAFTTTMLAWSVIEFGDSMPPNELRNALVAIRWATDYLLKTVSQPNRIFVQVGDPIIDHNCWERPEDMDTTRTV
YAVDSPNPASEVAGETAAALAASSMAFRSSDPGYSDTLLRNAKEAFEFADTHRGAYSDNSNIKDGVCPFYCDFDGYQDEL
LWGAAWLSRVTQDGGYLDYIQNNGKTLGADDNINEFGWDNKHAGLNVLVSKQVLEGNMYNLESYKSSADSFMCTLIPDSS
SSHIEYTPGGLIYKPGGSNLQHVTSITFLLLVYANYLSRTSQSLNCGNINVSPATLRQIAKKQVDYILGDNPMGLSYMVG
YGDHFPQRIHHRGSSLPSIKDHPQAIACKEGSVYFNSSGPNPNVLVGALVGGPGEDDFYGDDRADFKKSEPTTYINAPFV
GSIPHSSPILPPMTDSTLAASKKISRSSPTSFWRGLFLATIRAPLSPPKIVSRKAIGSNGTGLMEVVSDALEGLKLDVSR
VSSLRSSFTSQFDDQPPGGFHQQCPRPVSHPMLLVHELSPLSDLGPIRNSSLAGCSGVRRGERALGPVGANPAGKGPSEG
GRSSEGGVGSRRACGPRVSQVWSKKAVSDDV
      


>LPS_classB|cassava4-1_023270m  
MADAAKISSFVQIILITCCSFSLFCNAQDYTDALEKSILFFEGQRSGVLPPNQRLNWRGNSGLSDGSSYHVNLVGGYYDA
GDNVKFGLPMAFSTTLLAWSVIEFGASMQNQIENAKAAIRWSADYLLKAATATPGTLYVQVGDPNLDHKCWERPEDMDTP
RNVYKVTTKNPGSDLAAETAAALASASIVFKNSDPSYSSKLLQTAMELVVIVQVFDFADRFRGSYSDSLSSAVCPFYCSY
SGYQGASWIHRASQNGSYLAYIKSNGHLMGADNDDYSFSWDDKRAGTKILLSKGFLDKRVEEFQLFKAHSDNYICSLIPG
TSRFQAQYTPGGLLYKASESNLQYVTSTSFLLLTYAKYLSSNGGIITCGGSTVTVESLISQAKKQVDYILGDNPAKTSYM
VGFGKRYPQHVHHRGSSVPSIHAHPDHISCNDGFQYLYSSSPNPNVLIGAIVGGPDNRDNFADDRNNYQQSEPATYINAP
FVGALAFFSGKN
      


>LPS_classB|cassava4-1_029045m  
MMMVMVMRVASHDYGDALSKSILFFEGQRSGKLSPTQRITWRKDSALSDGFQIGVDLVGGYYDAGDNVKFNFPMAFSTTM
LSWSVIEFGKFMGPDQQHALEAIQWATDYFLKATSIPGFVFAQVGDPYADHNCWERPEDMDTPRTPYAVSKQFPGSEVSG
EIAAALAAASIAFRPKNLAYSARLLKRARMIFDFADTYRGSYNVSLGQWVCPFYCDFSGYEDELVWAAAWLYRATKSPNY
WNYVVDNVKHLRKVLVRNIDGVIYSGGSFAEFGWDTKHAGINILVSKMLLRSNTSNLDLFIPNADKFVCSVLPESPTLSV
SYSPGGLLFKPGGSNLQHATALSFLLLAYSRYLNQANREIHCGNVVANSARLVELARSQVDYILGSNPLNMSYMVGYGQK
YPQRIHHRASSLPSVDQRLGRVDCQGGSTYFRSDKPNPNLLIGAVVGGPDLKDSYADSRADFVNSEPTTYINAPLVGLLA
YFSSHPSS
      


>LPS_classB|Medtr8g104820-1  
MARNALSSITTFHVLTILLLLLRTIAAVHDYHDALRKSILFFEGQRSGKLPSDQRLHWRRDSGIHDGATAGVDLTGGYYD
AGDNIKFGFPMAFTTTMLAWSVIDFGRVMGPELGNALKSVRWGTDYLLKATSKIGSGVVFVQVGDPLSDHNCWERPEDMD
TLRTVYKIDGSHPGSDVAGETAAALAAASIVFRSRDPAYSKLLLNRAVTVFEFADRHRGAYSNSLRRAVCPFYCDVNGYQ
DELLWAAAWLHKASRRRLYREYIIRNEVVLRAGDTINEFGWDNKHAGINVLISKEVLMGRANYFSSFKRNADEFICSTLP
GFSHAQVQYSPGGLIFKAGGSNMQHVTSLSFLLLAYSNYLSHANKVVPCGDTTATPALLKSLAKRQVNYILGDNPLGMSY
MVGYGARYPRRIHHRGSSIPSVSAHPAHIGCKAGSQYFFSPNPNPNVLVGAVVGGPTNTTDSFPDSRPFYQQSEPTTYIN
APLVGLLAFFSAHP
    

>LPS_classB|ppa004644m  
MAPNVLCLPGNVSAFRVTLAFLLLISLLLHPISAGHDYHDALRKSILFFEGQRSGKLPPDQRLKWRRDSALHDGSTAGVD
LTGGYYDAGDNIKFGFPMAFTTTLLAWSVIDFGRTMGPELKNTVGAVKWGTDYLLKATAVPDVVFVQVGDPYSDHNCWER
PEDMDTSRAVYKIDKNHPGSDVAGETAAALAAASIVFRSRDPAYSRLLLNRAVRVFEFADRHRGAYSASLRSAVCPFYCD
VNGFQDELLWGAAWLHKASRRRVYREYIVKNEVVLRAGDTINEFGWDNKHAGINILISKEVLMGKADYFQSFKQNADEFI
CSILPGLSHPQVQYSPGGLIFKPGGSNMQHVTSLSFLLLAYSNYLSHANKVVPCGQTSASPAFLKQLAKRQVDYILGDNP
LMMSYMVGYGARYPQRIHHRGSSLPSVQVHPAHIGCKAGSRYFLSPNPNPNLLVGAVVGGPNSSDAFPDSRPFFQESEPT
TYINAPLVGLLAYFSAHY
      


>LPS_classB|Potri-001G083200-1  
MANATTFSLMLQFFFITFCCLSYFSFAFTSQDYANALEKSILFFEGQRSGKLPSNQRLTWRGDSGLSDGSTYHVNLVGGY
YDAGDNVKFGLPMAFTTTLLAWSVIEFGSSMQNQIENAKAAIRWSTDYLLKAATATPDTLYVQVGDPNMDHRCWERPEDM
DTPRNVYKVTIQNPGSDVAAETAAALAAASIVFKESDPSYSTKLLHTAMKVFDFADRYRGSYSNSLNSVVCPFYCSYSGY
QDELLWGASWIHRASQNGSYLTYIQSNGHTMGSDDDDYSFSWDDKRPGTKILLSKEFLEKTTEEFQLYKSHSDNYICSLI
PGTSSFQAQYTPGGLFYKASESNLQYVTSTTFLLLTYAKYLGSNGGVARCGGSTVTAESLIAQAKKQVDYILGDNPARMS
YMVGFGNRYPQHVHHRGSSVPSIHAHPNRISCNDGFQFLYSSSPNPNVLVGAIIGGPDNRDNFADDRNNYQQSEPATYIN
APFVGALAFFSAKN
     

>LPS_classB|Potri-019G069300-1  
MRRGASFCLLFSLSLALLGLVHANPNYKDALAKSILFFQGQRSGRLPRSQQLAWRSDSGLSDGLFAHVDLTGGYYDAGDN
VKFNFPMAFTTTMLSWSTLEYGKRMGPELPNARAAIRWATDYLLKCATATPGKLYVGVGDPNVDHKCWERPEDMDTVRTV
FSVSARSPGSDVAGETAAALAAASMVFRKVDRKYSALLLRTARKVFQFAMQYQGAYSDSLGSAVCPFYCSYSGYKDELLW
GAAWLFRATNEMSYYNIFKSLGADDQPDLFSWDNKYAGVHVLLSRRALLNNDKNFEQFEGEAESFMCRILPNSPYKTTQY
TQGGLMYKLPESNLQYVTSITFLLTTYAKYMKATRHTFNCGNLLVTPNSLLYVAKRQVDYILGENPIRMSYMVGFGPNFP
KRIHHRGSSLPSLASHPQAIGCDSGFEPFFHSANPNPNILTGAIVGGPNQNDGYPDERSDYSHSEPATYINAAMVGPLAY
FAATLN
      

>LPS_classB|Pavir-Fb01149-1-p  
MAVKMWVLMALMMCAGVGLGAPDGGAAAGDGRLGGLSSPNYSGALAKAILFFEGQRSGRLPANQRVKWRGDSALNDGQTE
NVNLTGGYYDAGDNVKFGFPMAFSITLLSWSAAEYRDEVAVAGQLRYLRSAIQWGADFLLRAHTSPTTLYTQVGDGNADH
QCWERPEDMDTPRTLYKITKNSPGSEAAGEAAAALAAAYLVFRDDRDKTYATQLLAASRSLFDFANNYRGSFQSSCPFYC
SYSGFQDELLWASAWLYRATRDRKYLDFLQNNQGGSSNMFSWDNKYPGAQILATQEYLAGRTELEGYKRGLDSFVCAVMP
NSGNTQIRTTPGGLLFTSDSVNMQYTATATLLLFIYSKTLSSSGSSTVQCSGASFSPDQISSFAASQVDYILGDNPMGMS
YMVGFSSKFPQRIHHRGSSIPSIKALPRKVTCNEGFSSWFPTSDPNPNVHVGAIVGGPDGNDEFPDNRGDSTHSEPAIYI
NAAFVGACAAALGQNKVQGPVGDIASVISSKYIEQEDTQQMYGQGLAKIQP
     


>LPS_classB|Pavir-J35890-1-p  
MAPRVAPRPSSIHRLCVRILLASFLAAHRLVPSCSASFLGFPAAAKRHDYRDALAKSILFFEGQRSGRLPPGQRASWRGD
SGVSDGAAAGVDLEGGYYDAGDNVKFGFPMAFTTTMLAWSVIEFGGDMPRDERRHAAGAVRWATDYLLKTLAHPSVIFLQ
VGDPWKDHDCWERPEDMDTERTVYNVSAGRPGSDIAGETAAALAAASMVFRDDDPEYAETLLASARKAFEFADTYKGAYS
DDPDLRAGGCPFYCDFNGYQDELLWGAAWLRRASKDDTFLQYIQNNGKTLGAEDSSNEFGWDNKHAGLNVLVSKEFIEGE
VLSLQSYKEFADSFICTLIPESSSPHITYTPGGMLYKPGGSNMQHVTSISFLLLTYAKYLSKSSHTVDCGDISVGPATLQ
RQAKKQVDYLLGDNPMKMSYMIGYGDRYPQRIHHRGSSLPSIKDHPQRIACKEGTPYYNSSGANPNPLIGAVVGGPGEDD
AYEDDRADFRKSEPTTYINAPLVGVLAFLVGNPNPGRIRHY
     


>LPS_classB|Phvul-002G318800-1  
MLSRLYNNLDRFLFSPHTTTNTTSHCRSGKVNKMAPNSLFSVLSMLILLLLRPSAAGHDYRDALRKSILFFEGQRSGKLP
GDQRLHWRRDSALHDGATAGVDLSGGYYDAGDNIKFGFPMAFTTTMLSWSVLDFEKSMGAELGNALKAVRWGTDYLLKAT
AKIGSGVVFVQVGDPYSDHNCWERPEDMDTLRTVFKIDGSHPGSDVAGETAAALAAASIVFRSRDPSYSTKLLNRAVAVF
QFADSHRGAYSNSLRRAVCPFYCDVNGYQDELLWAAAWLHKASRRRQYREYIVKNEVVLKAGDTINEFGWDNKHAGINVL
ISKEVLMGRANYFASFKQNADQFICSTLPGISHPQVQYSPGGLIFKAGGSNMQHVTSLSFLLLAYSNYLSHANKVVPCGE
TTATPALLKHLAKRQVDYILGDNPLGMSYMVGYGPRYPQRIHHRASSLPSVSAHPARIGCKAGSRYFFSPNPNPNLLVGA
VVGGPTNNTDSFPDSRPFFQQSEPTTYINAPLVGLLAFFSGHY
      


>LPS_classB|Sobic-010G106100-1-p  
MSVRGVGSGARAPINSTAPRAGLRTAAHAQHKHQPTNQPTKPPTPRAKAQHRGFVPMARPVSSSTAKAMSVVVVALLLAA
SSSAVLAVHDYGDALRKSILFFEGQRSGRLPPTQRLRWRQDSAIHDGADAGVDLTGGYYDAGDNVKFGFPMAFTATLISW
GLIDFGRSFGAHESDARAALRWATDYLLKATSTPGVVYVQVGDASRDHACWERPEDMDTPRTVYKVDASHPGSDVAAETA
AALAAASIVFREGGGDPGYAARLLERAVEVFAFADAHRGAYSGSLRDAVCPCYCDYDGYQDELLWGAAWLHRASRRREYR
EYIKRNEVALGASVSINEFGWDNKHAGINVLISKEVLMGKDEYFRSFRENADNFICSLLPGISGHPQIQYSPGGLLFKVG
NSNMQHVTSLSFLLLAYSNYLSHADARVSCGSGASAASPVQLRRVAKRQVDYILGDNPLRMSYMVGYGPRYPLRIHHRAS
SLPSVSAHPARIGCKAGAAYYGSPRPNPNLLVGAVVGGPSNSTDAFPDARAVFQQSEPTTYINAPLLALLAYFSQHPDPA
QH
     


>LPS_classB|Sobic-002G273500-1-p  
MAPCSAPRSSPVHHLCVHILLASLLAARWLVPSCSASSFFRVPWPAGRGRHDYRDALAKSILFFEGQRSGRLPPGQRASW
RGDSGVSDGAAAGVDLEGGYYDAGDNVKFGFPMAFTTTMLAWSVIEFGDSMPRDERRHAAAAVRWATDYLLKTLAHPGVI
FLQVGDPWKDHDCWERPEDMDTDRTVYNVSAGRPGSDIAGETAAALAAASMVFRDADPEYAETLLTSARKAFEFADTYKG
AYSDDPDLRAGGCPFYCDFNGYQDELLWGAAWLRRASEDDTFLQYIQNNGKTLGAEDSSNEFGWDNKHAGLNVLVSKEFI
EGDALSLQSYKEFADSFICTLIPESSSPHITYTPGGMIYKPGGSNMQHVTSISFLLLTYAKYLSKSSHTVNCGDVSVGPL
TLQLQAKKQVDYLLGDNPMKMSYMIGYGDRYPQRIHHRASSLPSIKDHPQQMVCKEGTPYFNSSSANPNPLIGAVVGGPG
EDDAYEDDRADFRKSEPTTYINAPLVGVLAYFVGNPNPGHTRH
     
>LPS_classB|Si013572m 
MVSMAAKVWVLMMALMMCAGVGLAADNDGAAGVGAGCRRLSSPPNYHSALAKSILFFEGQRSGRLPANHRVKWRGDSALN
DGQAENVNLTGGYYDAGDNVKFGFPMAFSVTLLSWSAVEYRDEVAAAGQLRYLRSAVRWGADFLLRAHTSPTTLYTQVGD
GNADHQCWERPEDMDTPRTLYKITESSPGSEAAGEAAAALAAAYLVFRDDRDKGFATQLLAASRSLFDFANNYRGSFQSS
CPFYCSYSGFQDELQWASAWLYRATRDSKYLDFLQNNQGGSSNMFSWDNKYPGAQMLATQEYLAGRTELEGYKRGLDSYV
CAVMPNSGNTQIRTTPGGLLFTSDSVNMQYTTTAALLLSIYSKTLSSSGTGAVRCSGASFSPDQISSFAASQVGYILGDN
PMGMSYMAGYSSKFPRRIHHRGASIPSIKALPRKVTCNEGFSSWFPTSSPNPNVHVGAIVGGPDGNDQFPDNRGDSTHSE
PATYINAAFVGACAAALGQNQLRGPVDDIASVISSN
      

>LPS_classB|Si012639m  
MAMSSASSSRAPLAARARKMPPPSSSRCLVLTVASVVVSLLSGSGHVAAGGHPDYADALGKAILFFQGQRSGQLPPDQAV
TWRSNSGLSDGSAANVDLTGGYYDGGDNVKFGFPMAFTTTMLSWSVLEHGGKMKARVHDARAAVRWGADYLLKAATQTPG
TLYVGVGDPDADHRCWERPEDMDTPRSVYAVSASAPGSDVAGETVAALAAASMVFRAADRAYSRRLLAAARGVMELAVRS
QGKYSDSIGGDIGAYYQSYSGYKDELLWGSAWLLWATKNSSYLGYLYSLGDNDGVDMFSWDNKLAGARVLLSRRALVNGD
KTLEPFRQQAEDFFCRILPGSPSSTTRYTAGGLMHKSGNANLQYVASASFLLATYAKYMAVSKHTFSCQSLPVTAKSLRA
LAKKQVDYILGANPQGMSYMVGFGARWPQRIHHRASSLPSVASHPAHIGCQEGYQSYFYSGAANPNVHTGAVVGGPDEND
AFPDDRGDYARSEPTTYTNAPLVGCLAYLAGAYRAS
      

>LPS_classB|SapurV1A-0094s0310-1-p  
MASATTFSPMLQFFFIIFCCLGYFSFAFTSQDYANALEKSILFFEGQRSGKLPSNQRLTWRGDSGLSDGSSYHVDLAGGY
YDAGDNVKFGLPMAFTTTLLAWSVIEFGSSMQNQIENAKAAIRWSTDYLLKAATATPDTLYVQVGDPNLDHQCWERPEDM
DTPRNVYKVTTQNPGSDVAAETAAALAAASIVFKDSDSSYSAKLLHTAMKVFDFADRYRGSYSSSLSSAVCPFYCSYSGY
QDELLWGASWIHRASQNGSYLAYIQSNGHTMGSDDDDYSFSWDDKRPGTKILLSKEFLEKTTEEFQLYKSHSDNYICSLI
PGTSSFQAQYTPGGLFYKASESNLQYVTSTTFLLLTYAKYLGSKGGVARCGGSTVTAESLVAQAKKQVDYILGDNPAKMS
YMVGFGNKYPQHVHHRGSSVPSIHAHPDRISCNDGFHYLYSGSPNPNVLVGAILGGPDNKENFADDRNNYQQSEPATYIN
APFVGALAFFSAKN
      


>LPS_classB|SapurV1A-0098s0410-1-p  
MGGVTELKEIMGHRGVVWGAVLLFCVLGSPAMESDEPCSRATNYSDALGKAILFFEGQRSGVLPIDQRVKWRGDSALSDG
QPEKVNLTGGYYDAGDNVKFGWPMAFTVTLLSWAGIEYQKDISSVNQLRHLRTAIRWGTDFILECHPSSTTYYTQVGDGN
ADHQCWERPEDMDTPRALYKITPNSPGTEAAAEAAAALSAASIVFKAADSNYSTRLLQKSQSLFDLADKFRSSFKDSCPF
YCSYSGYQDELLWAATWLYKASGDKKYLSYISSNKGWSQAVSEFSWDNKFAGAQTLLAKEFYGGRKDLDKFKSDAESFVC
ALMPGSSSVQIKTTPGGLLYTRDSSNLHYVTSSSMLLFIYSKTLTVAYVSGVQCGSAYFSAPQIKSFAKSQVDYILGSNP
MKMSYMVGFGRKYPTQIHHRGASIPSVQAHPSKVGCNDGFSSYYFSSQPNPNTHVGAIVGGPDSNDMYRDLRSDYSHAEP
TTYMNAAFVGSVAALIAGSKAGCPAQLWQMTGINKVADYM
    

>LPS_classB|PGSC0003DMP400015724  
MAPKYTSLIFLFLLLNSFSYSFGGGHDYHDALRKSILFFEGQRSGKLPPDQRIKWRRDSALHDGASAGVDLTGGYYDAGD
NVKFVFPMAFTTTLLSWSIIDFKRNIGNELGNAVKAVKWGTDFLLKATAKEGVIYVQVGDAFSDHSCWERPEDMDTLRTV
YKIDENHPGSEVAGEIAAALAAASIVFRSLDSSYSNLLLDRAVKVFDFANRHRGAYSSSLHSAVCPFYCDFDGYQDELLW
GAAWLHKATRRRQYREYIVKNEVILRAGDTINEFGWDNKHAGINVLISKEVLMGKAPDLKSFQVNADAFICSILPGISHP
QVQYSPGGLIVKPGVCNMQHVTSLSFLLLTYSNYLSHANHVVPCGSMTATPALLKHIAKRQVDYILGDNPQRMSYMVGYG
PHYPLRIHHRGSSVPSVAAHSARIGCKEGSHYFFSPNPNPNRLIGAVVGGPNLTDSFPDARPFFQESEPTTYVNAPLVGL
LAYFSAHPN
     
>LPS_classB|PGSC0003DMP400055022  
MAMAITIFLFLLSFVTPVFLAKPTHHAHHPRFASHNYRDALAKSILYFEGQRSGKLPSSQRITWRKDSGLSDGKAMGVDL
VGGYYDAGDNVKFGFPMAFTTTMLSWSVIEFGGLMKGELLNAKQAIGWATEYLLKATAHPDTIYVQVGDAGSDHSCWERP
EDMDTPRSVYKIDKNTPGTEVAAETAAALAAASLVFRKCNPSYSKILIKRAIRVFAFADKYRGSYSNGLRKVVCPYYCSV
SGYEDELLWGAAWLHRATKNPTYLNYIQRNGQTLGAAETDNTFGWDNKHVGARILLSKSFLVQKLQTLHDYKSHADNYIC
SLIPGTPASQAQYTPGGLLFKMDDSNMQYVTSTSFLLVTYAKYLTSARMVVKCGGVVITPKRLRNVAKKQVDYLLGDNPL
KMSYMVGYGARYPQRIHHRGSSLPSVANHPAKIQCRDGFSVMKSQSPNPNVLVGAVVGGPDEHDRFPDERSDYEQSEPAT
YINAPLVGTLTYLAHSFGQL
      

>LPS_classB|GSVIVT01018617001  
MEMGGGKMIGVMMVMTMVVSVSSQDYGDALTKSILFFEGQRSGKLPSSQRVNWRKDSGVNDGKDVKVDLTGGYYDAGDNV
KFNFPMAFTTTLLAWSVIEFGQFMDPDLQNALDAVRWGTDYLLKATTTPGTVIALVGDPFGDHYCWERPEDMDTPRTTYE
VNTTSPGSEVSAEIAAALAAASIAFNASDSQYSQTLVTRAISVFDFADKNRGSYNDAIGRVVCPYYYCDGSGYMDELGWG
AAWLYKATNNESYWNYVMDTDGTLSYRDNFAEFGWDTKVAGINVLVSGWVLQEKLDASPFVLDADRFVCTILPESPTKSV
TYSPGGLLFKSGPSNMQHATTLSFLLVVYAGYSKGNGRQIQCGNVVVSPDRLVEVSKSQVNYILGNNPLGMSYMVGYGDK
FPNRIHHRGSSLPSMDAHPDRIDCNGGTPYFQTQDPNPNLLTGAVVGGPAPDDSYADSRADVSQSEPATYINAPLVGLLA
YFKANS

>LPS_classB|Phvul-002G160200-1  
MGYHSVFIAVFLWSSMVCHNGLAMMDDGKLTSSSGPPNYDYADALAKAILFFEGQRSGKLPSSQRVKWREDSALSDGKLQ
NVNLMGGYYDAGDNVKFGWPMAFSTSLLSWAAVEYESEISSVNQLGYLQSAIRWGADFMLRAHTSPTTLYTQVGDGNADH
NCWERPEDMDTPRTVYKIDANSPGTEVAAEYAAALSAASIVFKKIDAKYSSTLLSHSKSLFDFADKNRGSYSGSCPFYCS
YSGYQDELLWAAAWLYKASGESKYLSYIISNQGWSQTVSEFSWDNKFVGAQTLLTEEFYGGKKDLAKIKTDAESFICAVM
PGSNSRQIKTTPGGLLFTRDSSNLQYTTSSTMVLFIFSRILNRNHINGINCGSSHFTASQIRGFAKTQVEYILGKNPMKM
SYMVGFGSKYPKQLHHRGSSIPSIKVHPAKVGCNAGLSDYYNSANPNPNTHVGAIVGGPDSNDRFNDARSDYSHAEPTTY
INAAFVASISALLAKT
      

>LPS_classB|30147-m014206  
MVKEAKARAMLLLLGLIVMNFLSVASQDYGEALSKCILFFEGQRSGKLPSTQRMNWREDSALQDGSDIGVDLTGGYYDAG
DNIKFNFPMAFTTTLLAWSVLEFGQLMGTDMKYAVDAIRWSTDYFMKATSVPGSVVAQIGEPINDHNCWERPEDMDTQRT
TYVVNQTYPGSEVSAEIAAALTASSLVFKTIDSEYSNLLLQRAFQVFDFADKYQGSYDSSVGPGVCPFYCDSNGYKDELA
WGASWLFKATNDNKYWDYIQQIMNSSKSMVITRTDDVVNSLRDSFTEFGWDSKQGGINVLVSGLVGNGSDQNPFIQDADK
LVCSILPESPTKFVTYSAGGLLFKPGSSNLQHTTALSFLLLVYSRYLEQSRRVVKCGNVVATPTRLVAVAKGQVDYILGR
NPLGMSYMVGYGNKYPQRIHHRGSTLPMIQNHPQHIGCKEGTPYFESNNPNPNVLVGAIVGGPDINDQYVDDRLNVSQSE
PTTYINAPFVGVLAYLKAHPSKYAIS
     

>LPS_classB|30147-m014207  
MSVSKRWLLGLLGGIVMATVVAVVDSHDYGDALTKSILFFEGQRSGKLPPNQRMTWRKDSALRDGYQIGVDLVGGYYDAG
DNVKFNFPMAFSTTMLAWSVVEFGKFMGPDQKHALEAIQWATDYFLKATSIPGVVFAQVGDPYGDHNCWERPEDMDTPRT
PYAVSKQFPGSEVSGEIAAALAAASIAFRPSNRAYSAKLLKRARMIFEFADTYRGSYNESLGQWVCPFYCDYSGYEDELI
WGAAWLYKATKDPNYWNYVVNNIKDLENAVVKNIDGVSYSGGSFAEFGWDAKHAGINVLVSRLLKSAKASSLDPFIPNAD
KFVCSVLPESPTVSVSYSPGGFLFKPGGSNSQHATALSFLLLAYSRYLNQANRVIHCGNVVATSARLVQFARIQVDYILG
SNPMKMSYMVGYGQKFPLRIHHRGSSLPSVNQHPGRIDCQGGTPYYNSNNPDPNLLVGAVVGGPDVKDSYADSRPDFVHS
EPTTYINAPLVGVLAYFRSHPSP
     
>LPS_classB|SapurV1A-0059s0410-1-p  
MSIATRFSLKMQILFIIFCCRSYFSTAFTSQDYADALEKSILFFEGQRSGKLPLNQRLTWRGDSGLSDGSAYHVNLVGGY
YDAGDNVKFGLPMAFTTTLLAWSVIEFGSSMRNQITNAKEAIRWSTDYLLKATTATPDTLYVQVGDPNMDHRCWERPEDM
DTPRNVYKITTQNPGSDVAAETAAALAAASIVFKESDPSYSTELLQTAMKVFDFADRHRGSYSDSLNSVVCPFYCSYSGF
QDELLWGASWLHKASLNGSYLAYIQSNGHTMGSDDDDYSFSWDDKRPGTKILLSKEFLEKTTEEFQLYKSHSDNYICSLI
PGTSSFQAQYTPGGLFYKATESNLQYVTSTTFLLLTYAKYLGSKGGVAKCGGTTVTAESLVAQAKKQVDYILGDNPAKMS
YMVGFGNMYPQHVHHRGSSVPSKNAHPNSISCNDGFQYLYSSSPNPNILVGAIVGGPDNRDHFADDRNNYQQSEPATYIN
APFVGALAFFSAEN
      

     


>LPS_classB|SapurV1A-2662s0020-1-p  
MGVLVFGAVIVMAMVTRVASHDYGDALTKSILFFEGQRSGKLPSTQRMTWRKDSGLRDGFQIGVDLVGGYYDAGDNVKFN
FPMAFSTTMLAWSVLDFGNFMGPDLPHALEAIQWATDYFLKATSIPGFVFVQVGDPYGDHNCWERPEDMDTPRIPYAASK
QFPGSEVSAEIAAALAASSMVFRSRNPAYSARLLKRATMVFDFADANRGSYNDTLGPWVCPFYCDFSGYEDELIWGAAWL
YRATKAPKYWSYVEQNISDLEKNVAKHTDRVGYGGGGFAEFGWDTKNAGINILVSKLLLSNSTSDAGPFIPNADKFVCSV
LPESHTVSVSYSPGGLLFKPGGSNLQHATALSFLLLAYARYSNQSNREIHCGNVVATPARLIQLARRQVDYILGTNPLNM
SYMVGYGNKFPRKIHHRGSSLPSVDRYPARINCQGGTPYFQSNDPNPNLLTGAVVGGPDNGDSYSDSRADFVHSEPTTYI
NAPLVGLLAYFRSHPPL
     

>LPS_classB|Potri-015G127900-1  
MGVLKRVLVFGVVITMVMVMRVASHDYGDALTKSILFFEGQRSGKLPPTQRMTWRKDSGLQDGFQIGVDLVGGYYDAGDN
VKFNFPMAFSTTMLAWSVLDFGNFMGPDLPHALEAIKWATDYFLKATSIPGFVFVQVGDPYGDHNCWERPEDMDTPRIPY
AASKQFPGSEVSAEIAAALAASSMVFRPSNPAYSARLLKRAAMVFEFADANRGSYNDTLGPWVCPFYCDFSGYEDELIWG
AAWLYRATKAPNYWSYVVQNISNLEKNVAKHTDRVGYGGGSFAEFGWDTKNAGINILVSKLLLSSKTSDVGPFIPNADKF
VCTVLPESPTVYVSYSPGGLLFKPGGSNLQHATALSFLLLAYARYLNQSNREIHCGNVVATPARLIQFARGQVDYILGTN
PLKMSYMVGYGSKFPRKIHHRGSSLPSVDQHPASINCQGGTPYFQSNDPNPNLLIGAVVGGPDKGDSYSDSRADFVHTEP
TTYINAPLVGLLAYFRSHPPPL
     

>LPS_classB|Si016976m  
MPAAVRSAKAMAAVVVAMLLSTAAVAAAQHDYGDALHKCILFFEGQRSGRLPPDQRVRWRRDSGLHDGAAAGVDLTGGYY
DAGDNVKFGFPMAFTATLMSWGLIDFGRSFGPHKEEARKAVRWATDYLMKATARPNTVYVQVGDAFRDHACWERPEDMDT
PRTVYRVDPSHPGSDVAAETAAALAAASIVFRDSDPAYSKRLLDRAVAVFEFADKHRGPYSSSLHAAVCPCYCDYSGYQD
ELLWGAAWLHKASRRREYREYIKRNEVVLGASDAINEFGWDNKHAGINVLISKEVLMGKDEYFQSFRVNADNFMCTLLPG
ISNHPQIQYSPGGLLFKVGSSNMQHVTQLSFLLLAYSNYLSHAGGRVSCGSSSASPAQLRRVAKRQVDYILGDNPLRMSY
MVGYGSRFPRRIHHRASSIPSVAAHPAKIGCKAGAAYYASPAPNPNLLVGAVVGGPSDASDAFPDARAVFQQSEPTTYIN
APLMGLLAYFSAHPNPAESGGD
      

>LPS_classB|Si006281m  
MARPVSPAKAMAAAVAVVVLLAASSAVLAVHDYSDALHKSILFFEGQRSGRLPPNQRLRWRQDSAIHDGAEAGVDLSGGY
YDAGDNVKFGFPMAFTATLMSWGLIDFGRSFGAHEADAREAVRWATDYLMKATSTPGTVYVQVGDASRDHACWERPEDMD
TPRTVYRVDASHPGSDVAAETAAALAAGSLVFRDADPGYARRLLDRAAEVFAFADAHRGAYSGSLRDAVCPCYCDYDGYQ
DELLWGAAWLHRASHRRVYRDYIKRNEVALGASDAINEFGWDNKHAGINVLISKEVLMGKDEYFQSFRENADNFICSLLP
GISGHPQIQYSPGGLLFKVGNSNMQHVTSLSFLLLAYSNYLSHAGGHVSCGGGATASPAQLRRVAKRQVDYILGDNPLRM
SYMVGYGPRYPLRIHHRASSLPSVAAHPARIGCKAGAAYYASPAPNPNLLVGAVVGGPSNSTDAFPDARAVFQQSEPTTY
INAPLLGLLAYFSAHPDPAQQNGRD
      


>LPS_classB|GSVIVT01019420001  
MGYGGMVWGLVLWCVLASRNGVAMEDERLLGLGHDYGEALGKAILFFEGQRSGKLPSSQRVKWRGDSALSDGMPENVKLI
GGYYDAGDNVKFGWPMAFSVSLLSWAAVEYRREISSVKQLTYLLQAIRWGANFILRAHTSSTTLYTQVGDGNNDHQCWER
PEDMDTPRTLYKINSTSPGTEAAAEAAAALSAASIAFKGVDSNYSATLLKRSKLLFEFADKYRGSYQASCPFYCSYSGYQ
DELLWAAAWLYKASGETRYLNYVSSNQGWSQAVTEFSWDNKFVGAQTLLAKEFFDGTKDLGKFKTDADSFVCALMPGSSS
VQIRTTPGGLLYTRDGNNLQYVTTSSMVLLIYSKTLAAAQIGGVQCGSAHFPTSQIRAFAKSQVDYILGNNPKKMSYMLG
YGSKYPTQLHHRGASIPSIHALPDKVGCNQGYSSWYSSTEPNPNTHVGAIVGGPNSDDQFSDVRSDYSHSEPTTYANAAF
VGSVAALVHKTRAELPRADGADE
      

>LPS_classB|Migut-L00414-1-p  
MARNSCHLPACFPAAALFLLLLLLAGDHLRLSAAGHDYHDALRKSILFFEGQRSGRLPTDQRVRWRKNSALHDGASAGVD
LTGGYYDAGDNIKFGFPMAFTTTLLSWSVIDFGRNMGGGELGNAVRAVKWGTDYLLKATAHDGVVYVQVGDPLSDHNCWE
RPEDMDTLRTAYRIDANHPGSDVAGETAAALAAASIVFRSRNPAYSRLLLDRAIKVFEFADRHRGAYSSSLNYAVCPFYC
DVNGYQDELLWGAAWLHKATRRREYREYIVRNEVVLRAGDSINEFGWDNKHAGINVLLSKEVLMGRANDLKQFQINADAF
ICSLLPGISHTQVQYSPGGLIFKAGGSNMQHVTSLSFLLLAYSNYLSHANHAVTCGDTSASPALLKRLARRQVDYILGDN
PLRISYMVGYGPHYPQRIHHRASSLPSVDAHPARIACKAGSRYYMSPNPNPNILVGAVVGGPNSSDAFPDSRPYFQESEP
TTYINAPLVGLLAYFSAHP
      

>LPS_classB|Migut-O00849-1-p  
MAFCKGSFFFIFLLCNWGIISVSASPNYRDALAKSLLFFQGQRSGRLPRQQITWRANSGLSDGQMAGVDLTGGYYDGGDN
VKFNLPMAFTTTMLSWGAIEYAKKLGPQLSSNRAAIRWATNYLLKCARATPGKLYVGVGDPNSDHKCWERPEDMDTARNV
YSVSPSNPGSDVAGETAAALAAASIVFRKVDPKYSKLLLKTAKSVMQFAIQYRGAYSDSLGSTVCPFYCSYSGYKDELLW
GAAWLWRATNEVYYLNFIKSLGANDGTDIFSWDNKYAGARLLLARRSLVDNDHTFQPYRQQAEEFMCRILPNSPYSTTQY
TPGGLMYKLSGSNLQYVTSITYLLTTYSKYMATSKHTFKCGNLFVTSNTLRTLAKKQVDYILGENPMKKSYMVGYGASYP
KRIHHRGSSLPSKAAHPQSIGCKAGFQPYYYTTNPNPNILTGAIVGGPNQNDFFPDERTDYTRSEPATYINAAIVGPLAY
FAGAV
      


>LPS_classB|Migut-C01389-1-p  
MAFCKGSFFFIFLLCFLLFLCNCSISVSAGPNYRDALAKSLLFFQGQRSGRLPPDQQITWRANSGLSDGQMAGVDLTGGY
YDAGDNVKFNLPMAFTTTMLSWGAIEYGKKLGPQLSSNREAIRWATDYLLKCARATPGKLYVGVGDPNSDHKCWERPEDM
DTARSVYSVSPSNPGSDVAGETAAALAAASIVFRKVDPKYSKLLIKTAKSVMQFAIQYSGAYSDSLGSTVCPFYCSYSGY
KDELLWGAAWLWRATNEVYYLNFIKSLGANDGTDIFSWDNKYAGARLLLARRSLVDNDQTFQPFRQQAEEFMCRILPNSP
YSTTQYTPGGLMYKLSGSNLQYVTSITYLLTTYSKYMATSKHTFNCGNLFVTSNTLRTLAKKQVDYILGENPMKKSYMVG
YGASYPKRIHHRGSSLPSKERYIGCEAGFQPYYYTTNPNPNILTGAIVGGPNQNDFFPDERADYTHSEPATYINAAIVGP
LAYFAGAL
     

>LPS_classB|Medtr5g010000-1  
MRCSLLINSLILLFVMGSWNGLLAITDDEFISTNSSANYDYADALGKAILFFEGQRSGKLPKDQRVKWRGDSALSDGKTQ
NVDLVGGYYDAGDNVKFGWPMSFTVSLLSWAAVEYESEISSANQLDYLRSAIRWGADFILKAHTSPTTLFTQVGDGNADH
NCWERPEDMDTPRTTYKIDSNSPGTEAAAEAAAALSAASIVFKKTDINYSSKLLSQSKSLFDFADKYRGSYSGSCPFYCS
YSGYQDELLWAATWLYKASGESKYLTYITSNQGWSQAVSEFSWDNKFVGAQTLLTQEFYGGREELAKFQTDAESFICALM
PGSSSLQIKTTPGGLLYIRDSSNLQYTTTSTMVLFIFSKILNKNHIDGIHCGSAHFSPSEIRAFAKLQVDYILGNNPMKM
SYMVGYGSKYPKQLHHRGSSIPSIKVHQTKVGCNDGQSNYFSSSNPNPNIHVGAIVGGPNSNDQYNDARSDYSHAEPTTY
MNAAFVGSVAALLGESNTETFQFS
     

>LPS_classB|Gorai-002G175700-1  
MAPKSFSFPGIFPALLASSLALLLLPTPIIAVHDYHDALRKSILFFEGQRSGKLPPDQRVKWRRDSALRDGSTAGVDLTG
GYYDAGDNVKFGFPMAFTTTLLAWSIIDFGRNMGPELKNAVKAVKWSTDYLLKATAKPGVVYVQVGDAYSDHSCWERPED
MDTLRTVYKIDNAHPGSDVAGETAAALAAASIVFRSRDPAYSRLLLNRAVRVFNFADKHRGAYSSSLHAAVCPFYCDVNG
YQDELLWAAAWLHKASRKRAYREYIVKNEVVLRAGDTINEFGWDNKHAGINVLISKEVLMGRADYFESFKQNADGFICSI
LPGITHPQVQYSPGGLIFKAGGSNMQHVTSLSFLLLAYSNYLSHANKAVPCGERSASPALLKQLAKRQVNYILGDNPLGM
SYMVGYGSRFPQRIHHRGSSLPSVAAHPARIGCKAGSRYYLSPSPNPNLLLGAVVGGPNVSDAFPDSRPYFQESEPTTYI
NAPLVGLLAFFSAHP
     


>LPS_classB|Carubv10020190m  
MARKSLIFPVILLAVLLFSPPIHSAGHDYRDALRKSILFFEGQRSGKLPPDQRLKWRRDSALRDGSSAGVDLSGGYYDAG
DNVKFGFPMAFTTTMLSWSIIDFGKTMGPELRNAVKAVKWGTDYLLKATAIPGVVFVQVGDAYSDHNCWERPEDMDTLRT
VYKIDRAHPGSDVAGETAAALAAASIVFRKRDPAYSRRLLDRATRVFAFANRYRGAYSNSLYHAVCPFYCDFNGYQDELL
WGAAWLHKASRKRAYREFIVKNEVILKAGDTINEFGWDNKHAGINVLISKEVLMGKAEYFESFKQNADGFICSILPGISH
PQVQYSRGGLLVKTGGSNMQHVTSLSFLLLAYSNYLSHAKKVVPCGELTASPSLLRQIAKRQVDYILGDNPMGLSYMVGY
GQKFPRRIHHRGSSVPSVSAHPSHIGCKEGSRYFLSPNPNPNLLVGAVVGGPNVTDAFPDSRPYFQQSEPTTYINAPLVG
LLGYFSTHSSWR
      


>LPS_classB|Cagra-0605s0087-1-p  
MAGNSFMTPVIMLAVLLLISPKIYAGHDYRDALRKSILFFEGQRSGKLPPDQRLKWRRDSALRDGSSAGVDLTGGYYDAG
DNIKFGFPMAFTTTMLSWSVIDFGKTMGSELGNAVKAIKWGTDYLMKATQIPGVVFVQVGDAYSDHNCWERPEDMDTLRT
VYKIDKDHPGSEVAGETAAALAAASIVFEKRDPAYSKMLLDRAARVFAFAQKYRGAYSDSLYQAVCPFYCDFNGYEDELL
WGAAWLHKASKRRVYREFIVKNQFILKAGDTIHEFGWDNKHAGINVLISKMVLMGKADYFQSFTRNADEFICSLLPGISH
PQVQYSQGGLLVKSGGSNMQHVTSLSFLLLTYSNYLSHANKVVQCGDFTASPALLRQVAKRQVDYILGDNPMKMSYMVGY
GPRFPQMIHHRGSSVPSVVDHPGRIGCKDGSRYFLSPNPNPNLLIGAVVGGPNVTDDFPDSRPYFQLTEPTTYINAPLLG
LLGYFSSRS
      

>LPS_classB|Thhalv10018439m  
MARKSLIFPEISPSILSLILLLVLLFSPPIHAGHDYRDALRKSIMFFEGQRSGKLPPDQRLRWRRDSALRDGSSAGVDLS
GGYYDAGDNMKFGFPMAFTTTMLSWSIIDFGKTMGPELKNAVKAVRWGTDYLLKATAIPGVVFVQVGDAYSDHNCWERPE
DMDTLRTVYKIDRAHPGSDVAGETAAALAAASIVFRRRDPAYSRRLLDRATRVFAFANRYRGAYSNSLYHAVCPFYCDFN
GYQDELLWGAAWLHKASRKRVYREFIVKNEVVLRAGDTINEFGWDNKHAGINVLISKEVLMGKAEYFESFKQNADGFICS
ILPGISHPQVQYSRGGLLVKTGGSNMQHVTSLSFLLLAYSNYLSHAKKVVPCGELTASPSLLRQIAKRQVDYILGDNPLG
MSYMVGYGKKFPRRIHHRGSSVPSVSTHPARIGCKEGSRYFLSPNPNPNLLVGAVVGGPNVTDAFPDSRPYFVESEPTTY
INAPLVGLLGYFSTHSSWR
      


>LPS_classB|Thhalv10007462m  
MAGKSLNLSGIAPATIILFMLLIISPEIYAGHDYRDALRKSILFFEGQRSGKLPPDQRLKWRRDSALRDGSSAGVDLTGG
YYDAGDNVKFGFPMAFTVTMMSWSVIDFGKTMGPELGNAVKAIKWGTDYLLKATAIPSVVFVQVGDAYSDHNCWERPEDM
DTLRTVYKIDKDHPGSEVAGETAAALAAASIVFEKRDPAYSKRLLDRAARVFAFANKYRGAYSDSLHEAVCPFYCNFNGY
EDELLWGAAWLHKASKKRVYRLYIMKNKEILRAGDTIHEFGWDNKRAGINVLISKMVLMGKADYFQSFKQNADEFICSLL
PGTSHPQVEYSLGGLLVKSGGSNMQHVTSLSFLLIAYSNYLSNANKVIPCGDFTASPALLRQAAKRQVDYILGDNPMKMS
YMVGYGSRFPQRIHHRGSSVPSIVDHPGRIGCKDGSRYFLSPNPNPNLLIGAVVGGPNVTDDFPDSRPYFQLTEPTTYIN
APLLGLLGYFSAHS
      


>LPS_classB|Lus10027205  
MAMAAMMMVVGSVTASHEYGDALSKCILFFEGQRSGKLPSNQRMTWRRDSGLRDGFEIGVDLVGGYYDAGDNVKFNFPMA
FTTTMLAWSVVEFGTMMGPVEKQHALEAIRWGTDYLLKATSVPGFVFAQVGDPYADHNCWERPEDMDTRRTPYAVSKNFP
GSEVSGEISAALAASSVAFRGVDRMYSAKLLSRASTVFKFADTYRGSYNASIGDWACPFYCDFSGYEDELVWAAAWMFKA
TKAEYYQSYVVKNSGELDKMELKGIDGFTYSGGTYGEFGWDTKTAGINVLVAGMLTPSNVTQTTSFGPNADRFVCSILPE
SPTVAVQYSPGGLLFKPGGSNMQHVTALSFLFIAYGRHLQRYKRVVHCGDVVVEHDRLYNFARTQVDYLLGTNPLKMSYM
VGYGPKFPQRIHHRASSLPSIEKHRERIDCQGGTSYFMSPNPNPNQLTGAIVGGPDIHDAYDDSRADFVHSEPTTYINAP
LVGVLGYFKSHP
     


>LPS_classB|Ciclev10004817m  
MKTTSLLVVVGMMAMAAAVASHDYGDALAKSILFFEGQRSGKLPPNQRMTWRKDSALEDGFQIGVDLTGGYYDAGDNVKF
NFPMAFSTTMLAWSVLEFGKSMESDLQHALDAIRWATDYFLKATSIPGIVYAQVGEPYGDHDCWERPEDMDTARTPYAVS
KQFPGSEVSAEIAAALAASSIVFRSTDSTYAVKLLNRAKTVFVFADRYRGSYNDYLGKWVCPFYCDFSGYEDELVWGAAW
LYRATKAPNYWNYVVENIYNLGSGRKITNGVSSSGGSVTEFGWDNKNAGINVLVSRFINTINSNSSNPFIPKADTFVCSL
LPESPTKSVSYSPGGLLFKPGGSNLQHATTLSFLLVVYSRYLKQANKDIHCGNVVVNRARLVQVAKGQVDYILGSNPLNM
SYMVGYGKNFPQRIHHRSSSLPSVAQHPGKVGCQDGIAYYDSKNSNPNELTGAVVGGPDANDSYADSRSDFVHSEPTTYI
NAPLVGLLAYFKSNSRSF
      


>LPS_classB|Brara-G02993-1-p  
MARKSLTSPEISPATLSLVLLVVLLSSSAIHAGHDYRDALRKSIMFFEGQRSGKLPPDQRLRWRRDSALRDGSSAGVDLS
GGYYDAGDNVKFGFPMAFTTTMLSWSVIDFGRTMGPELKNAVGAVRWGTDYLLKATAVPGVVFVQVGDAYSDHNCWERPE
DMDTLRSVYKIDRAHPGSDVAGETAAALAAASIVFRKRDPAYSRRLLDRATRVFAFANRYRGAYSSSLYHAVCPFYCDFN
GYQDELLWGAAWLHKASRKRVYREFIVKNEVVLRAGDTINEFGWDNKHAGINVLISKEVLMGKAEYFESFKQNADEFICS
ILPGISHPQVQYSRGGLLVKTGGSNMQHVTSLSFLLLAYSNYLSHARKVVPCGELTASPSLLRQVAKRQVDYILGDNPLG
MSYMVGYGQRFPRRIHHRGSSVPSVSAHPARIGCKEGSRYFLSPNPNPNLLVGAVVGGPNVTDAFPDSRPYFVQSEPTTY
INAPLVGLLGYFSTHSSWR

>LPS_2A_classC|AT1G48930.1
MRKFGGSLFGVSLLLSVLLAAATAAAEYYNYGSALDKTFLFFEAQRSGKLPAAQRVKWRG
PSGLKDGLAQGVSLEGGYYDAGDHVKFGLPMAFAVTMLSWAAVDNRKELSSSNQMQQTLW
SIRWGTDYFIKAHPQPNVLWGQVGDGESDHYCWERPEDMTTSRTAYKLDPYHPGSDLAGE
TAAALAAASLAFKPFNSSYSALLLSHAKELFSFADKYRGLYTNSIPNAKAFYMSSGYSDE
LLWAAAWLHRATGDQYYLKYAMDNSGYMGGTGWGVKEFSWDNKYAGVQILLSKILLEGKG
GIYTSTLKQYQTKADYFACACLKKNGGYNIQTTPGGLMYVREWNNLQYASAAAYLLAVYS
DYLSAANAKLNCPDGLVQPQGLLDFARSQADYILGKNRQGMSYVVGYGPKYPIRVHHRGS
SIPSIFAQRSSVSCVQGFDSWYRRSQGDPNVIYGALVGGPDENDNYSDDRSNYEQSEPTL
SGTAPLVGLFAKLYGGSLGSYGGGSYKPYETTKPAASSYKATPTTYSPKQSGAQIEFLHS
ITSNWIAGNTRYYRHKVIIKNNSQKPISDLKLKIEDLSGPIWGLNPTGQKYTYQLPQWQK
TLRAGQAYDFVYVQGGPQAKVSVLSYN
>LPS_2A_classC|AT4G11050.1
MGSRTTISILVVLLLGLVQLAISGHDYKQALSKSILFFEAQRSGHLPPNQRVSWRSHSGL
YDGKSSGVDLVGGYYDAGDNVKFGLPMAFTVTTMCWSIIEYGGQLESNGELGHAIDAVKW
GTDYFIKAHPEPNVLYGEVGDGKSDHYCWQRPEEMTTDRRAYKIDRNNPGSDLAGETAAA
MAAASIVFRRSDPSYSAELLRHAHQLFEFADKYRGKYDSSITVAQKYYRSVSGYNDELLW
AAAWLYQATNDKYYLDYLGKNGDSMGGTGWSMTEFGWDVKYAGVQTLVAKVLMQGKGGEH
TAVFERYQQKAEQFMCSLLGKSTKNIKKTPGGLIFRQSWNNMQFVTSASFLATVYSDYLS
YSKRDLLCSQGNISPSQLLEFSKSQVDYILGDNPRATSYMVGYGENYPRQVHHRGSSIVS
FNVDQKFVTCRGGYATWFSRKGSDPNVLTGALVGGPDAYDNFADQRDNYEQTEPATYNNA
PLLGVLARLISGSTGFDQLLPGVSPTPSPVIIKPAPVPQRKPTKPPAASSPSPITISQKM
TNSWKNEGKVYYRYSTILTNRSTKTLKILKISITKLYGPIWGVTKTGNSFSFPSWMQSLP
SGKSMEFVYIHSASPADVLVSNYSLE

>LPS_2A_classC|AT1G64390.1
MEKFAPVAALLLLLLCFPVAFSGHDYGQALSKSLLFFEAQRSGVLPRNQRVTWRSHSGLT
DGKSSGVNLVGGYYDAGDNVKFGLPMAFTVTMMAWSVIEYGNQLQANGELGNSIDAIKWG
TDYFIKAHPEPNVLYGEVGDGNTDHYCWQRPEEMTTDRKAYRIDPSNPGSDLAGETAAAM
AAASIVFRRSNPVYSRLLLTHAYQLFDFADKYRGKYDSSITVAQKYYRSVSGYNDELLWA
AAWLYQASNNQFYLDYLGRNGDAMGGTGWSMTEFGWDVKYAGVQTLVAKFLMQGKAGRHA
PVFRKYQEKADSFMCSLLGKSSRNIQKTPGGLIFRQRWNNMQFVTSASFLTTVYSDYLTS
SRSNLRCAAGNVAPSQLLSFAKSQVDYILGDNPRATSYMVGYGNNFPQRVHHRGSSIVSV
KVDRTFVTCRGGYATWFSRKGSDPNLLTGAIVGGPDAYDNFADRRDNYEQTEPATYNNAP
LLGVLARLSSGHSGYSQFLPVVPAPVVRRPMPIRRPKVTTPVRASGPVAIVQKITSSWVS
KGRTYYRYSTTVINKSSRPLKSLNLSIKNLYGPIWGLSRSGNSFGLPSWMHSLPSGKSLE
FVYIHSTTPANVAVSSYTLA
>LPS_2A_classC|Glyma.05G216400.1.p
MEKLIRMFPLLLLLLFPTFAFAGHDYGQALSKSLLFFEAQRSGYLPHNQRVTWRAHSGLQ
DGKASGVDLVGGYYDAGDNVKFGLPMAFTVTMMSWSIIEYGKQMAASGELGHAMEAVKWG
TDYFIKAHPQPNVLYGEVGDGNTDHYCWQRPEDMTTDRHAYKIDPSNPGSDLAGETAAAM
AAASIVFRRSNPAYAAELLRHAYQLFDFADKYRGKYDSSITVAQKYYRSISGYNDELLWA
AAWLYQASNNQYYLDYLGRNGDSMGGTGWKMTEFGWDVKYAGVQTLVAKFLMQGKAGHHA
PVFERYQQKAESFMCSCLGKGDRNVQKTPGGLIFRQRWNNMQFVTSASFLATVYSDYLAS
SGRNLRCSSGNVPPAELISLAKSQVDYLLGDNPRATSYMVGYGSNFPQRVHHRGSSIVSI
KVNPSFVSCRGGYATWFSSKRSDPNLLTGALVGGPDAYDDFADERDNYEQTEPATYNNAP
LIGILARLGGGHGGYNQLLPVVVPAPKPVVTKPQPTPSPKTTPPPASWSGPISIEQKMTT
SWIAHGITYYRYSTVVTNKSNKSLNSLNLSISKLYGPIWGVTKSGDSYTFPSWLSSLSAG
KSLEFVYIHSASAADVSVTNYVLA
..


>LPS_2A_classC|LOC_Os05g12150.1
MAKNGGAHGAATLFGLLALASMVKLGFVAGGGHDYAMALRKSILYFQAQRSGVLPPNQRV
SWRASSGLFDGKANGVDLVGGYYDAGDNVKFGLPMAFTVTMMSWSILEYGKQMAAAGELR
NAMDAVKWGTDYFIKAHPEPDVLYGEVGDGDTDHSCWQRPEDMTTSRQAFRVDPQHPGSD
LAAETAAAMAAASIVFRGTYPGYANLLLVHSKQLFEFADKYRGKYDASITVARNYYGSFS
GYGDELLWAAAWLFEATEDRSYLEYLAGNGEALGGTGWSINQFGWDVKYPGVQVLAAKFL
LQGRAGDHAAALQRYRQNAEFFVCSCVGKGAVNVARTPGGMMYHQRWNNLQFVTSASFLL
TVYADFAAISGRGAVHCPAGAAQPFDILKFVKSQVNYILGDNPRGTSYMVGYGASYPRQV
HHRGASIVSIKRDPSFVSCQEGYSSWYGREAGNPNLLDGAVVGGPDEYDDFADERDNYEQ
TEAATYNNAPLLGVLARLAASCGGLKEEEYEQETATPVVNRTSSSSSLPATATAIGIEQN
VTGTWARRRRTYYRYAVTVTNRSRGKTVRELHLGVSGLRGRLWGLEEARYGYVPPRWLPA
LRPGRSLRFVYVQPAPAPANIWVTGYKLV
>LPS_2A_classC|LOC_Os04g57860.1
MAATMNKTPATTFLLIPAAASLVLLLAAAASVEASAFDYAGAFDKCLLFFEAQRSGKLPD
DRLVRWRGDSALTDGFSQGVDLVGGYYDSGDHVKFGLPMAYAVTMLSWGVVEFEKEMVDG
NKLHRVLDAIRWGTNYFVKAHTQHNALWVQVGDGDSDHLCWERAEDMSTPRTAFKIDINN
PGSEVAGETAAALAAAAKAFKPYDRMYSDLLLLHSKQLFTFADTFRGKYDDSLQSAKKFY
PSASGYQDELLWAAAWLYEATGDEQYLRYVSQNAEAFGGTGWAVTEFSWDNKYAGLQVLL
SKVLFEQGGSAAGYADTLKQYQAKAEFFLCACLQKNNGHNVKMTPGGLMYVSDWSNMQYV
SSSAFLLTVYADYLAESRGTLRCPDGEVKPAEILRFARSQVDYVLGKNPKGMSYMVGYGS
YYPTHVHHRGASIPSIYAMNATVGCMESFDKYYNSKNADPNVLHGALVGGPDANDAYDDD
RCNYQHAEPTLAGNAPMSGVFARLAASPADNTPEYTPAPNAPSPSNGGSPLEFVHTVTNT
WKANGVDYYRHVVTAKNTCGHAITYLKLQIKELSGEIYGVSRTNAKDMYEFPSWMTRLDA
GAQLTIVYIQGGPAAKIAVVEYKTA


>LPS_2A_classC|LOC_Os01g12030.1
MARRGGAAASSSMANLLGVALVLAATAQTSARGGGGGGRHDYRMALSKSILYFEAQRSGV
LPGNQRIAWRANSGLADGKANGVDLVGGYYDAGDNVKFGFPMAFTVTMMAWSVLEYGKQM
AAAGELGHAMDAVRWGADYFVKAHPAPNVLYGEVGDGDSDHVCWQRPEDMTTSRQAYRLD
PQHPGSDLAGETATALAAASLVFRSSNPGYANQLLQHSKQLFDFADKYRGKYDDSMPVVK
KFYGSFSGYGDELLWASAWLYQATDNRRYLDYLANNGDALGGTGWATNEFGWDVKYPGVQ
VLAAKFLLQGKAGPHAAVLRRYQRNADVFACSCLGKGGGGGNVGRTPGGLMYHQGWNNLQ
FVTGASFLLAVYADHLAAAGRGQAVVRCQAGPAARASELVALAKSQVDYILGSNPRGISY
MVGYGARYPRRAHHRGASIVSIRANPSFVSCKDGYASWFGRAGSNPNLLDGAVVGGPDGR
DGFADERNNYQQTEVATYNNAPLMGVLARLAGGGRGGLAEAAIKRPDNQTLLPPLAAAAS
PVEITQLNATASWKKDGRTYRRYAATVSNRSPAGGKTVEELHIGIGKPHGPVWGLEKAAR
YGYVLPSSLAAGESAAFAYVVRGRAAPPPADVWVIGYKLV
>LPS_2A_classC|Solyc12g055970.1.1
MTTSRAAYRIDPSRPGSDLAGETAAAMAAASIVFRNYNPAYAEELLTHAYQLFEFADKYR
GKYDSSITVAQKYYRSVSGYADELLWAAAWLYKASNKPYYLNYLGENGDALGGTGWSMTE
FGWDVKYAGVQTLAAKFLMQGNAGNHAAVFEKYQEKAENFMCACLGKGNQNIHKSPGGLI
FRQRWNNMQFVTSASFLATVYSDYLASAGKSLKCASGPVSSPELLDFAKSQVDYLLGDNP
RATSYMVGYGNNYPRQVHHRGSSIVSVKIDPTFVSCRGGYATWFNRKANDPNLLTGAIVG
GPDAYDNFADQRDNYEQTEPATYNNAPLIGVLARLHGGQSEYSQLLPVAIPQPKPDPEQK
TTPAPATDIAIEQKETTSWVHEGKTYYRYSAIVTNKSSKTLKNLKLSVSQLYGSLWGLSK
YGDSYVFPAWINSLPTGKSLEFVYIHTANSPAVVSVSSYTLD


>LPS_2A_classC|Solyc02g014220.2.1
MGISSKLQLISVLLVGLLALEAVSYNFDYGNAMDKTLLFFEAQRSGKLPPNQRVKWRGDS
GLKDGFLQGVNLVGGYYDAGDHVKFGLPMAYSLTMLGWSVVDYRKEIADVNQMGNTLAAI
KWGTDYFIKAHTQPNVLWAQVGDGDSDHYCWERAEDMTTPRTAYKLDPSHPGSDLAGEAA
AAFAAASLAFKPYDSSYSNLLLVHAKQLFSFADTFRGLYDDSIPNAQAFYTSSGYSDELL
WAAAWLYRATYDEFYLKYVVDNAVSLGGTGWAVREFSWDNKYAGVQILLTKILLDGAGGS
YTPTLKQYQAKADYFTCACLQKNDGYNVALTPGGLIYVREWNNLQYASSAAFLLSMYSDY
LSEKKIVLQCPEGQVQPSDVLSFAKSQADYILGKNPKAISYLVGYGQNYPIHVHHRGASI
APISVLHTAVSCIEGFETWYRRPQANPNIIHGALLGGPSKTDDFSDDRSNYEQTEPTLSG
SAPLIGLFVKLQSLSGYRGSYRHISPTPYQKPPASYHPQPSTPYYKAPGSSNYKAPGAPV
TFLHSIISTWTIGPTTYYKHRVVVKNTSQKPITNLKLIIENLSGSLWGLSPCPEKNIYEL
PQWIKILKPGSELTFVYVQGGAQAKVSIKSYH
>LPS_2A_classC|GRMZM2G343144_P02
MPRLMKTSTKTPATLAVAASFLLLLATAAGGASTPAPFDYAGAFDKCLQFFEAQRSGKLP
ADRRVHWRGDSALTDGFSQGVDLVGGYYDSGDHVKFGFPMAYAVTMLAWGVLEFEKEMVA
ANNHQRALDAIRWGTNYFVKAHTEPNSLWVQVGDGDSDHLCWERAEDMSTPRTAFKINMT
HPGSEVAGETAAALAAASKAFRPYDSMYADLLLLHAKQLFTFADTFRGRYDDSLQSTKKF
YPSGSGYQDELLWAAAWLHEATGDEEYLQYVSRNAEEFGGIGWSVLEFSWDNKYAGLQVL
LSKALLAGGGGEHADTLRQYQAKAEFFLCACLQKNGGHNMKLTPGGLLHTDEWNNMQYVS
SATFLLAVYADYLAASRGALRCPDGEVAPGEMVRFARSQADYVLGKNPRGMSYMVGYGSY
FPTHVHHRGASIPSVYAMDSRVGCMDGFDRYYNSKGADPNVLHGAVVGGPDAADGFVDDR
CNYQQAEPTLAGNAPICGVFARLASEPADASGKQHHHRTHGLSVSLHLRAGSPLEFVHTV
SNSWTTNGVEYYRHVVTAKNTCGHPITYLKLHVKGLSGPIYGVSAAKEKDTYELPTWLTS
LAAGEQFTIVYIQGGPAARFSVASYKTA
>LPS_2A_classC|GRMZM2G143747_P01
MAMNVIALLGLLALASVVRTASGAGGHDYASALKKTILYFEAQRSGVLPPNQRITWRENS
GLFDGKANGVDLVGGYYDAGDNVKFGLPMAFTVTMMSWGILEYGRQMAAVGELRNAMDAV
KWGTDYFIKAHPEPEVLYGEVGDGDTDHGCWQRPEDMSTSRQAFRIDPQNPGSDLAGETA
AAMAAASLVFRSTYPGYANLLLQHAKELFQFADKYRGKYDASITVARNYYGSFSGYGDEL
LWAAAWLYEATEEGCYLEYMARNGDALGGTGWFINQFGWDVKYPGVQVLAAKFLLQGRAG
AHAATLQRYRQNAEFFVCSCVGKGAVNVPRTPGGMMYHQRWNNLQFVTSASFLLTVYADY
ATALPGSGGGALRCPAGAARPFEILAFVRSQVNYILGDNPRGTSYMVGYGASFPRQVHHR
GASIVSVRTDPSFVSCQEGYSAWYPRQAGNPNVLEGAIVGGPDEYDDFADERNNYEQTEA
ATYNSAPLLGVLARLAGACGTGLEEYQLHPPEEATANQTSSSRLRQPSSPIEIEQNVTRT
WAMRRATYYRYSVTLTNRSRKTVRELHLGVSELRGRLWGLDKARYGYVPPKWLPALRAGK
SLRFVYVQHGTPANVRVIGYKLL

>LPS_2A_classC|GRMZM2G453565_P01
MAGYSMAAVALAGIALALAAATTTQVASAAGGHDYREALSKSILYFEAQRSGRLPGSQRV
AWRADSGLLDGKANGVDLVGGYYDAGDNVKFGLPMAFTVTMMSWSVIEYGDQMAAAGELG
HATDAIKWGTDYLVKAHPEPNVLYGEVGDGDSDHDCWMRPEDMTTSRQAYRLDPQNPGSE
LAGETAAAMAAASLVFRSSNPGYANTLLQHSKQLFDFADKYRGRYDSSITVARQYYASSS
GYGDELLWAAAWLHEATGDARYLDYLANNADALGGTGWSINQFGWDVKYPGVQVLAAMTL
LRRRGDAGAGAHADVLQRYKQQADLFACSCLGRGGPNSVRRTPGGMVYHQNWNNVQFVTS
AAFLLAAYADHLAAAGQGARCPAGGTAQPSELLAFARSQVDYILGSNPRATSYMVGYGAT
YPRQVHHRGASIVSVRANPSFVSCQAGYSSWYHRRAANPNLIVGATVGGPDEYDNFADER
DNYEQTEATTYNNAPLMGVLARLAAGHGGGGGKFGHHSLAADAVSSSTSINDTNRTSLPS
PSPDSEHPSAWPIEIEQNATASWTKQGKTYRRYAVTVTNRSPKTVHELHIGISKLYGQVW
GVDKARYGYVLPSWIPSLLAGKSAVFVYVQAAPPADVWVTGYKLI


>LPS_1A_classC|tr|Q93WY9|Q93WY9_TOBAC 
MMKSFVMMFCSMTPLLLIIGLLPNLAFASSHNYGEALSKSFLFYEAQRSGYLPHDQRVQW
RGNSGLLDGKASGVDLVGGYYDAGDNVKFGLPMAFTVTMMSWSIIEYGKQMGESGELSNA
IDAVKWGTDYLLKAHPEPNVLYGEVGDGTTDHYCWQRPEDMTTSRAAYRIDPSRPGSDLA
GETAAAMAAASIVFRNSNPAYAKELLTHAYQLFEFADKYRGKYDSSITVAQKYYRSVSGY
ADELLWAAAWLYKASNKEYYLNYLGENGDALGGTGWSMTEFGWDVKYAGVQTLAAKFLMQ
GNAGNHAPVFEKYQEKAENFMCACLGKGNQNIHKSPGGLIFRQRWNNMQFVTSASFLATV
YSDYLASARKSLKCSSGTVLPSELLSFAKSQVDYILGDNPRATSYMVGYGNNYPRQVHHR
GSSIVSVKKDPSFVSCRGGYATWFSRKASDPNLLAGAIVGGPDAYDNFADQRDNYEQTEP
ATYNNAPLIGVLARLHGGQSKYSQLLPVAIPQPKPDPEQKVTPAPASSTADITIEQKETA
SWVPKGKTYYRYSVIVTNKSAMTMKNLKLSIYQLYGSLWGLSKYGDSYVFPAWLNSLPAG
KTLEFVYVHSASPATVSISSYTLV
>LPS_1A_classC|tr|Q9ZSP9|Q9ZSP9_SOLLC 
MKGFVGSLVFVILLVVPVALAGHNYGEALSKSFLFYEAQRSGYLPRNQRVQWRGNSGLND
GKASGIDLVGGYYDAGDNVKFGLPMAFTVTMLSWSILEYGRQMAASGELSHAMDAVKWGT
DYLLKAHPEPYVLYGEVGDGNTDHYCWQRPEDMTTSRAAYRIDPNHPGSDLAGETAAAMA
AASIVFRRYNPGYSNELLNHAHQLFEFADKYRGKYDSSITVAQKYYRSVSGYADELLWGA
AWLYKASNNQFYLNYLGRNGDALGGTGWSMTEFGWDVKYAGVQTLVAQFLMSGKAGHNAP
VFEKYQQKAENFMCSMLGKGNRNTQKTPGGLIYRQRWNNMQFVTSAAFLATTYSDYLASA
GKYLKCSSGFVSPNELLSFAKSQVDYILGDNPRATSYMVGYGNNYPRQVHHRASSIVSFK
VNPSFVSCRGGYATWYSRKASDPNLLTGALVGGPDAYDNFADQRDNYEQTEPATYNNAPL
IGVLARLHAGHSGYNQLLPVVPDPKPTPKPAPRTKVTPAPRPRVLPVPANAHVTIQQRAT
SSWALNGKTYYRYSAVVTNKSGKTVKNLKLSIVKLYGPLWGLTKYGNSFIFPAWLNSLPA
GKSLEFVYIHTASPAIVSVSSYTLV
>LPS_1A_classC|tr|Q8LJP6|Q8LJP6_GOSHI 
MEKLMRLIEMTPLLLLLFLPSAFAGHDYNQALSKSILFFEAQRSGYLPHNQRVTWRANSG
LNDGKASGVDLVGGYYDAGDNVKFGLPMAFTITMMSWSIIEYGKQMGATGELGHAMDAVK
WGTDYLIKAHPEPYVLYGEVGDGNSDHYCWQRPEDITTNRHAYKKDPSNPGSDLAGETAA
AMAAASIVFRRSNPAYSTELLRHAYQLFEFADKYRGKYDSSITVAQXYYRSVSGYNDELL
WAAAWLYQASNNQYYLNYLGKNGDSMGGTGWAMTEFGWDVKYTGVQTLVAKFLMQGKAGM
HAPVFERYHQKAEHFMCSLIGKGIRNVQKTPGGLMFRQKWNNMQFVTSASFLATVYSDYL
VSSRGTLRCAAGNVAPTQLLSFAKSQVDYLLGDNPRGTSYMVGYGNNFPRQVHHRGSSIV
SIKVDSKFIACRRGYAAWYTRKASDPNVLTGAVVGGPDAYDNFADERDNYEQTDPGTYNN
APLLGILARLNAGHGGYNQLLPVVTTQPKVAPLPKVAPASPAPSSSPIAISQRKTSSWIS
KGVTYYRYSAIVTNKSAKELTNLKLSISKLYGPIWGLTKAGNSYGFPSWINSLPVGKSME
FVYIHSASPANVLVSSYSLA
>LPS_1A_classC|sp|Q5NAT0|GUN2_ORYSJ 
MARGGGAAGVSMAHHLGIALVVLVFAAMAQVARGGGGGHDYGMALSKSILYFEAQRSGVL
PGSQRIAWRANSGLADGKANGVDLVGGYYDAGDNVKFGLPMAFTVTMMAWSVIEYGEEMA
AAGELGHAVEAIKWGTDYFAKAHPEPNVLYAEVGDGDSDHNCWQRPEDMTTSRQAYRLDP
QNPGSDLAGETAAAMAAASLVFRSSNPGYADQLLQHSKQLFDFADKYRGRYDNSITVARN
YYGSFSGYGDELLWASAWLYQASDDRRYLDYLANNADALGGTGWSINQFGWDVKYPGVQI
LAAKFLLQGKAGEHAGVLQGYRRKADFFACSCLGKDAADNVGRTPGGMLYHQRWNNIQFV
TSASFLLAVYSDHLAGGAVRCSGGGGAVAGAAELLAFAKSQVDYILGSNPRGTSYMVGYG
AVYPRQAHHRGSSIASIRASPSFVSCREGYASWYGRRGGNPNLLDGAVVGGPDEHDDFAD
ERNNYEQTEAATYNNAPLMGILARLAAGHGARARGRLGQSLQHGIAANHTSLPHGANHQH
ASPVEIEQKATASWEKDGRTYHRYAVTVSNRSPAGGKTVEELHIGIGKLYGPVWGLEKAA
RYGYVLPSWTPSLPAGESAAFVYVHAAPPADVWVTGYKLV

>LPS_classC|Aquca_013_00114.1
MAPLFLYALLLWLPLTLAGHDYGEALSKSILFFEAQRSGYLPSTQRVKWRADSGLLDGKA
SGVDLVGGYYDAGDNVKFGLPMAFTITMMSWSIVEYGKQMAASGELSNAMEAIKWGTDYL
IKAHPEPNVLFGEVGDGTSDHYCWQRPEDMTTDRHAYRIDVNNPGSDLAGETAAAMASAS
IVFRHFNPSYASELLSHAKQVPLSILFNMFLRHFLRFRICFLVMLFEFADKYRGKYDSSI
RIARGYYQSYSGYDDELLWAAVWMYQATNDQYYLDYLGNNGDSMGGTGWAMTEFGWDVKY
AGVQVLAAKFLMQGKAANHLEVFQRYQEKAEYFMCSCIGKGNRNVPRTPGGLLFRQRWNN
LQFATTSSFLITAYSDYLSSTGNSLKCAAGTALPSELLAFAKSQVDYILGDNPRATSYMV
GYGSNYPQQVHHRASSIVSIKDDPSFVSCRGGYATWFGRKASDPNLLTGAIVGGPDAYDN
FVDERDNYEQTEPATYNNAPLFGILARFNHPSTSYDQLLSVQDSSFRSTSSNPITLVQNM
ASSWTYKGITYYKYSTVVTNKSSMTVKNLKISIQKLYGPVWGLTKSTGFYEFPSWQNSLA
SGMRLEFVYVHPASAADIKVSSYTLV
>LPS_classC|Aquca_002_01464.1
MNRLLILALLVGLIGLEPMAVFSFDYEDALQKTVQFFEAQRSGKLLPNQHVKWRGDSGLK
DGFSQGVDLVGGYYDAGDHVKFGLPMAYSVTMLSWGAIAFRKHIAASNQLGHVLDAIKWG
TDYFIKAHTQPNVLWGQVGDGNSDHYCWERAEDMTTPRTAYKVDADHPGSDLAGETAAAM
AAASIAFKAYNSSYSSLLLVHAKQLFSFADRFRGKYDNSIPSAHQFYASVSGYSDELLWA
ATWLYRATGEEYYLKYVVDNAVSMGGTGWAVGEFSWENKYAGVQILLAQVLMDGKGGPYT
STLKQYQAKADFFVCACLQKNGGYNVDMTPGGLLYLHEWNNLQYVSSAAFLLTVYSDSLS
ASNSEIKCPDGQIKPQDLLNFAQSQADYILGKNPKSISYLIGHGPSYPVHVHHRGSSIAS
TSVLHSTVGCVEGFESWYRRKEGNPNVLFGGLVGGPDSKDEFSDERYNYEQTEPTISGTA
PLVGLFSKLHSESLTASKGSYPNVSPVPNHSTSKAPVAFLHSITDTWTVGQMTYYRHKVN
IKNTSQKPITKLKLSIENLSGSVWGLSPTSEKNTYELPQWLQALGPGSECSFVYVQGGPQ
AKVSVKSYN
>LPS_classC|Aquca_037_00141.1
MDKFQKPTTLFLYVCLLWFPFAFAGHDYGQALSKSILFFEAQRSGYLPSTQRVKWRANSG
LQDGKTSGVDLVGGYYDAGDNVKFGLPMAFTITMMSWSIVEYGQQMAQSGELGHAMEAVK
WGTDYLIKAHPEPNVLYGEVGDGNTDHYCWQRPEDMTTDRHAYRIDPNNPGSDLAGETAA
AMAAASIVFRRHNPAYSNQLLSHAKQLFYFADKYRGKYDSSIRVAQKYYQSYSGYADELL
WAAGWMYQATNEQYYLNYLGNNGDALGGTGWAMTEFGWDVKYVGAQVLAAKFLMQGKAGT
HTPVFGKYQQKAEYFMCSCIGKGSRNVQRTPGGLLFRQRWNNLQFVTSSSFLLSVYSDYL
TSAGKSLNCAGGTASPAELLNFAKSQVDYILGDNPRATSYMVGYGSNYPQQVHHRASSIV
SIKVNPSFVSCRGGYATWFSRKASDPNLLTGAIVGGPDAYDNFADERDNYEQTEPATYNN
APLLGLLARLHAGHNGYNQLLPVALPVSKPVVSQPTPAPRPKVTPVPKRRSTPAPAKSSA
PISITQKVTASWVSKGRTYYRYSTTITNKSTKTLKNLQLSISKLYGPIWGLAKISGSYGL
PAWVNSLPAGKSFEFVYIHSASPADVSVSAYRLA
>LPS_classC|Bradi2g07150.1.p
MAALLVILVLTAMAQVAYCGGGHDYGTALSKSILFLEAQRSGTLPSSQRIAWRANSGLLD
GKANGVDLTGGYYDAGDNVKFGLPMAFTVTMMSWSIVEYGEQMAAAGQLDHAVEAVKWGT
DYFIKAHPEANVLYGEVGDGDSDHSCWQRPEDMTTSRQAYRLDTQHPGSELAGETAAAMA
AASLVFRRSNPGYASQLLQHSKQLFDFADKYRGRYDTSIPVAKGYYGSVSGYGDELLWAS
AWLYQATNDEHYLAYLANNGDSLGGTGWSTNQFGWDIKYPGVQVLASKILLQGKAGAAAH
AGALRRYQQKADLFACSCLGKASNNNVQRTPGGMLYFQKWNNLQFVTSAAFLLAAYSDHL
GQAKRAVQCPSGSTAQPAELLSFATAQVDYILGSNPRATSYMVGYGATYPREAHHRGASI
VSFKSDPSFVGCNEGYSNWYGRKGSNPNLLDGAIVGGPDEYDNFADERNNYQQTEPTTYN
NAPLMGVLARLAAGGSSRFDRSVSDEIATAGIKSDNRTSLPSLSPAADEHASPIAIEQNV
TASWTEKGRTYTRYVVTVTNGYPHKTVQELHIGVAKLYGPVWGLRETRYGYVLPGSDPAL
LPAGGSAVFVYVHAAPPADVWVTGYKLV
>LPS_classC|Bradi2g32270.1.p
MARNGDAHVFAAFLCLLSLAATVKLASGHDYGMALRKSILYFEAQRSGMLPADQKVTWRA
SSGLFDGKANGVDLVGGYYDAGDNVKFGLPMAFTVTMMSWSILEYVEQMAAAGELQNAMD
AVKWGTDYFIKAHPEPDVLYGEVGDGDTDHSCWQRPEDMTTSRQAFRVDPQNPGSDLAGE
TAAAMAAASMIFRTTYPGYANLLLEHSKQLFEFADKYRGKYDASIPVARNYYGSFSGYGD
ELLWAAAWLFEATEERSYLEYLASNGDALGGTGWSINQFGWDVKYPGVQVLAAKFLLQER
AGEHADALQRYTQNAEFFVCSCVGKGAVNVPRTPGGVMYHQRWNNLQFVTSASFLLTVYA
DYTTVAGRGAVRCPAGAVQPYEILTFVKSQVNYILGDNPRGTSYMVGYGLSYPRQVHHRG
ASIVSVKRDPSFVSCQEGYSSWYGSQASNPNVLEGAIVGGPDEYDDFADERNNYEQTEAA
TYNSAPLLGVLARLAGACGGLEEDSQSLPEVREVSPSPANHTLRRAYHRQRHASSEHLEI
AQNVTRTWATRRRTYYRYSVTVTNRSRKTVRGLHLGISELSGRLWGLEKARYGYVPQKWL
QAALRPGRSVRFGYMQPGPPANVWVTGYKLF
>LPS_classC|Bradi5g26010.1.p
MARMTTIKRAATLLTVAVFVLAAAEASFDYGGAFDKSLQFLEAQRSGKLPADRRPHWRGD
SALTDGFSQGVDLVGGYYDSGDHVKFGFPMAYAVTMLSWGVLEFEKEMAAANNLNRALDA
IRWGADYFLKAHSEPNSLWVQVGDGESDHLCWERAEDMSTPRTAFKIDAAHPGSDVAAET
SAALAAASKAIRPYDSGYANLLIMHAKQLFAFADTFRGRYDDAVPGAKKFYPSASGYQDE
LLWAAAWLYEATGHEAHLRYVAQNADALGGTGWAVREFSWDNKYAGLQVLLSKLLFTGGG
GANGLSDDYDDTLRQLNAKAEFFLCACLQKNGGNNVRTTPAGLLYVADWNNMQYVTSSAF
LLAVYADYLAVSGRQLKCPDGEVSPSEMIRFVRRQVDYVLGDNPASMSYMVGYGENFPRR
VHHRGASIPAVGSVNGIVGCMDGFDRFYNTKEADPNVLYGALVGGPDANDAFVDDRCNYQ
RAEPTIATAAPIVGVFARLAAEPATASGDGSSSYHPAVEAPLEFVHTVTATWKGSNGEDE
YRHEVTAKNTCGQTITYVKLHVKGLSGPIYGVSASAQGKDMYEWVGRLGAGEKLTVVYVQ
GGPPAKIVVADYKTG
>LPS_classC|Brara.C02656.1.p
MSSSTSTISVLLFLGLVQFAVSGHDYKQALSKSIIFFEAQRSGHLPPNQRVSWRSHSGLN
DGKSSGVDLVGGYYDAGDNVKFGLPMAFTVTTMCWSIIEYGGQLESNGELGNAIDAVKWG
TDYFIKAHPEPNVLYGEVGDGKSDHYCWQRPEEMTTDRRAYKIDRNNPGSDLAGETAAAM
AAASIVFRRSDPSYSAELLRHAHELFEFADKYRGKYDSSITVAQKYYGSVSGYNDELLWA
AAWLYQATNDKYYLDYLGKNGDSMGGTGWSMREFGWDVKYAGVQTLVAKILMQGKAGEHT
AVFERYQEKAEQFMCSMLGKSTKNIQKTPGGLIFRQRWNNMQFVTSASFLAAVYSDYLSS
SKRNLRCSQGNVSPSQLLDFSKSQVDYILGDNPRGTSYMVGYGHNYPRQVHHRGSSIVSY
KVDQKFVTCRGGYATWYSRKASDPNVLTGALVGGPDAYDNFADNRDNYEQTEPTTYNNAP
LLGVLARLISGPTGFDQRLPGVSPTPSPVIIKPAPIPKRKPTTPPAPAASSLSPITISQE
MTSSWINEGKVYYRYSTKLTNRSTKTLKNLKISITKLYGPIWGVTKTGNSYGFPSWMKSL
PAGKSMEFVYIHSAAPANVLVSNYSLE
>LPS_classC|Brara.E01714.1.p
MSRFGGSLFGLSLLLTVLLGAATAAAEYYNYGNALDKTFLFFEAQRSGKLPAAQRVKWRS
HSGLADGLAQGVSLEGGYYDAGDHVKFGLPMAFAVTMLSWAAVDNQKELSGSNQMQQTLW
SIRWGTDYFIKAHPQPNVLWGQVGDGKSDHYCWERAEDMTTSRTAYKLDQYHPGSDLAGE
TAAALAAASLAFKPYNSSYSAILLTHAKELFSFADKYRGLYTDSIPNAKAFYMSSGYSDE
LLWAAAWLHRATGDEYYLKYAVNNAGYMGGTGWGMKEFSWDNKYAGVQVLLSKILLEGKG
GAYTSTLKQYQMKADYFACACLKKNGGYNIQTTPGGLMYVREWNNLQYASAAAFLLAIYS
DYLSAANAKLNCPDGSVPPQALLDFSRSQADYILGKNRQGMSYLVGYGPKYPIRVHHRGA
SIPSIFVQRSSVNCVQGFDSWYRRAQADPNVIYGALVGGPDQNDYYSDDRTNYEQSEPTL
SGTAPLIGLFAKLSGKLGSYGGGYSKPYQTPKPPASAYKAAPTIYTPKQSGAPIEFLHSI
TANWMAWNTRYYRHKVIIKNNSQKPISGLKLKIEDLTGPIWGLNPTGQKNTYQLPQWQKT
LKAGQAYDFVYVQGGPQAKVSVLSYY
>LPS_classC|Brara.I01325.1.p
MKNFASVAALLLLLCFPVAFSGHDYGQALSKSLLFFEAQRSGVLPRNQRVTWRSHSGLND
GKSSGVNLVGGYYDAGDNVKFGLPMAFTVTMMAWSVIEYGNQLAANGELGHSIDAIKWGT
DYFIKAHPEPNVLYGEVGDGNTDHYCWQRPEEMTTDRKAYRIDPSNPGSDLAGETAAAMA
AASIVFRRSNPAYSRLLLTHAYQLFDFADKYRGKYDSSITVARKYYGSVSGYNDELLWAA
AWLYQASNNQFYLDYLGRNGDSMGGTGWSMTEFGWDVKYAGVQTLVAKFLMQGKGGRHTA
VFQKFQQKADFFMCSLLGKGSRNIQKTPGGLIFRQRWNNMQFVTSASFLTTVYSDYLTSS
RSNLRCSAGNVAPSQLLSFAKSQVDYILGDNPRATSYMVGYGNNFPQRVHHRGSSIVSYK
VDRSFVTCRGGYATWFSRKGSDPNLLTGAIVGGPDAYDNFADRRDNYEQTEPATYNNAPL
LGVLARLSSGHSGYSQLLPVVPAPVVVRRPMPIRKPRVTSPVRASGPVAIVQKMTGSWVS
KGRTYYRYSTTVINKSPRALKSLNLSIKNLYGPIWGLSRSGNSFGLPSWMHSLQSGKSLE
FVYIHSTTPANVAVSGYTLA
>LPS_classC|Bostr.25463s0223.1.p
MGSTTTISILLLLLGLVQLAVSGHDYKQALSKSILFFEAQRSGHLPPNQRVSWRSHSGLY
DGKASGVDLVGGYYDAGDNVKFGLPMAFTVTTMCWSIIEYGSQLESNGELGHTIDAVKWG
TDYFIKAHPEPNVLYGEVGDGKSDHYCWQRPEEMTTDRKAYKIDQNNPGSDLAGETAAAM
AAASIVFRRSDPSYSAELLRHAHQLFEFADKYRGKYDSSITVAQKYYRSVSGYNDELLWA
AAWLYQATNDKFYLDYLGKNGDSMGGTGWSMTEFGWDVKYAGVQTLVAKVLMQGKAGEHT
AVFERYQQKAEQYMCSMLGKSTKNIKKTPGGLIFRQSWNNMQFVTSASFLAAVYSDYLSS
SKRDLSCSQGNISPSQLLDFSKSQVDYILGDNPRATSYMVGYGENYPRKVHHRGSSIVSF
NVDQKFVTCRGGYATWYSRKGSDPNVLTGALVGGPDAYDNFADQRDNYEQTEPATYNNAP
LLGVLARLISGTTGFDQLLPGVSPTPSPVIIKPAPVPKRKPTTPPASSPSPITISQKMTL
SWKNEGKVYYRYSTRLTNRSTKTLKNLKISITKLYGPIWGVTKTGNSFGFPSWIQSLPVG
KSMEFVYIHSASPAIVLVSNYSLV
>LPS_classC|Bostr.26675s0278.1.p
MRKFGGSLFGVSLLLTVLLAAATAAAEYYNYGNALDKTFLFFEAQRSGKLPAAQRVKWRS
HSGLKDGLAQGVSLEGGYYDAGDHVKFGLPMAFAVTMLSWAAVDNRKELSGSNEMQQTLW
SIKWGTDYFIKAHPQPNVLWGQVGDGESDHYCWERAEDMTTSRTAYKLDQYHPGSDLAGE
TAAALAAASLAFKPFNSSYSALLLSHAKELFSFADKYRGLYTDSIPNAKAFYMSSGYSDE
LLWAAAWLHRATGDQYYLKYAMDNAAYMGGTGWGMKEFSWDNKYAGVQILLSKILLEGKG
GAYTSTLKQYQTKADYFACACLKKNGGYNIQTTAGGLMYVREWNNLQYVSAAAYLLAVYS
DYLSAANAKLNCPDGSVQPQALLDFARSQADYILGNNRQGMSYVVGYGPKYPIRVHHRGA
SIPSVFVQRSSVNCVQGFDSWYRRSQADPNVIYGALVGGPDQNDNYSDDRSNYEQSEPTL
SGTAPLVGLFAKLSGNLGSGGGSSSKPYQTTKPPASSYKATPTTYSPKQSGAQIEFLHSI
TTNWMAGYTRYYRHKVIIKNNSQKPISDLKLKIEDLSGPIWGLNPTGQKNTYQLPQWQKT
LRAGQAYDFVYVQGGPQAKVSVLSYS
>LPS_classC|Bostr.29223s0050.1.p
MAKFASVAALLLLLLCFPVAFSGHDYGQALSKSLLFFEAQRSGVLPRNQRVTWRSHSGLT
DGKSSGVNLVGGYYDAGDNVKFGLPMAFTVTMMAWSVIEYGNQLQANGELGNSIDAIKWG
TDYFIKAHPEPNVLYGEVGDGNTDHYCWQRPEEMTTDRKAYRIDPSNPGSDLAGETAAAM
AAASIVFRRSNPVYSRLLLTHAYQLFDFADKYRGKYDSSITVAQKYYRSVSGYNDELLWA
AAWLYQASNNQFYLDYLGRNGDAMGGTGWSMTEFGWDVKYAGVQTLVAKFLMQGKAGRHA
PVFRRFKDKADFFMCSLLGKGSRNIQKTPGGLIFRQRWNNMQFVTSASFLTTVYSDYLTS
SRSNLRCSAGNVAPSQLLSFAKSQVDYILGDNPRATSYMVGYGNNFPQRVHHRGSSIVSV
KVDRTFVTCRGGYATWFSRKGSDPNLLTGAIVGGPDAYDNFADRRDNYEQTEPATYNNAP
LLGVLARLSSGHSGYSQFLPVVPAPVVRRPMPIRKPKVTTPVRASGPVAIVQKITGSWVS
KGRTYYRYSTTVINKSSRPLKSLNLSIKNLYGPIWGLSRSGNSFGLPSWMHSLPSGKSLE
FVYIHSTSPANVAVSSYILA
>LPS_classC|Ciclev10033912m
MLTTTTNSGNTDKILFTEYSVVEGQKSGALPLSQATRQERIRSVDPAVQAEADKCGAGII
GVLNEFLEYSCAFRIVQQHFPDPPSQAAADAAEYNYAEALDKTFLFFEAQRSGKLPENQR
VKWRGDSGLKDGSLQGVDLVGGYYDAGDHVKFGLPAAFTVTMLAWGTIEYRKEITELNQM
GHALWAIRWGTDYFMKAHTQPNVLWAQVGDGDSDHYCWERAEDMTTPREAFKLDQYHPGS
DLAGETAAALAASAIAFKPYNSSYSELLLLHAKQLFSFADRFRGLYDDSIKCAKQFYTSS
GYSDDLLWAATWLYRATNEECYLKYVVDNAEYMGGTGWAVKEFSWDNKYAGVQILLSKVL
MEGRGGAYTATLKQYKAKADYFACACVQKNAGYNVHLTPGGLMYVREWNNMQYASAAAFL
LSVYYDYLSAANAKLNCPDGQIQPQQLFDFAKSQADYILGKNPNSMSYLVGYGPKYPVHV
HHRGSSIASVYNLDSPVGCVQGFETWYRRNEGNPNVLHGALVGGPDQNDKFTEDRSNYEQ
TEPTLTACAPLVGLFSKLQGSSKTSENPVEFLHSIASTWNVGETTYYKHKVIIKNTSQKP
ITDLKLTIENLSGSLWGLSPTSENRTYQLPPWLKVLKPGSQCTFVYVQGGPQAKVSVLSY
N
>LPS_classC|Ciclev10019301m
MEKFMTPLLLLLCLPLALAGHDYGQALSKSILFFEAQRSGYLPHNQRVTWRANSGLNDGK
ASGVDLVGGYYDAGDNVKFGLPMAFTVTMMSWSIIEYGKQMAASGELGHAMNAIKWGTDY
FIKAHPQPNVLYGEVGDGNTDHNCWQRPEDMTTDRRAYKIDPSNPGSDLAGETAAAMAAA
SIVFRHSDPAYSSELLRHAYQLFDFADKYRGKYDGSITVAQKYYRSISGYNDELLWAAAW
LYQASGNQHYLDYLGKNGDSMGGTGWGMTEFGWDVKYPGVQTLVAKFLMQGKAGHYAPVF
ERYQQKAEYFMCSCLGKGSRNVQKTPGGLIFRQRWNNMQFVTSASFLATVYSDYLASAGR
DLKCSAGNVAPAELLGFAKSQVDYILGDNPRATSYMVGYGNNYPQRVHHRASSIVSIKVN
PSFVSCRGGYATWFSSKGSDPNLLVGAVVGGPDAYDNFGDRRDNYEQTEPATYNNAPILG
ILARLNAGHGGYNQLLPVIVPAATPVVTKPSPAPKPKTIPPTKPKTTPAPASSSGAIAIQ
QKLTTSWISNGKRYYRYSTIVTNKSAKTLKNLKLSISKLYGPLWGLTNLGNAYGFPSWLN
NLPAGKSLEFVYIHTANAADVSVSAYTLA
>LPS_classC|Cagra.1255s0001.1.p
MAKPASVAALLLLLLCFPVAFSGHDYGQALSKSLLFFEAQRSGVLPRNQRVTWRSHSGLS
DGKSSGVNLVGGYYDAGDNVKFGLPMAFTVTMMAWSVIEYGSQLQANGELGNSIDAIKWG
TDYFIKAHPEPNVLYGEVGDGNTDHYCWQRPEEMTTDRKAYRIDPSNPGSDLAGETAAAM
AAASIVFRRSNPVYARLLLTHAYQLFDFADKYRGKYDSSITVAQKYYRSVSGYNDELLWA
AAWLYQASNNQFYLDYLGRNGDAMGGTGWSMTEFGWDVKYAGVQTLVAKFLMQGKAGRHA
PVFRRFKDKADFFMCSLLGKGSRNIQKTPGGLIFRQRWNNMQFVTSASFLSTVYSDYLTS
SRSNLRCSSGNVAPSQLLSFAKSQVDYILGDNPRATSYMVGYGNNFPQRVHHRGSSIVSV
KVDRTFVTCRGGYATWFSRKGSDPNLLTGAIVGGPDAYDNFADRRDNYEQTEPATYNNAP
LLGVLARLSSGHSGYSQFLPAVPAPVVRRPMPIRKPRVTTPVRASGPVAIVQKVTGSWVS
KGRTYYRYSTTVINKSARPLKSLNLSIKNLYGPIWGLSRSGNSFGLPSWMHSLPSGKSLE
FVYIHSTTPANVAVSSYTLA
>LPS_classC|evm.TU.contig_27379.2
MERLVSVAPLVLLICLPLAIAGHDYGQALSKSILFFEAQRSGYLPSTQRVTWRAHSGLND
GKASGVDLVGGYYDAGDNVKFGLPMAFTVTMMSWSIIEYGKQMAASGELGHAMDAVKWGT
DYFIKAHPQPYVLYGEVGDGNTDHYCWQRPEDMTTDRRAYKIDPSNPGSDLAGETAAAMA
AASIVFRRSNPSYANLLLRHAHQLFDFADKYRGKYDSTITVAQKYYRSVSGYNDELLWAA
SWLYQATNNQYYLNYLGNNGDSMGGTGWGMTEFGWDVKYAGVQTLVAKFLMQGKAGRHAP
VFERYQQKAEYFMCSLIGKGSRNVQKTPGGLIFRQRWNNMQFVTSASFLATVYSDYLTSA
GRNLKCAAGNVAPNQLLSFAKSQVDYILGDNPRATSYMVGYGNNYPRQVHHRGSSIVSIK
VNPTFVSCRGGYATWFSRKGSDPNILAGAIVGGPDAYDSFADERDNYEQTEPATYNNAPL
LGILARLSGGHGGFNQLLPVVVPAPNPIATEPTPKPKLTPAPVSTSGPIAIMQKVTTSWN
SKGKTYHRYSTVVTNNSGKTLKDLKLAINQLYGPLWGLKKSGTSYSFPSWLNSLPTGKSM
EFVYIHSASAAHVSVSSYTLG
>LPS_classC|Carubv10012624m
MSKFGGSLFGVSLLLTVLLAAATAAAEYYNYGNALDKTFLFFEAQRSGKLPAAQRVKWRS
HSGLKDGLAQGVSLEGGYYDAGDHVKFGLPMAFAVTMLSWAAVDHRKELSASNQMQQTLW
SIRWGTDYFIKAHPQPNVLWGQVGDGESDHYCWERAEDMTTSRTAYKLDQYHPGSDLAGE
TAAALAAASLAFKPFNSSYSALLLSHAKELFSFADKYRGLYTDSIPNAKAFYMSSGYSDE
LLWAAAWLHRATGDQYYLKYAMDNAGYMGGTGWGMKEFSWDNKYAGVQILLSKVLLEGKG
GAYTSTLKQYQMKADYFACACLKKNGGYNIQTTAGGLMYVREWNNLQYASAAAYLLAVYS
DYLSAANAKLNCPDGSVQPQALLDFARSQADYILGKNRQGMSYVVGYGPKYPIRVHHRGS
SIPSIFAQRSSVKCVQGFDSWYRRSQADPNVIYGALVGGPDQNDYYSDDRSNYEQSEPTL
SGTAPLVGLFAKLSGNLGSYGGGSYKPYQTTKPPASSYKATATTYSPKQSGAQIEFLHSI
TTNWMAGNTRYYRHKVIIKNNSLKPISDLKLKIEDLSGPIWGVNPTGQKNTYQLPQWQKT
LRAGQAYDFVYVQGGPQAKVLVLSYN
>LPS_classC|Carubv10019981m
MAKPASVAALLLLLLCFPVAFSGHDYGQALSKSLLFFEAQRSGVLPRNQRVTWRSHSGLS
DGKSSGVNLVGGYYDAGDNVKFGLPMAFTVTMMAWSVIEYGSQLQANGELGNSIDAIKWG
TDYFIKAHPEPNVLYGEVGDGNTDHYCWQRPEEMTTDRKAYRIDPSNPGSDLAGETAAAM
AAASIVFRRSNPVYARLLLTHAYQLFDFADKYRGKYDSSITVAQKYYRSVSGYNDELLWA
AAWLYQASNNQFYLDYLGRNGDAMGGTGWSMTEFGWDVKYAGVQTLVAKFLMQGKAGRHA
PVFRRFKDKADFFMCSLLGKGSRNIQKTPGGLIFRQRWNNMQFVTSASFLTTVYSDYLTS
SRSNLRCSSGNVAPSQLLSFAKSQVDYILGDNPRATSYMVGYGNNFPQRVHHRGSSIVSV
KVDRTFVTCRGGYATWFSRKGSDPNLLTGAIVGGPDAYDNFADRRDNYEQTEPATYNNAP
LLGVLARLSSGHSGYSQFLPAVPAPVVRRPMPIRKPRVTTPVRASGPVAIVQKVTGSWVS
KGRTYYRYSTTVINKSARPLKSLNLSIKNLYGPIWGLSRSGNSFGLPSWMHSLPSGKSLE
FVYIHSTTPANVAVSSYTLA
>LPS_classC|Carubv10003874m
MGSSTTTILVLVLLLLGLVQLAVSGHDYKQALSKSILFFEAQRSGHLPPNQRVSWRSHSG
LYDGKSSGVDLVGGYYDAGDNVKFGLPMAFTVTTMCWSIIEYGGQLQSNGELGHAMDAVK
WGTDYFIKAHPEPNVLYGEVGDGKSDHYCWQRPEEMTTDRRAYKIDRNNPGSDLAGETAA
AMAAASIVFRRSDPSYSAELLRHAHQLFEFADKYRGKYDSSITVAQKFYRSVSGYNDELL
WAAAWLYQATNDKYYLDYLGKNGDSMGGTSWSISEFGWDVKYAGVQTLVAKVLMQGKAKE
HKAVFERYQEKAEQYMCSLLGKSTKNIKKTPGGLIFRQSWNNMQFVTSASFLAAVYSDYL
SSSKRDLRCSQGNVSPSKLLDFSKSQVDYILGDNPRATSYMVGYGNNYPRQVHHRGSSIV
SFNVDQKFVTCRGGYATWYSRKGNDPNVLTGALVGGPDAYDNFADQRDNYEQTEPATYNN
APFLGVLARLISGPTDFNQQLPGVSPSPSPVIIKPAPVPKKKPTTPPAASSSSPITISQK
MTSSWKDEGKVYYRYSTRLTNRSTKTLKNLKISITKLYGPIWGVTKTGNSYGFPSWMESL
PAGKSMEFVYIHSASPANVLVSSYSLE
>LPS_classC|Cucsa.128330.1
MAQGFLLALVVAVLCFEAATAVGEFNYGDALDLSFLYLEAQRSGKLPVDRRVKWRGDSGL
KDGFAQGVNLVGGYYDAGDNVKFGLPMAFVATILSWGAIDFNKEITNANQMDNTLKAIKW
ATDYFLKAHTQRNVLWGQVGDGSSDHFCWERPEDMTTPRTAFKIDESHPGSDLAGETAAA
LAAASIAFKTYNSAYSNLLLAHAKELFTFADTFRGLYDDSIPCVSGFYTSSGYWDELLWA
ATWLFRATGDEYYLKYTVDKAVSFGGTGWAMKEFSWDNKYAGVQVLLTKVLLEGRGGGYE
STLKQYQAKADYFACACLEKNDGFNINKTPGGLLYAHEWNNMQYASTAAFLMAVYSDYLS
TANAKLICPDGVFEPKELLNFAQSQADYILGKNPNSLSYLIGYGPKFPQKLHHRGSSIAS
IFTDPVPVGCVQGFDTWYHRPQGNPNILHGALVGGPDKNDRFGDERSDYEQTEPTLTASA
PLIGLFSKLHSSVNGHQIPGSPVEFIHTITSTWTVNKESYYRHQVKIKNTSGKSIKNLKL
QLDNLTGPIWGLSPTQQKGVYELPTWLTVLQPGSECAFIYIQEGPQAKVTVSSYH
>LPS_classC|Cucsa.107370.1
MANPISPIALFILLLAPSALAGHDYGQALTKSLLFFEAQRSGYLPHNQRVNWRANSGLQD
GKASGVDLVGGYYDAGDNVKFGLPMAFTVTMMSWSIIEYGKQMATNGELSHALDAVKWGT
DYFIKAHPEPYVLYGEVGDGNTDHYCWQRPEDMTTDRHAYKIDPSNPGSDLAGETAAAMA
AASIVFRHYNPSYANELLSHARQLFEFADKYRGKYDSSITVAQKYYRSVSGYNDELLWAA
AWLYEATNNQYYLNYLGENGDSMGGTGWSMTEFGWDVKYAGVQTLVAKFLLQGRAAHHAP
VFERYKEKAENFLCSCMKKGTRNVQTTPAGLIFRQRWNNMQFVTSASFLATVYSDYLSSS
GGNLKCAAGYVQPSELLRFAQSQVDYILGDNPRATSYMVGYGNNYPRQVHHRGSSIVSIK
VNSAFVSCRGGYATWYTRKASDPNLLTGALVGGPDAYDNFADQRDNYEQTEPATYNNAPI
LGILARLSGGHSGYNQLLPVLLPPVNHPDPSAQSKTLPSPASSSTPITVEQKMTTSWTAK
GNTYYRYSTKVTNKSPKTLKNLKLSISQLYGPLWGLEKSGESYVFPSWLNSLAAGESLEF
VYIHTASQAKISVSSYTLS
>LPS_classC|Cucsa.303850.1
MSNPISMAPFFLLCFLLPSFSSAAHDYGSALTKSLLFFEAQRSGFLPRNQRVNWRSHSGL
QDGKASGVDLVGGYYDAGDNVKFGLPMAFTVTMMSWSILEYRAQLAASGELGHAMDAVKW
GTDYFIKAHTEPNVLYGEVGDGNTDHYCWQRPEDMTTDRRAYRIDPSNPGSDLAGETAAA
MAAASLVFRRSNPAYANTLLNHAYQLFDFADKYRGKYDSSITVAQKYYRSVSGYNDELLW
AAAWLYQASNNQYYLKYLADNGDSMGGTGWSMTEFSWDVKYAGVQTLVAKFLMQGKAGAY
APVFRRYQEKAEAFLCACLRKGYKNVQVTPGGLIYRQRWNNMQFVTTASFVAAVYSDYLT
SSRSSMKCPAGYVQPSELLTFAKSQVDYILGDNPRATSYMVGYGNNFPRRVHHRGSSIVS
YKRDSKFIACREGYATWFSKKTSDPNTLVGALVGGPDAYDNFADQRDNYEQTEPATYNNA
PLLGLLARFHGGHSGYNQLLPVVLPPPTKQNPITKKPSPPSSSSSSSSSPVVIVQRVTSS
WKAKGRVYYRYSSVITNKSSKTVRNLQLSISKLYGPLWGLTKSGNLYTFPKWVGSLAPEK
SMEFVYIHSASQANVSVLRYNLGY
>LPS_classC|orange1.1g043219m
MRSLSFCIFIFLVAFKAAADAAEYNYDEALDKTFLFFEAQRSGKLQENQRVKWRGDSGLK
DGSLQGVDLVGGYYDAGDHVKFGLPAAFTVTMLAWGTIEYRKEITELNQMGHALWAIRWG
TDYFMKAHTQPNVLWAQVGDGDSDHYCWERAEDMTTPREAFKLDQYHPGSDLAGETAAAL
AASAIAFKPYNSSYSELLLLHAKQLFSFADRFRGLYDDSIKCAKQFYTSSGYSDDLLWAA
TWLYRATNEEYYLKYVVDNAEYMGGTGWAVKEFSWDNKYAGVQILLSKVLMEGRGGAYTA
TLKQYKAKADYFACACVQKNAGYNVHLTPGGLMYVREWNNMQYASAAAFLLSVYYDYLSA
ANAKLNCPDGQIQPQQLFDFAKSQADYILGKNPNSMSYLVGYGPKYPVHVHHRGSSMASV
YNLHSPVGCVQGFETWYRRNEGNPNVLHGALVGGPDQNDKFIDDRSNYEQTEPTLTACAP
LVGLFSKLQGSSKTSENPVEFLHSIASTWNVGETTYYKHKVIIKNTSQKPITDLKLTIEN
LSGSLWGLSPTSENRTYQLPPWLKVLKPGSQCTFVYVQGGPQAKVSVLSYN
>LPS_classC|orange1.1g006835m
MEKFMTPLLLLLCLPLALAGHDYGQALSKSILFFEAQRSGYLPHNQRVTWRANSGLNDGK
ASGVDLVGGYYDAGDNVKFGLPMAFTVTMMSWSIIEYGKQMAASGELGHAMNAIKWGTDY
FIKAHPQPNVLYGEVGDGNTDHNCWQRPEDMTTDRRAYKIDPSNPGSDLAGETAAAMAAA
SIVFRHSDPAYSSELLRHAYQLFDFADKYRGKYDGSITVAQKYYRSISGYNDELLWAAAW
LYQASGNQHYLDYLGKNGDSMGGTGWGMTEFGWDVKYPGVQTLVAKFLMQGKAGHYAPVF
ERYQQKAEYFMCSCLGKGSRNVQKTPGGLIFRQRWNNMQFVTSASFLATVYSDYLASAGR
DLKCSAGNVAPAELLGFAKSQVDYILGDNPRATSYMVGYGNNYPQRVHHRASSIVSIKVN
PSFVSCRGGYATWFSSKGSDPNLLVGAVVGGPDAYDNFGDRRDNYEQTEPATYNNAPILG
ILARLNAGHGGYNQLLPVIVPAATPVVTKPSPAPKPKTIPPTKPKTTPAPASSSGAIAIQ
QKLTTSWISNGKRYYRYSTIVTNKSAKTLKNLKLSISKLYGPLWGLTNLGNAYGFPSWLN
NLAAGKSLEFVYIHTANAADVSVSAYTLA
>LPS_classC|Eucgr.J00862.1
MSGSSATAAGYGDAVEKSLMFFEAQRSGKLPTDQQVKWRGDSALHDGFSQGVDLVGGYYD
AGDHVKFGLPMAFTITMLAWGVAEFRKEITGLNQMDHTLRAIRWGTDYILKAHPQPDVLW
AQVGDGNSDHYCWERAEDMTTPRTAYKLDHENPGSDLAGETAAALAAASMAFRPYNSSYS
NLLLAHAKQLFSFADRFRGQYDDSIQSAQQFYPSSSYSDELLWGATWLYRATGDQKYLQY
AIDNAESMGGISWGVKEFSWDTKYAGVQVLLSKVLMDNPYSPHASILKQYQAKAEYFMCA
CMQKNNGYNVNRTPGGLMYMHEWNNMQYVSSASFLLAVYSGYLSPSKAKVTCPNGEVQPQ
DLLNFAKSQGDYILGKNPKSISYLVGYGQSYPTHVHHRGASIAPISVLQSPVKCVQGFDA
WYHRPQGNPNVIYGALVGGPDKNDGFYDDRSNYEQTEPTLSACAPLIGLFSKLQSAYGAP
ESPVQFLHSITSSWSHGGAMYFRHQVIIKNTLQKPISDLKLQMENLSGPLWGLTPCQEKN
IYHLPQSQVLKPGLQYTFVYVQGGPQAKISVVSYH
>LPS_classC|Eucgr.D01733.1
MKRPAGLIISMAPLLLVLVLCIPTTVLGGHDYGQALSKSILFFEAQRSGYLPKNQRVPWR
ANSGLNDGKASGVDLVGGYYDAGDNVKFGLPMAFTVTMMSWSILEYGRQMAKSGELGHAM
EAVKWGTDYFIKAHPHPYVLYGEVRDGNSDHYCWQRPEDMTTDRRAYRIDPSNPGSDLAG
ETAAAMAAASLVFRRYDPAYSAELLRHAQQLFEFADKYRGKYDSSITVAQKYYRSVSGYN
DELLWAAAWLYQATNNQYYLEYLGKNGDSLGGTEWAMTEFSWDVKYAGVQTLVSKILMQG
RAGHYAPVFERYQQKAEYFMCSCLGRGTRNVQRTPGGLLFRQRWNNLQFVTSASFLMTVY
SDYLASSKRNLHCSSGAVAPSALVSFAKSQVDYILGDNPRATSYMVGYGANYPRQVHHRA
SSIVSFKVNPTFVSCRGGYATWFSRKASDPNLLTGAIVGGPDAYDNFADQRNNYEQTEPA
TYNNAPLFGVLARLSGGHGGYNQLLPVELPALKPIVSRPNPVPAITSPVAVEQKLTSSWN
SNGRTYYRYSTIVTNKSDKTLKNLWLSISKLYGPVWGLTKSGDSYTFPSWLHSLPAGKSL
EFVYIHSSSQAAVSISTYTLE
>LPS_classC|Eucgr.E00858.1
MEKSTLALCPLFLVLLWSPLALGGHDYGQALSKSILFFEAQRSGYLPSTQRVTWRANSGL
SDGKASGVDLVGGYYDAGDNVKFGLPMAFTVTMMSWSILEYGKQMAAGGELSHAIDAVKW
GTDYFIKAHPEPNVLYGEVGDGNTDHYCWQRPEDMTTDRKAYRIDQSNPGSDLAGETAAA
MAAASIVFRHSNAAYSGELLRHAEQLFEFADKYRGKYDGSITVAQKYYRSISGYNDELLW
AAAWLYQATNNQYYLGYLANNGDSLGGTGWGMTEFGWDVKYAGVQTLVAKFLMQGKAGHY
ASVFEKYQQKADYFMCSCLGKGSRNVQKTPGGLIFRQSWNNMQFVTSASFLMTVYSDYLS
SSGKSLQCSSGSVQPSELLSFAKSQVDYILGDNPRATSYMVGYGNNYPRQVHHRAASIVS
IKEDSSFVTCRGGYATWFSRKASDPNLLAGAIVGGPDAYDNFADQRDNYEQTEPATYNNA
PLLGTLARLSGGHSGYNQLLPVVVPAPKAAVAKPSPAPVTASNELSIEQKQTASWTADGK
TYYRYSTVVTNKSAKTLKYVNLSISKLYGPLWGLTKSGDSYGFPSWIQSLPSGKSLEFVY
IHASPQADISISSYTLA
>LPS_classC|Thhalv10023353m
MEKSASVAALLLLLCFPVAFSGHDYGQALSKSLLFFEAQRSGVLPRNQRVTWRSHSGLND
GKSSGVNLVGGYYDAGDNVKFGLPMAFTVTMMAWSVIEYGNQLAANGELGHSIDAIKWGT
DYFIKAHPEPNVLYGEVGDGNTDHYCWQRPEEMTTDRKAYRIDPSNPGSDLAGETAAAMA
AASIVFRRSNPAYSRLLLTHAYQLFNFADKYRGKYDSSITVAQKYYRSVSGYNDELLWAA
AWLYQASNNQFYLDYLGRNGDSMGGTGWSMTEFGWDVKYAGVQTLVAKFLMQGKAGRHTP
VFQRFQQKADFFMCSLLGKGLRNIQKTPGGLIFRQRWNNMQFVTSASFLTTVYSDYLTSS
RSNLRCSSGNVAPSQLLSFAKSQVDYILGDNPRATSYMVGYGNNFPQRVHHRGSSIVSYK
VDRTFVTCRGGYATWFSRKGSDPNLLTGAIVGGPDAYDNFADRRDNYEQTEPATYNNAPL
LGVLARLSSGHSGYSQLLPVVPAPVVRRPMPIRKPKVTSPVRASGPVAIVQKMTSSWVSK
GRTYYRYSTTVINKSPRALKSVNLSIKNLYGPIWGLSRSGNSFGLPSWIHSLQSGKSLEF
VYIHSTSPANVAVSNYTLA
>LPS_classC|Thhalv10011318m
MKKFGGSLFGVSLLLTVLLATATAAAEYYNYGNALDKTFLFFEAQRSGKLPATQRVKWRS
HSGLKDGLAQGVSLEGGYYDAGDHVKFGLPMAFAVTMLSWAAVDNRKELSGSNQMQQTLS
SIKWGTDYFIKAHPQPNVLWGQVGDGESDHYCWMRAEDMTTSRTAYKLDQYHPGSDLAGE
TAAALAAASLAFKPFNSSYSAILLSHAKELFSFADKYRGLYTDSIPNAKAFYMSSGYSDE
LLWAAAWLHRATGDQYYLKYAVDNAGYMGGTGWGMKEFSWDNKYAGVQILLSKILLEGKG
GVYTSTLKQYQMKANYFTCACLKKNGGYNIQTTPGGLMYVREWNNLQYASAAAFLLAVYS
DYLSAANTKLNCPDGWVPPQALLDFARSQADYILGKNSQGMSYLVGYGPKYPIRVHHRGA
SIASIFVQRSSVNCVQGFDSWYRRSQADPNVIHGALVGGPDHNDYYSDDRTNYEQSEPTL
SGTAPLVGLFSKLSGKLGSYGGGYSKPYQTTKPPASSYKATPTTYSPKQSGAPIEFLHSI
TANWMAWNTRYYRHKVIIKNNSQKPISDLKLKIEDLSGPIWGLNPTGQKNTYQLPQWQKT
LRAGQAYDFVYVQGGPQAKVSVLSYN
>LPS_classC|Thhalv10028514m
MGSKSTISILLLLLLLGLAQFAVSGHDYKQALSKSILFFEAQRSGHLPPNQRVSWRSHSG
LNDGKSSGVDLVGGYYDAGDNVKFGLPMAFTVTTMCWSIIEYGGQLESNGELGNAIDAVK
WGTDYFIKAHPEPNVLYGEVGDGKSDHYCWQRPEEMTTDRRAYKIDRNNPGSDLAGETAA
AMTAASIVFRRSDPSYSAELLRHAHQLFEFADKYRGKYDSSITVAQKYYRSVSGYNDELL
WAAVWLYQATNDKYYLDYLGKNGDSMGGTGWSMTEFGWDVKYAGVQTLVAKVLMQGKAGE
HTAVFERYQQKAEQYMCSLLGKSTKNIQKTPGGLIFRQRWNNMQFVTSASFLASVYSDYL
SSSKRNLRCSQGNISPSQLLDFSKSQVDYILGDNPRATSYMVGYGQNYPRQVHHRGSSIV
SFKVDQKFVTCRGGYATWYSRKGSDPNVLTGALVGGPDAYDNFADQRDNYEQTEPATYNN
APLLGVLARLISGSTGFDQLLPGVSPTPSPVIIKPAPVPKRKPTTPPAASSPSPITISQK
MTNSWVNERKVYYRYSTRLTNRSTKTLKNLKISITKLYGPIWGVAKTGNSFGFPSWMQSL
PAGQSMEFVYIHSASPANILVSKYSLE
>LPS_classC|mrna32087.1-v1.0-hybrid
MELSVVCRVVGYSNPGYRSNFLLSYLCVTLTRCKCVTTPPASMSLPSVVFFYVYAPLLNP
GVLQFVFVFHGDEYGLTLFSLPVDLSEFLADKPSDIASIDQCFSMEKFVRLVSLAPLLLL
LCFPLALAGHDYGAALSKSILFFEAQRSGVLPHNQRVTWRSHSGLYDGKASGVNLVGGYY
DAGDNVKFGLPMAFTVTMMSWSIIEYGKQMASSGELGHALDAVKWGTDYFIKAHPEPNVL
YGEVGDGNTDHYCWQRPEDMTTDRRAYKISPSNPGSDLAGETAAAMAAASIVFRRTNPAY
SRELLQHAYQLFDFADKYRGKYDSSITVAQKYYRSISGYNDELLWAAAWLYQASNNEYYL
NYLAVNGDSMGGTGWGMTEFGWDVKYSGVQTLVAKFLMQGKAGKHAAVFQKYTAKAEYFM
CSCLGKGSRNAQKTPGGLLFRQRWNNMQFVTSASFLATVYSDYLTSSRRTLKCASGNVAP
SELLSFAKSQVDYILGDNPRATSYMVGYGNNYPQQVHHRGSSIVSIKKDSSFVSCRGGYA
TWFSRKASDPNLLTGAIVGGPDAYDNFADQRDNYEQTEPATYNNAPLIGILARLGGGQSS
YNQLLPVVTSQPKQTPVPKLTPAAPASTSGPIAIAQKVTSSWVSKGVTYYRYSTTVTNKS
GKTLNNLKLTISKLYGPLWGLTKTGDSYVFPSWLNSLPAGKSLEFVYIHAASAANVLVSS
YSLA

>LPS_classC|mrna11058.1-v1.0-hybrid
MMFMRSCTKIVLVSLALLVLLGVEAATASEFNYGEALDKSLLFFEAQRSGKLPPNQRVKW
RGDSGLKDGLAQGVDLVGGYYDAGDHVKFGLPMAFTVTMLSWGAIEFRKEITDLDQLGQT
LWAIRWGTDYFIKAHPQPNVLWGQVGDGNSDHYCWERAEDMTTPRNAYKIDESHPGSDIA
GETAAALASAAMAFKPYNSSYSSLLLVHAKQLFSFADRFRGLYDETIEDAKEFYTSSGYS
DELLWAAAWLYEATNDDYYLKYVVDNAVYMGGTGWSVKEFSWDNKYAGVQILLTKVLLEG
RGGAYTSTLKQYQAKADYFACACLQKNDGYNVHTTPGGLLYVREWNNLQYVSSASFLLAV
YSDYLSAANAKLNCPEGEVQPQEILNFAKSQADYILGKNPKSMSYIVGYGAKYPVHVHHR
DASIPSISVLSAVVGCVQGFETWYHRTEGNPNVIYGGLVGGPDQNDNFSDDRSNYEGTEP
TISGTGPLVGLFSKLQSLNGGFNRGSPKPHTPTPSVYHNETTAPPKPADTHPIKFLHSIT
STWTIAKTSYYRHKVVLKNTSEKPITNMKLVLENLEGPLWGLSPTPQKNTYELPQWQKVL
QPGAECTFVYVQGGPQAKISIQSYN
>LPS_classC|Gorai.004G133700.1
MYMEKLMRLIEMTPLLLLLFLPSAFAGHDYNQALSKSILFFEAQRSGYLPHNQRVTWRAN
SGLNDGKASGVDLVGGYYDAGDNVKFGLPMAFTITMMSWSIIEYGKQMGANGELGHAMEA
VKWGTDYLIKAHPEPYVLYGEVGDGNSDHYCWQRPEDMTTNRHAYKIDPSNPGSDLAGET
AAAMAAASIVFRRSNPAYSTELLRHAHQLFEFADKYRGKYDSSITVAQKYYRSISGYNDE
LLWAAAWLYQASNNEYYLNYLGKNGDSMGGTGWAMTEFGWDVKYAGVQTLVAKFLMQGKA
GLHAPVFERYHQKAEYFMCSLIGKGGRNIQKTPGGLIFRQRWNNMQFVTSASFLATVYSD
YLASSRGSLKCAAVNVAPSELLSFAKSQVDYILGDNPRATSYMVGYGNNFPRQVHHRASS
IVSFKVDPKFVACRQGYATWYSRKASDPNVLTGAIVGGPDAYDNFADERDNYEQTEPATY
NNAPLLGILARLGGAHGGYNQLLPVVVPAPNPVVAKPKPAPKPKFTPTPATSSNPITIEQ
KMTTSWNAKGKTYYRYSTIVTNKSYKTLKDLKLSISKLYGPLWGLSKSGNSYGFPTWLNS
LPAGKSIEFVYIHSTSPADVSVSSYNLA
>LPS_classC|Gorai.008G254000.1
MGKLMRLISMAPLFLLLCLPFAFGGHDYNQALSKSILFFEAQRSGYLPHNQRITWRANSG
LNDGKASGVDLVGGYYDAGDNVKFGLPMAFTITMMSWSIIEYGKQMVANGELGHAMEAVK
WGTDYFIKAHPQPYVLYGEVGDGNSDHYCWQRPEDMTTDRRAYKIDPSNPGSDLAGETAA
AMAAASIVFRRSNPAYSRELLRHAYQLFEFADKYRGKYDSSITVAQKYYRSISGYNDELL
WAAAWLYQASNNKYYLNYLAKNGDSMGGTGWAMTEFGWDVKYAGVQTLVAKFLMQGEAGH
HAPVFEKYRQKAEYFMCSLIGKGSRNIQKTPGGLIYRQRWNNMQFVTSASFLATVYSDYL
TSYRGSLKCAAGNVAPSELLSFAKSQVDYLLGDNPRATSYMVGYGNNYPRQVHHRGSSIV
SIKVNPKFVACRQGYATWYTRKASDPNVLTGALVGGPDAYDNFADERDNYEQTEPATYNN
APLLGILARLAGGHGGYNQLLPVVAPAPNPVIAKLKPAPKPKRTPTPASSSSPITINQKM
TTSWNHKGKTYYRYSTVVTNKSYKTVKALKLSISKLYGPIWGLTKSGNSYGFPEWLNTLP
AGKSLEFVYIHAASPADVSVSSYNLA
>LPS_classC|Gorai.005G210200.1
MNNFNIVACLILLGFQAAIVLAEFNYGEALDKTFMFLEAQRSGKLPFDQRVKWRGDSGLK
DGALQGVDLVGGYYDAGDHVKFGLPMAFSVTMLAWGTIEYRKEITNLNQMGHTLWAIRWG
TDYFIKAHTQPNVLWGQVGDGDSDHYCWERAEDMTTPRTAYKLDEAHPGSDLAGETAAAL
AAAAIAFKPYNSSYSELLLVHAKQLFSFADKFRGLYDDSIQCAKQFYTSSGYSDELLWAA
TWLFRATGDEHYLKYVVDNAVYMGGTGWAVKEFSWDNKYAGVQILLSKVLMEQKGGTYTS
TLKQYQAKADYFACACLQKNDGYNVHLTPGGLMYVHEWNNLQYASAASFLLAVYSDYLSA
ANAKLTCPDGQIQPHEVLNFAKSQADYILGKNPKSMSYLVGYGPKYPTHVHHRGASIASI
SVLPSMVSCVQGFEAWYRRPETDPNVIYGALVGGPDQNDGFNDDRSSYEQTEPTLSGSAP
LVGLFSKLESLSGNKGPYHKRPTTEQPSQNYHHQETSVPSTKSPGVPPVRFLHSITNTWN
VGKTTYYRHKVVIKNTSEKPITDLKLVIEDLSGNLWGLSPTPVKNTYELPPWLKVLNPGS
DCSFVYIQEGPQAKVSVLSYQ
>LPS_classC|Gorai.003G080800.1
MEKSMSMAPLLLMVLCLPFALGWHDYNQALSKSILFFEAQRSGYLPHNQRVTWRANSGLN
DGKASGVDLVGGYYDAGDNVKFGLPMAFTITMMSWSIIEYGKPMAANGELGHAMEAVKWG
TDYLIKAHPEPYVLYGEVGDGNTDHYCWQRPEDMTTDRHAYRIDPSNPGSDLAGETAAAM
AAASIVFRRSNPAYSSELLHHAYQLFDFADKYKGKYDSSITVAQKYYRSVSGYNDELLWA
AAWLYQASNNQYYLNYLGKNGDSMGGTGWAMTEFGWDVKYAGVQTLVAKFLMQGKAGMHA
PVFERYHQKAEHFMCSLIGKGTRNVQKTPGGLMFRQRWNNMQFVTSASFLATVYSDYLAS
SKGTLRCAAGNVAPTQLLSFAKSQVDYLLGDNPRGTSYMVGYGNNFPRQVHHRGSSIVSI
KVDSKFIACRQGYAAWYTRKASDPNVLTGAVVGGPDAYDNFADERNNYEQTEPATYNNAP
LLGILARLGSGHSGYNQLLPEAVPVPKPVAAKPKAEPKAKSTPNPATTSSPIFIQQKMTT
SWNEKGRTYYRYSIVMTNKSSKTLNDLKLSISKLYGPIWGLTKSGNSYGFPTHLNSLPAG
KSLEFVYIHAASPADVSVSSYNLA
>LPS_classC|Lus10003888
MAAASLFLLFILISFQYAFAGHDYGQALSKSILFFEAQRSGFLPHNQRVTWRSNSGLADG
KASGVDLTGGYYDAGDNVKFGLPMAFTVTMMSWSIIEYGKQMAASGELRNAMEAIKWGTD
YFIKAHPEPDVLYGEVGDGTTDHYCWQRPEDMTTDRRAYRIDPSNPGSDLAGETAAAMAA
ASVVFRHSDPAYSSELLNHAYQLFDFANKHRGKYDSSITVAQKYYRSISGYNDELLWAAA
WLYQASSNEYYLNYLASNGDSLGGTGWAMTEFGWDVKYAGVQTLVSKILMQGRGGRHAPI
FEKYQQKAEYFMCSCLGKEGRSIQKTPGGLIFRQRWNNMQFVTSASFLATVYSDYLSSAR
KNLHCSSAAVFPSDLLAFAKSQVDYILGDNPRATSYMVGYGNNYPQQVHHRASSIVSYKK
DPSPISCRGGYATCSSGKASDPNLLTGAIVGGPDAYDNFADQRDNYEQTEPATYNNAPLV
GILARLNAGHSGYNQLLPEAVLPAPAQKVETPKATVIPAPEAASTSAPIAIKQKMTASWS
HQGETYYRYSTIVTNNSPKAVNNLKLYINKLYGPVWGVTKSGDSYGFPAWIKSLAAGKSI
EFVYIHTAPAADVSVSSYTLA
>LPS_classC|Lus10017402
MKNKLNLSPCAAAAICNLLLCSHMVLGLAQGLNYADALDKTFLFLEAQRSGKLPLTDQRV
KWRGDSGLRDGHLQGVDLVGGYYDAGDHVKFGLPMAFSVTMMAWGAVDFDQDIISTDQMG
NTLRAIRWETDYFLKAHTQPNVLWAQVGDGDSDHYCWERAEDMTTPRTSYKLDQNNPGSD
LAGETAAALAASALAFKPYNSSYSNLLLAHAKQLFSFADRFRGLYDDSIQNAKQFYTSSG
YSDELLWASTWLYRATGDEYYLKYAVDNAVYMGGTGWAVKEFSWDNKYAGVQILLSKILL
EGRSGQYTQTLKQYQAKAGYFACACVQKNEGYNIHKTPGGLMYVREWNNMQYVSAAAFLT
AVYSQYLTSSNAKLTCPRGQLVEPRELLDFAKSQADYILGKNPRAMSYMVGYGQQYPIHV
HHRDANPNVVHGALVGGPDQKDNFSDQRANYEQTEPTLTASAPLIGLFSKLQSASGNRGY
QPKASPVTHYTKPTPAPKTVTGSHVPLAFMHSITQSWTVGTMTYYRHKVTIKNTSLKPIT
NIKLVAQNLLGPIWGLTPAPEKDTYVLPTWVKVLQPGYEVNFVYVQGGPQAKFSVLSYE
>LPS_classC|Lus10010201
MKNKFNISPSAAAAICNLLLCSHMVLGLAQGLDYGDALDKTFLFLEAQRSGKLPLTDQRV
KWRGDSGLRDGHLQGVDLVGGYYDAGDHVKFGLPMAFSVTMMAWGAVDFEKDIVLTDQMG
NTLRAIRWGTDYFLKAHTQPNVLWAQVGDGDSDHYCWERAEDMTTSRTSYKLDQNNPGSD
LAGETAAALAASALAFKPYNSSYSNLLLAHAKQLFSFADRFRGLYDDSIQNAKQFYTSSG
YSDELLWAATWLYRATSDEYYLKYCADNAVYMGGTGWAVKEFSWDNKYAGVQILLSKILL
EGRGGQYTQTLKQYQAKADYFACACVQKNDGYNIHKTPGGLMYVREWNNMQYVSAAAFLT
AVYSQYLTASNAKLTCPRGQLVEPRELLGFAKSQADYILGKNPKSISYMVGYGQQYPIHV
HHRGASIASIFLLRSSVECVQGFETWYRKADANPNVVYGALVGGPDQNDNFSDQRANYEQ
TEPTLTASAPLIGLFSKLQSASGNRGYQPKASPVTHYTKPTPAPKTVTGSHVPLAFLHSI
TQSWTVGTTTYYRHKVTIKNMSQKPITSIKLVAQNLLGSIWGLTPAPEKDTYVLPEWVKV
LQPGSEINFVYVQGGPQAKFSVLSYQ
>LPS_classC|Lus10001833
MAAASLFLLFILSSFQHAFAGHDYGQALSKSILFFEAQRSGFLPHNQRVTWRSNSGLADG
KASGVDLTGGYYDAGDNVKFGLPMAFTVTMMSWSIIEYGKQMAASGELRNAMEAIKWGTD
YFIKAHPEPDVLYGEVGDGTTDHYCWQRPEDMTTDRRAYRIDPSNPGSDLAGETAAAMAA
ASIVFRHSDPAYSHELLNHAYQLFDFANKHRGKYDSSITVAQKYYHSISGYNDELLWAAA
WLYQASSNEYYLNYLAANGDALGGTGWAMTEFGWDVKYAGVQTLVSKILMQGRAGRHAPV
FEKYQQKAEYFMCSCLGKGRSIKKTPGGLIFRQRWNNMQFVTSASFLATVYSDYLSSARK
NLHCSSAAVSPSDLLAFAKSQVDYILGDNPRATSYMVGYGNNYPQQVHHRASSIVSYKKD
PSPISCRGGYATWFSRKESDPNLLTGAIVGGPDAYDNFADQRDNYEQTEPATYNNAPLLG
ILARLSAGHSGYSQLLPEAVLPAPAQKVETPKATVIPAPASTSGPFSIKQKMTASWSHQG
ETYYRYSTIVTNNSPKAVSNLKLYINKLYGPVWGVTKSRDSYGFPAWIKFLAAGKSIEFV
YIHTAPAADVSVSSYSLT
>LPS_classC|Lus10032377
MSAAPLLLLSLLCSFTSVFAGHDYGQALSKSILFFEAQRSGFLPHNQRITWRSNSGLNDG
KASGVDLVGGYYDAGDNVKFGLPMAFTVTMMSWSIIEYGKQMASSGELRNAMEAVKWGTD
YFIKAHPEPNVLYGEVGDGTTDHYCWQRPEDMTTDRRAYRIDPSNPGSDLAGETAAAMAA
ASIVFRRSNPAYSRELLNHAYQLFDFANKYRGKYDSSITVAQKYYRSVSGYNDELLWAAA
WMYQASNNQYYLSYLAENGDSMGGTGWGMTEFGWDVKYAGVQTLVSKFLMQGRAGKYAPV
FEKYQQKAEYYMCSCLGKGSRNIQKTPGGLIFRQRWNNMQFVTSASFLATVYSDYLSSSR
KSLHCSAGTASPSDLLGFAKSQVDYILGDNPRATSYMVGYGNNYPQQVHHRASSIVSYKK
DPRPISCRGGYATWFSSKSSDPNQLTGAIVGGPDAYDNFADERDNYEQTEPATYNNAPLL
GILARLGAGHGGYNQLLPEVVPAPSQERKAPVKAPVKAPVDKYTPAPVSNSAPIAIKQKV
TTSWNHQGKTYYRYSAIVTNYSPKPLNNIKLYINKLYGPIWGLTKYGNSYGFPAWIKSLP
AGKSMEFVYIHTAPYADVSVSTYTLA
>LPS_classC|MDP0000276676
MEKFVRVISMAPLLLLLCLPFALAGHDYGQALSKSILFFEAQRSGFLPRNQRVTWRSNSG
LYDGKANGVDLVGGYYDAGDNVKFGLPMAFTVTMMSWSIIEYGKQMAASGELGHAMEAVK
WGTDYFIKAHPEPNVLYGEVGDGNTDHYCWQRPEDMTTNRRAYKISPSNPGSDLAGETAA
AMAAASIVFRRSNPTYSRELLRHAYQLFDFADKYRGKYDSSINVAQKYYRSISGYNDELL
WAAAWLFQASNNQYYLDYLGNNGDSLGGTGWGMTEFSWDVKYSGVQTLVAKFLMQGKAGR
HTAVFEKYQQKAEYFMCSCVGKGSRNAQKTPGGLIYRQRWNNMQFVTSSSFLITVYSDYL
TSSRRTLKCASGNVAPNELLSFAKSQVDYILGDNPRATSYMVGYGNNYPQQVHHRASSIV
SYKKDSSFVSCRGGYATWFSRKASDPNLLTGAIVGGPDAYDNFADQRDNYEQTEPATYNN
APLLGILARLHAGHGGYNQLLPVVPTQPKSAALPKPKAAPEPKVTPATPAPSSSPIAISQ
RKTTSWTSKGVTYYRYSAIVTNKSAKTLTNLKLSVSKLYGPIWGLAKAGNSYVFPSWINS
LPAGKSMEFVYIHSASPANVLVSSYSLA
>LPS_classC|MDP0000826600
MTRNCNLAPCVLLALLLLGILHLESATATDFTYGEALDKTLMFFEAQRSGKLPETQRVNW
RGDSGLKDGLAQGVNLVGGYYDAGDHVKFGLPMAFTVTMLSWGAVEYRKEISDLAQLGQT
LRAIRWGTDYFMKAHPQPNVLWGQVGDGDSDHYCWERAEDMTTPRTAYKTDESHPGSDLA
GETAAALASAAIAFKPYNSSYSALLLVHAKQLFTFADRFRGLYDESIGTAKNFYTSSGYS
DELLWAAAWLFEATNDQYYLKYVVDNAVYMGGTGWAVKEFSWDNKYAGVQILLSKVLLEG
RGGAYTSTLKQYQAKADYFACACLQKNDGYNVQKTPGGLLYVREWNNLQYVTSATFLLAV
YSDYLSAANAKLTCPDGQAQPQELLNFAKSQADYILGKNPNSMSYIVGIGQNYPVHVHHR
GASMPSVFTLHSAVECVQGFETWYQRPEANPNVIYGALVGGPDQNDNFSDDRSSYEQTEP
TLSGTGPLVGLLSKLQSLNGIHPSYNKGTPNSQPTIPREGANDHEEQNPVQAPETPIKLI
HSIGNTWTVGKTTYYRHKVVLKNTSQKPISDVKLEIEDLKGSVWGLIPTPEKNIYELPQW
HKVLQPGSECIFIYVQGGSQANVSIVSYH
>LPS_classC|MDP0000131267
MEKFVRVVSMAPLFLLLCFPFALAGHDYGQALSNSILFFEAQRSGFLPPNQRVTWRSNSG
LYDGKANGVDLVGGYYDAGDNVKFGLPMAFTVTMMSWSIIEYGSQMAASGELXHAMDAVK
WGTDYFIKAHPEPNVLYGEVGDGNTDHYCWQRPEDMTTNRQAYKISPSNPGSDLAGETAA
AMAAASIVFRRSNPAYSRELLSHAYQLFDFADKYRGKYDSSITVAXKYYQSXSGYNDELL
WAAAWLFQASNNQYYLDYLGNNGDSMGGTGWSMTEFGWDVKYPGVQTLVAKFLMQGKAGS
HTAVFQKYQQKAEYFMCSCVGKGSQNAQKTPGGLIYRQRWNNMQFVTSASFLATVYSDYL
TSSRSTIQCASGNVAPNELLSFAKSQVDYILGDNPRATSYMVGYGNNYPQQVHHRASSIV
SYKKDSSFVSCRGGYATWFSRKASDPNLLTGAIVGGPDAYDNFADQRDNYEQTEPATYNN
APLLGILARLNAGHGGYNQLLPVVTTQPKAAPLPEVAPASPAPSSSPIAISQRKTTSWIS
KGVTYYRYSAIVTNKSAKELTNLKLSVSKLYGPIWGVTKYGNSYGFPSWINSLPAGKSME
FVYIHSASPANVLVSSYSLA
>LPS_classC|cassava4.1_003698m
MEKHFRLISMTPLFLLLCFPFAFAGHDYGQALSKSILFFEAQRSGYLPHNQRVTWRANSG
LNDGKASGVDLVGGYYDAGDNVKFGLPMAFTITMMSWGIIEYGKQMAASGELGHAMAAVK
WGTDYLIKAHPEPNVLYGEVGDGNSDHYCWQRPEDMTTDRRAYRIDPSNPGSDLAGETAA
AMAAASIVFRRSNPAYANELLGHAHQLFYFANKYRGKYDSSITVAQKYYRSISGYNDELL
WAAAWLYQATNNHYYLSYLGENGDSMGGTGWGMTEFGWDVKYAGVQTLVAKFLMQGKAGH
YAPVFERYQQKAEYFMCSCLGKGSRNVQKTPGGLLFRQRWNNMQFVTSASFLATVYSDYL
ASAGRSIKCASGVVAPSELLSFAKSQVDYILGDNPRATSYMVGYGNNYPRQVHHRASSIV
SIKVNPSFVSCRGGYATWFSRKASDPNVLAGAIVGGPDAYDNFADERDNYEQTEPATYNN
APILGILARLNGGHGGYNQLLPVVVPAPTHQKPASHPKITPAPASNSAPISVEQKMTTSW
NAKGRTYYRYSTIVTNKSAKTLTDLKLSISKLYGPIWGLTKSGDSYAFPSWLESLPAGKS
LEFVYIHAASAADVSVSSYDLA
>LPS_classC|Migut.D01909.1.p
MVSLSPSYTSLILLVGLLFSEATIVNSFDYGDALDKTLLFFEAQRSGKLPASQRVKWRGD
SGLSDGYAQGVNLVGGYYDAGDHVKFGLPMAFTVTMLSWSAVDFSGDLVSVNQMAHTLEA
IKWGTDYFIKAHPKPFVLWGQVGDGASDHYCWQRAEDMTTSRTAYKLDPENPGSDLAGET
AAALAAASLAFKPYDSTYSELLLVHAKQIFSFANRFRGFYDESIGNAKQFYTSSSYADEL
LWAATWLYRATKDEYFLKYVVDNCVSLGGTGLAVKEFSWDNKYAGIQILLSKILLDGAGG
QYTATLQQYQAKADYFACACLQKNDGYNVKMTPGGLLYVREWNNLQYTASSAFLLAVYSD
YLAKSKSVVKCPSVQVQPQELLTFAKSQADYILGKNPKSMSYLVGFGQSYPLHVHHRGAS
ITSISLLKSAVGCVEGFESWYKRVEADPNVIYGALVGGPNANDEYFDSRSNYEQSEPTIS
GTAPLVGLFSRLHRLPAAAPVEFLHSITSTWTVGTETYYRHKVIIKNVSQKPITQLRLHF
DSLTGSLWGLSPTQEKNTYELPEWLKVLEPSSECTFVYIQGGAQAKISIQNYH
>LPS_classC|Medtr4g074960.1
MKNLNISLCMVMAVVLVGLVGSVPLGFNYGDALDKSLMFFEAQRSGKLPLQQQRVKWRAD
SGLKDGIQQGVDLVGGYYDAGDHVKFGLPMAYSVTMLAWGAIEFSKEITGLNQMGHTLWA
IKWGTDYFIKAHPQPNVLWGQVGDGTSDHYCWERAEDMTTSRTAYKIDEQHPGSDLAGET
AAALASAAIAFRPYNSSYSNLLLVHAKQLFTFADRYRGLYDESISSAKQFYDSSGYSDEL
LWAAAWLHRATGDEYYLKYVVDNAVYMGGTGWAVKEFSWDNKYAGVQTLLSKVLLEGKAG
PYASTLKQYQAKADYFSCACLQKNDGYNVQKTPGGLLYLHEWNNMQYASSAAFLLAVYSN
YLSAAKAQLNCPEGQIQPQELLNFVKSQADYILGKNPEDMSYLIGYGPKYPIHVHHRGSS
IASVFSLHSEVGCAQGFDAWYNRIEPNPNVIHGGLVGGPDRNDDYTDDRSNYEQSEPTLS
GSAPLVGIFAKLQSSYGNIGTTNLYNNPSKKTNLYKEPTPKTPQGAPVDFLHSISSSWTV
GTTTYYRHKVIIKNTSAKPVSDLKLVVENLSGSVWGLSPTGEKNTYELPQWHKVLNPGSE
CMFVYVQGGPQAKILIQSFH
>LPS_classC|Medtr8g099410.1
MEKLTQLVSMLPLFFLLLPSLSFAGGHDYGQALSKSIMFFEAQRSGYLPHNQRVSWRSHS
GLQDGKASGVDLVGGYYDAGDNVKFGLPMAFTVTMMSWSIIEYGKQMASSGELGHAMEAV
KWGTDYFIKAHPQPNLLYGEVGDGNTDHKCWQRPEDMTTDRRAYKVDPSNPGSDLAGETA
AAMAAASIVFRRSNPAYSRELLRHAYELFDFADKYRGKYDSSITVAQKYYRSISGYNDEL
LWAAAWLYQASNNQYYLDYLGRNGDSMGGTGWQMTEFSWDVKYPGVQTLVAKFLMQGKAG
VHAPVFEKYLQRSEYFMCSCIGKGTRNIQKTPGGLIYRQRWNNLQFATSSSFLATVYSDY
LASSGRNLKCASGNVPSSQLLSFAKSQVDYILGDNPRATSYMVGYGNNYPQRVHHRGSSI
VSIKANPNFVSCNGGYATWFSSKKSNTNILTGAIVGGPDAYDDFADERKNYEQTEPATYN
NAPLIGVLARLSGGHGGYNQLLPVAEPVRKPVVTKQHSFTKPKTIPSPASWSGPISIQQK
MTSSWVANGRTYYRYSTIVTNKSTKNLKSLNLSISKLYGPIWGLTKFGDSYTFPAWINSL
SAGKSLEFVYIHSTTPADVSVANYSLA
>LPS_classC|ppa022524m
MRNCKLTPCVLVALLLVGVLHLEAAMATDFTYGEALDKSLMFFEAQRSGKLPSDQRVKWR
GDSGLTDGLAQGVNLVGGYYDAGDHVKFGLPMAFTVTMLSWGAIEFRKEITDLAQMGQTL
WAIRWGTDYFMKAHPQPNVLWGQVGDGDSDHYCWERPEDMTTPRTAYKIDENHPGSDLAG
ETAAALASAAIAFQPYNSSYSALLLVHAKQLFTFADRFRGLYDESIGSAKNFYTSSGYSD
ELLWAAAWLYQATNEEYYLKYVVDNAVYMGGTGWAVKEFSWDNKYAGVQILLSKVLLEGK
GGAYTSTLKQYQAKADYFACACLQKNEGYNVYKTPGGLLYVREWNNLQYVTSASFLLAVY
SEYLSAANAKLTCPEGQIQPQELLSFAKSQADYILGKNPKSMSYIVGFGSKYPVHVHHRG
ASIPDVSVLQSVVGCVQGFETWYHRPQANPNVIYGALVGGPDQNDNFSDDRSSYEETEPT
LSGSGPLIGLFSKLQSTPIKFIHSISNTWSIGKMTYYRHKVILKNTSQKPVTDVKLMIEN
LQGPLWGLSPTPEKNTYELLQWQKVLQPASECTFVYIQGGPQAKISILSYH
>LPS_classC|ppa002939m
MEKFVRLISMAPLLLLLCFPLALAGHDYGQALSKSILFFEAQRSGFLPHNQRVTWRANSG
LYDGKASGVDLVGGYYDAGDNVKFGLPMAFTVTMMSWSIIEYGKQMAASGELSHAMEAVK
WGTDYFIKAHPEPYVLYGEVGDGNTDHYCWQRPEDMTTDRRAYKISPSNPGSDLAGETAA
AMAAASIVFRHSNPAYASELLRHAHQLFDFADKYRGKYDSSITVAQKYYRSISGYNDELL
WAAAWLFQATNNQYYLNYLGNNGDSMGGTGWGMTEFGWDVKYPGVQTLVAKFLMQGKAGR
NTAVFEKYQQKAEYFMCSCIGKGSRNAQKTPGGLIFRQRWNNMQFVTSASFLATVYSDYL
TSAGKTLSCAAGNVAPSELLSFAKSQVDYILGDNPRATSYMVGYGNNFPQQVHHRASSIV
SYKKDSSFVSCRGGYATWFSRKASDPNLLTGAIVGGPDAYDNFADQRDNYEQTEPATYNN
APLLGILARLNAGHGGYNQLLPVVTTQPKVAPLPKITPVAPASSSSPIAIQQKLTTSWVS
KGVTYYRYSTVVTNKSAKTLTNLKLSVSKLYGPIWGLTKAGDSYVFPSWINSLSAGKSLE
FVYIHSASPAVVAVSSYSLA
>LPS_classC|Potri.001G092200.1
MEKFVRLISMAPFFLLLCLPFALAGHDYGQALSKSILFFEAQRSGYLPHNQRVTWRSNSG
LNDGKASGVDLVGGYYDAGDNVKFGLPMAFTITMMSWSIIEYGKQLGSSGELGHAMNAVK
WGTDYLIKAHPQPDVLYGEVGDGNTDHHCWQRPEDMTTDRRAYKIDPSNPGSDLAGETAA
AMAAASIVFRRSNPSYANELLTHARQLFDFADRYRGKYDSSITVAQKYYRSVSGYNDELL
WAAAWMYQATNNQYYLNYLGNNGDSMGGTGWGMTEFGWDVKYAGVQTLVAKFLMQGKAGH
HAPVFEKYQQKAEYFMCSCLGKGSRNVQKTPGGLIFRQRWNNMQFVTSASFLTTVYSDYL
ASAGRNLNCAAGNVAPTQLLAFAKSQVDYILGDNPRATSYMVGYGNNYPRQVHHRGSSIV
SYKVDPTFVTCRGGYATWFSRKGSDPNLLTGAIVGGPDAYDNFADERDNYEQTEPATYNN
APLLGLLARLSGGHGGYNQLLPVVVPAPIEKKPAPQTKITPAPASTSAPVAIVQKTTATW
IAKGKTYYRYSTIVTNKSAKELKDIKLSISKLYGPLWGLTKSGNFYAFPSWITSLAAGKS
LEFVYVHSASAADVSVSSYTLA
>LPS_classC|Potri.003G139600.1
MVKFARLISMAPLLLLLCFPLAFAGHDYGQALSKSLLFFEAQRSGYLPHNQRVTWRANSG
LNDGKASGVDLVGGYYDAGDNVKFGLPMAFTITMMSWSIIEYGKQLGSSGELGNTMDAVK
WGTDYLIKAHPQPYVLYGEVGDGNTDHYCWQRPEDMTTDRRAYKIDPSNPGSDLAGETAA
AMAAASIVFRHSNPTYANELLTHAHQLFDFADKYRGKYDSSISVAQKYYRSVSGYNDELL
WAAAWLYQATNNQYYLDYLGNNGDSMGGTGWGMTEFGWDVKYAGVQTLVAKFLMQGKAGH
HAPVFEKYQQKAEYFMCSCLGKGTRNVQKTPGGLIYRQRWNNMQFVTGASFLGAVYSDYL
ASAGRNLNCAAGNVAPSQLLTFAKSQVDYILGDNPRATSYMVGYGNNYPRQVHHRGSSIV
SYKVDPTFVSCRGGYATWFSRKGSDPNLLTGAIVGGPDAYDNFADERDNYEQTEPATYNN
APLLGLLARLSGGHGGYNQLLPVVVPGPIEKKPAPQSKVTPAPASTSAPISIAQKMTTTW
IAKGKTYYRYSITVTNKSAKELKDIKLSISKLYGPLWGLTKSGNSYAFPSWMSSLPAGKS
LEFVYIHSASAADISVSSYSLT
>LPS_classC|Potri.007G071200.1
MKSLNFGGLCLLLGVLVLEALIAEGFNYGDALDKTLMFFEAQRSGKLPANQRVKWRGDSG
LKDGYLQGVNLVGGYYDAGDHVKFGLPMAYTVTMLAWGAIDFRKEITELDQMGNALWSLR
WGTDYFMKAHTQPNVLWAQVGDGDSDHYCWERAEDMTTPRTAYKLDQNHPGSDLAGETAA
ALAASAIAFKPYNSSYSNLLLLHAKQLFTFADKYRGLYDDSIQNAKQFYTSSGYSDELLW
AAAWLYRATDDEYFLKYVVDNAVYMGGTGWAVKEFSWDNKYAGVQILLSQILLEGRGGAY
TSTLKQYQAKANYFACACLQKNDGYNIHKTPGGLMYVREWNNLQYASSAAFLLAVYSDSL
SAANAKLTCPEGQIPPQALLDFARSQADYFLGKNPKSMSYLVGYGQQYPIHVHHRGSSIA
SIFSLQSTVECVQGFEKWYRRPEGNPNVIHGALVGGPDQNDNFSDDRSNYEQTEPTLSGC
APLVGLFSKLQTPVPRPTTPHSYQETQKTQEPYRSHEAPVEFLHSITKTWTVGPTTYYRH
KVIIKNKSEKPIKDLKLVIEDLSGSIWGLNPTQQRNTYELPQWQKVLQPGSECSFVYVQG
GPQAKVTVQSYN
>LPS_classC|Pavir.Cb01721.1.p
MARNVMPLLGILALASAVGMASAAGGHDYALALKKSILYFEAQRSGVLPPNQRVTWRENS
GLFDGKANGVDLVGGYYDAGDNVKFGLPMAFTVTMMSWGILEYGKQMAAAGELRNAMDAV
KWGTDYFIKAHPEPDVLYGEVGDGDTDHSCWQRPEDMSTSRQAFRIDPQNPGSDLAGETA
AAMAAASLVFRNTYPGYANLLLEHSKQLFTFADKYRGKYDASITVARNYYGSFSGYGDEL
LWAAAWLYEATEEGCYLEYLARNGDALGGTGWSINQFGWDVKYPGVQVLAAKFLLEGRAG
AHAATLQRYRQNAEFFVCSCVGKGAVNVPRTPGGMMYHQRWNNLQFVTSASFLLTVYADY
ATRLPGSGGGGVRCPGGAARPYEILAFVRSQVNYILGDNPRGTSYMVGYGGSFPRQVHHR
GASIVSVRKDPSFVSCQEGYSSWYPRQAGNPNVLEGAVVGGPDEYDDFADERNNYEQTEA
ATYNSAPLLGVLARLSGACGTGLEEYQLPPAAAVNQTTSSPHRRRRPHHGPPSPIEIEQN
ATRTWATRRATYRRYSVTVTNRSRKTVRELHLGVSELRGRLWGLDEARYGYVPPKWLPAL
RAGESLRFVYVQPGTTPANVWVTGYKLV
>LPS_classC|Pavir.Ca00497.1.p
MARNVMALLGFLALASAVGMASAAGGHDYALALKKSILYFEAQRSGVLPPNQRVTWRENS
GLFDGKANGVDLVGGYYDAGDNVKFGLPMAFTVTMMSWGILEYGKQMAAAGELRNAMDAV
KWGTDYFIKAHPEPDVLYGEVGDGDTDHSCWQRPEDMSTSRQAFRIDPQNPGSDLAGETA
AAMAAASLVFRGTYPGYANLLLEHSKQLFAFADKYRGKYDASITVARNYYGSFSGYGDEL
LWATEEGCYLEYLARNGDALGGTGWSINQFGWDVKYPGVQVLAAKFLLQGRAGAHAATLQ
RYRQNAEFFVCSCVGKGAVNVPRTPGGMMYHQRWNNLQFVTSASFLLTVYSDYATRLPGS
GGGVRCPGGAARPYEILAFVRSQVNYILGDNPRGTSYMVGYGGSFPRQVHHRGASIVSVR
KDPSFVSCQEGYSSWYPRPAGNPNVLEGAVVGGPDEYDDFADERNNYEQTEAATYNSAPL
LGVLARLAGACGTGLEEYQLPPPAAGENQTTSSSPPRRRRPHHGPPPSPIEIEQNVTRTL
ATRRATTYRRYSVTVTNRSRKTVRELHLGVSELRGRLWGLDKARYGYVPPRWLPALRAGE
SLRFVYVQPGAPANVWVTGYKLV
>LPS_classC|Pavir.Ea00142.1.p
MPMPSLSFLPRLSSLWALSAMARGRGGGGSRGAAGRMAVVPGRLALFVLAAAAQVACAAA
AGHDYGEALSKSILYFEAQRSGRLPGGQRVGWRADSGLLDGKANGVDLVGGYYDAGDNVK
FGLPMAFTVTMMSWSVVEYGEQMAAAGELGHALEALRWGTDYFVKAHPEANVLYGEVGDG
DSDHGCWQRPEDMTTSRQAYRLDPQHPGSELAGETAAAMAAASLVFRSSDPGYANQLLQH
SKQLFEFADKYRGRYDSSITVARKYYASSSGYGDELLWAAVWLYKASGDGQYLDYLANNA
DALGGTGWSINEFGWDVKYPGVQVLAAMLLLRGKAGGAHADVLRRYKQKADLFACSCLGR
AGATNVRRTPGGMIYLQSWNNVQFVTSASFLLAAYGDHLAAARQAAQCPSGAAAAQPAEL
LAFARSQVDYILGSNPRATSYMVGYGATFPQQAHHRGASIVSVKADPSFVSCQGGFNSWY
HRRGSNPNLLVGATVGGPDEYDNFADERDNYEQTEATTYNNAPLMGVLARLHGGGRRFGR
SSSLADEVSATTLKNDNQTSLPPPSLAAAAAEDASPIEIEQKATASWTERGKTYHRYAVT
VTNRSPKTVHELHIGISKLSGKVWGVDKARYGYVLPSWLPSLPAGKSAAFVYIQAAPPAH
VWVTGYKIL
>LPS_classC|Pavir.Eb00189.1.p
MAGGRGGGGSCGVAGSLTLLVLAAAAQVACAAAAGHDYGTALSKSILYFEAQRSGRLPGG
QRVAWRANSGLLDGKANGVDLVGGYYDAGDNVKFGLPMAFTVTMMSWSVLEYGDQMAAAG
ELGHALEAVRWGTDYFVKAHPEADVLYAEVGDGDSDHDCWQRPEDMTTSRQAYRLDPQHP
GSELAGETAAAMAAASLVFRTSDPGYANQLLQHSKQLFDFADKYRGRYDSSITVARNYYA
SSSGYGDELLWAAAWLYQASGDRRYLDYLANNADALGGTGWSINQFGWDVKYPGVQVLAS
MVLLRGKAGGGAHADVLRRYKQKADLFACSCLGRAGASNVRRTPGGMIYHQSWNNVQFVT
SASFLLAAYGDHLAAARQAAQCPSGAAAQPAELLAFARSQVDYILGSNPRATSYMVGYGA
TYPQQAHHRGASIVSIKADPAFVSCQGGYSSWYHRRGSNPNLLVGATVGGPDEYDNFADE
RDNYEQTEATTYNNAPMMGVLARLAAGHAGGRRFGHSLADEVSASSLKSDNQTSRPPPSL
AAEHASPIEIEQNATASWTERGKTYHRYAVTVTNRSPKTVHELHIGISRLYGKVWGVDKA
RYGYVLPSWLPALPAGKSAAFVYVQAAPPADVWVTGYKLL
>LPS_classC|Pavir.Ga00244.1.p
MARLMTTGTLVMAAAALLLLAAAADASSYDYAGAFDKCLQFFEAQRSGKLPADRRVKWRG
DSALTDGFSQGVDLVGGYYDSGDHVKFGFPMAYAVTMLSWGVLEFDKEMVAANNLQRALD
AIRWGTNYFIKAHTEPNGLWVQVGDGDSDHLCWERAEDMSTPRTAFKIDINHPGSDVAGE
TAAALAAAAKAFRPYDSMYADLLLLHAKKLFTFADTFRGRYDDSLQSAKKFYPSESGYQD
ELLWAAAWLYEATGDEDYLRYVSQNAEAFGGTGWSVLEFSWDNKYAGLQVLLSKVLFEGR
GAGDYADTLRQFQAKAEFFLCACLQKNNGHNIKLTPGGLLYVDDWNNMQYVSSSTFVLTV
YADYLAVSRGALKCPDGEVKPAEIVRFAKSQVDYVLGNNPRGMSYMVGYGSYFPTHVHHR
GASIPSVSDDKSTVGCMDGFDKYYNSKGADPNVLHGAIVGGPDANDGFVDDRCNYQHAEP
TIAGNAPICGVFARLASEPADAASGDNSPAPSYSPPHDSSPSSKGSPLEFVHTVSNSWTT
NGVEYYRHVVTGKNTCGHPITYLKLHIKGLFGPIYGVSAAKEKDAYEFPPWLARLGAGEQ
FAIVYIQGGPAAKISVVNYKTA
>LPS_classC|Phvul.002G297600.1
MEKLICISPFLLLLLSLPFSSAGHDYGQALSKSLLFFEAQRSGYLPHNQRVTWRAHSGLQ
DGKASGVDLVGGYYDAGDNVKFGLPMAFTVTMMSWSIIEYGKQMAANGELGHAMEAVKWG
TDYFIKAHPQANVLYGEVGDGNTDHYCWQRPEDMTTDRHAYKIDPSNPGSDLAGETAAAM
AAASIVFRRSNPAYSHELLSHAYQLFDFADKYRGKYDSSITVAQKYYRSISGYNDELLWA
AAWLYQASNNQYYLDYLGRNGDSMGGTGWSMTEFGWDVKYAGVQTLVAKFLMEGKAAHHA
PVFERYQQKAESFMCSCLGKGSRNVQKTPGGLIFRQRWNNMQFVTSASFLATVYADYLTS
SRTNLRCNSGNVAPAELLSLAKSQVDYLLGNNPRATSYMVGYGNNFPQRVHHRGSSIVSI
KANPSFVSCRGGYDTWFSSKKSDPNLLTGALVGGPDAYDDFADERDNYEQTEPATYNNAP
LIGILARLSGRGGYNQLLPVVPAPKPIAVKPQPSPNTKTTPSPVSWSSPISIEQKVTTSW
VANGKTYYRYSTVVTNKSNKSLNSLNLSISKLYGPIWGLTKSGDSYTFPSWLSSLAAGKS
LEFVYIHSTSPADVSVANYVLA
>LPS_classC|Phvul.011G030300.1
MKNLNISLCVLLMALVRLGGSAPSSFNYGDALDKSLLFFEAQRSGKLPLQQQRVKWRGDS
GLKDGFQQGVDLVGGYYDAGDHVKFGLPMAYSVTMLAWGAIEFNKEITNLNQMGHALWAI
KWGTDYFVKAHTQPNVLWGQVGDGVSDHYCWERAEDMTTSRGAYKIDEQHPGSDLAGETA
AALAASAMAFRPYNSSYSDLLLVHAKQLFTFADRFRGLYDDSISSAQQFYTSSGYSDELL
WAATWLHLATGDEYYLKYVVDNGVYMGGTGWAMKEFSWDNKYAGVQILLTKILLEGKAGS
YADTLKQYQAKADYFSCACLQKNDGYNVQKTPGGLLYVREWNNMQYVSSATFLLAVYSNY
LSATKVNLNCPDGQTQPQELLNFVKSQADYILGNNPAGMSYLVGYGAKYPLHVHHRGASV
ASIFTLHSEVGCAQGFELWYNRAEPNPNVIDGALVGGPDKNDGFSDDRSNYEQTEPTLSG
SAPLVGIFAKLQSLCGNAGAGYNHDESPKPQQKTPSYNNHYESPVPVTQEKTQSYDQNES
PVPQQKTPSTYTVKETASKTSEGAPLQFLHSISSSWTVGGATYYRHRVIIKNTSSKPISD
LKLVVKDLSGSLWGLSPTEEKDTYELPQWQKVLNPGSECIFVYVQGGPQAEVSIKSFQ
>LPS_classC|29675.m000388
MRSLKFGLYIFIVGMLGLGAAIAAEAFNYGEALDKTFLFFESQRSGKLPSNQRVKWRGDS
GLKDGFLQGVNLVGGYYDAGDHVKFGLPMAFSVTMLAWGAIDFRKEITALNQMGHTLWAI
RWGTDYFIKAHTEPNVLYAQVGDGDSDHYCWERAEDMTTPRNAYKLDQQNPGSDLAGETV
AALAASAMAFKPYNSSYSNLLLVHAKQLFSFADRFRGLYDDSIKNAKEFYTSSGYSDELL
WAAAWLYRATDDEYYLKYAVDNAVYMGGTGWAVKEFSWDNKYAGVQILLSKILLEGRGGT
YTSTLKQYHAKADYFACACLRKNDGYNIQMTPGGLMYVREWNNLQYASAAAFLLAVYSDY
LSYAHAKLSCPEGLIQPQELVNFAQSQADYILGKNPKSMSYIVGYGPQYPLHVHHRGSSI
ASIFVLHSSVECVQGFETWYHRTEANPNIIYGALVGGPDQNDNFSDDRSNYEQTEPALSG
CAPLVGLFSKLQSLSEATGYYGKESSVPHTTKPGKKHFFPKRNKNVPVEFVHSITDTWSI
GETTYYRHKVIIKNKSQKSIEDLKLVIQDLSGSIWGLSPTKEHNTYELPQWHKGLKPGSE
CSFVYVQGGPQAKVRVQSYH
>LPS_classC|Sobic.006G265100.1.p
MARLMTTATKTPATLAVAASFLLLAAAAASASSAPFDYAGAFDKCLQFFEAQRSGKLPAD
RRVHWRGDSALTDGFSQGVDLVGGYYDSGDHVKFGFPMAYAVTMLAWGVLEFEKEMVAAN
NHQRALDAIRWGTNYFVKAHTEPNVLWVQVGDGDSDHLCWERAEDMSTPRTAFKIDTNHP
GSEVAAETAAALAAASKAFRPYDSMYADLLLVHAKQLFTFADTFRGRYDDSLLSAKKFYP
SGSGYEDELLWAAAWLHEATGDEKYLQYVSRNAEDFGGIGMSMLEFSWDNKYAGLQVLLS
KAVLAHGGGGGEYADTLRQYQAKAEFFLCACLQKNGGHNMKLTPGGLLHVDEWNNMQYVS
SASFLLTVYADYLSASRGALRCPDGEVKPGEMVRFARSQADYVLGKNPRGMSYMVGYGSY
FPTHVHHRGASIPSVHAMGSVVGCMDGFDRFFNSKGADPNVLQGAVVGGPDANDGFVDDR
CNYQQAEPTLAGNAPICGVFARLASEPADASDNNRPVPSYSPPHDSSPSKGSPLEFVHTV
SNSWTTNGVEYYRHVVTAKNTCGHPITYLKLHVKGLSGPIYGVSAATAKEKDTYELPAWL
TSLAAGEQLTIVYIQGGPAAKFSVVSYKTA
>LPS_classC|Sobic.009G079900.1.p
MAMNVIALLGLLAVASVVRTASGAGGHDYASALKKTILYFEAQRSGVLPPNQRVTWRGNS
GLFDGKANGVDLVGGYYDAGDNVKFGLPMAFTVTMMSWGILEYGRQMAAAGELRNAMDAV
KWGTDYFIKAHPEPEVLYGEVGDGDTDHSCWQRPEDMSTSRQSFRIDPQNPGSDLAGETA
AAMAAASLVFRNTYPGYANLLLEHAKQLFQFADKYRGKYDASIPVARNYYGSFSGYGDEL
LWAAAWLYEATEEGCYLEYLARNGDALGGTGWSINQFGWDVKYPGVQVLAAKFLLQGRAG
AHAAALQRYRQNAEFFVCSCVGKGAVNVPRTPGGVMYHQRWNNLQFVTSASFLLTVYADY
ATALPGSSGGAVRCPAGAARPFEILAFVRSQVNYILGDNPRGTSYMVGYGGSFPRQVHHR
GASIVSVRTDPSFVSCQEGYSAWYPRQAGNPNVLEGAIVGGPDEYDDFADERNNYEQTEA
ATYNSAPLLGVLARLAGACGTGLEEYQLPPPEAAANETSSPSHRRRHHAPSSSPIEIEQN
VTRTWARRRTTYYRYSVTVTNRSRKTVRELHLGVSELRGRLWGLDRARYGYVPPKWLPAL
RAGKSLRFVYVQHGTPANVWVTGYKLL

>LPS_classC|Sobic.003G015700.1.p
MARGGGRGGGGSRGAVVDSMAVVLIGLAMALAAATTQVASAAGHDYRQALSKSILYFEAQ
RSGRLPGSQRVSWRADSGLRDGKANGVDLVGGYYDAGDNVKFGLPMAFTVTMMSWSVLEY
GKQMAAAGELGHAVEAIKWGTDYLVKAHPEPNVLYGEVGDGDSDHDCWMRPEDMTTSRQA
YRLDPQNPGSELAGETAAAMAAASLVFRSSNPGYGNTLLQHSKQLFDFADKYRGRYDSSI
TVARKYYASSSGYGDELLWAAAWLHEATGESRYLDYLATNADALGGTGWSINQFGWDVKY
PGVQVLAAMFLLRRGGNAGAHADVLRRYKQKADLFACSCLGRGGANSVRRTPGGMVYHQS
WNNVQFVTSAAFLLAAYADHLAAAGQAAQCPSAGGSSAQPSELLAFARSQVDYILGSNPR
ATSYMVGYGATYPRQAHHRGASIVSVKANPSFVSCQAGYSSWYHRRSANPNLLDGATVGG
PDEYDNFADERDNYEQTEATTYNNAPLMGVLARLAAGHGGGRFGHHSVAADLPAEASSST
AINRTSLPSPTPAAPEHASPIEIEQNATASWTERGKTYHRYAVTVTNRSLIKTVHELHIG
ISKLYGQVWGVDKARYGYVLPSGLPSLPAGKSASFVYVQAAPPADVWVTGYKLL
>LPS_classC|Si021474m
MAKNVLALLGLILALASVVGMASGAGGHDYALALKKSILYFEAQRSGVLPPNQRVTWREN
SGLFDGKANGVDLVGGYYDAGDNVKFGLPMAFTVTMMSWGILEYGKQMAAAGELRNAMDA
VKWGTDYFIKAHPEPDVLYGEVGDGDTDHSCWQRPEDMSTSRQAFRIDPQNPGSDLAGET
AAAMAAASLVFRNTYPGYANLLLEHSKQLFTFADKYRGKYDASITVARNYYGSFSGYGDE
LLWAAAWLYEATEEGCYLEYLVRNGDALGGTGWSINQFGWDVKYPGVQVLAAKFLLQGRA
GAHAAALQRYRQNAEFFVCSCVGKGAANVPRTPGGMMYHQRWNNLQFVTSASFLLTVYAD
YATKLPGGGGAVRCPGGAARPFEILAFVRSQVNYILGDNPRGTSYMVGYGRSFPRQVHHR
GASIVSVRRDPSFVSCQEGYSSWYPRQAGNPNVLEGAIYDDFADERNNYEQTEAATYNSA
PLLGVLARLAGACGTGLEEYQLPPAANQTSPPPPAHRRRPHRHAAQSSPIEIEQNVTRTW
AMRRATYSRYSVTVTNRSRKTVRELHLGVSELRGRLWGLDKARYGFVPPKWMAALRAGES
LRFVYVQPGETPANVWVTGYKLV
>LPS_classC|Si021476m
MARLMTKTSATLVMAAAFLLLAAADASSSYDYAGAFDKCLQFFEAQRSGKLPADRRVKWR
GDSALTDGFSQGVDLVGGYYDSGDHVKFGFPMAYAVTMLSWGVLEFEKEMVAANNLQRAL
DAIRWGTNYFIKAHTEPNGLWVQVGDGDSDHLCWERAEDMSTPRTAFKIDRNHPGSEVAG
ETAAALAAAAKAFRPYDSMYADLLLLHAKQLFTFADTFRGRYDDSLQSAKKFYPSESGYQ
DELLWSAVWLYEATGDEEYLRYVSQNAEAFGGIGWSVLEFSWDNKYAGLQVLLSKVLFEG
GAGVAAYADTLKQFQAKAEFFLCACLQKNNGHNIRMTPGGLLYVDDWNNMQYVSSATFLL
TVYADYLAVSHGSLKCPDGEVKPDEIVRFAKSQVDYVLGKNPKGMSYMVGYGSYFPTHVH
HRGASIPSVHGEKATVGCMDGFDKYYNSKGADPNVLNGAIVGGPDGNDGFVDDRCNYQSA
EPTISGNAPICGVFARLASEPPAASDSSPAPAYSPPHESSPSKGSPLELVHTVSNSWTTN
GVEYYRHVVTAKNTCGHPITSLKLHIKELSGPIYGVSAAKEKDTYEFPAWLTRLGAGEQL
TIVYIQPGGPAAKISVVNYKTA
>LPS_classC|Si000642m
MASRRGGGGARGVVGRMAVLVLALALAAASEVARVAAAGHDYRQALSKSILYFEAQRSGP
LPSGQRIAWRANSGLLDGKANGADLVGGYYDAGDNVKFGLPMAFTVTMMSWSVLEYGEQM
EAAGELGHAMDAVKWGTDYFVKAHPEPNVLYGEVGDGDSDHDCWQRPEDMTTSRQAYRLD
PQHPGSELAAETAAAMAGASLVFRSSNPGYANQLLQHSKQLFDFADKYRGRYDSSITVAR
KYYASSSGYGDELLWAAAWLYEATGDRRYLDYLANNADALGGTGWSINQFGWDVKYPGVQ
ILAAKFLLQGKAGGAHADVLRRYKQKADLFACSCLGKGGSNNVRRTPGGMIYHQSWNNVQ
FVTSASFLLAAYADHLAAARQEAQCPSGGVRPSELLAFAKSQVDYILGSNPRATSYMVGY
GATYPRQAHHRGASIVSIKADPAFVSCQAGYNSWYHRRGSNPNLLVGATVGGPDEYDNFA
DERDNYQQTEATTYNNAPLMGVLARLAAGHGGGRFGHSLADEVDATSMKSDNKTSTPSPS
PAVEHYSPIEIEQNATASWTERSKTYHRYSVTVTNRSLKTVHELHIGISKLYGRVWGVDK
ARYGYVFPSWLQSLPAGKSAAFVYIQAAPPADVWVTGYKLL
>LPS_classC|SapurV1A.0035s0560.1.p
MEKFSRLISVAPFFLLLCLPFSLAGHDYGQALSKSILFFEAQRSGYLPHDQRVTWRSNSG
LNDGKASGVDLVGGYYDAGDNVKFGLPMAFTVTMMSWSIIEYGKQLGSSGELGHAMKAVK
WGSDYLIKAHPQPDVLYGEVGDGNTDHYCWQRPEDMTTDRRAYKFDPSNPGSDLAGETAA
AMAAASIVFRRSNPSYANELLAHARQLFNFADKYRGKYDSSITVAQKYYRSVSGYNDELL
WAAAWLYQATNSQYYLDYLGNNGDSMGGTGWGMTEFGWDVKYAGVQTLVAKFLMQGKARH
HAPVFEKYRQKAEYFMCSCLGKGARNVQKTPGGLIFRQRWNNMQFVTSASFLATVYSDYL
VSAGRNLNCAAGKVAPSQLLAFAKSQVDYILGDNPRATSYMVGYGNNYPRQVHHRGSSIV
SYKVDPTFVTCRGGYATWFSRKGSDPNLLTGAIVGGPDAYDNFADERDNYEQTEPATYNN
APLLGLLARLSGGHGGYNQLLPVVVPAPVEKKPAPQPKISPAPQPKITPAPASTSAPIAI
VQKTTASWISKGKTYYRYSTILTNKSVKELKDIKFSISKLYGPLWGLTKSGNSYAFPSWI
TSLPAGKSLEFVYIHSASAADVSVSSYTLA
>LPS_classC|SapurV1A.0237s0330.1.p
MEKFVRLISMAPLLLLLCLPFAFAGHDYGQALSKSLLFFEAQRSGYLPHNQRVTWRANSG
LNDGKASGVDLVGGYYDAGDNVKFGLPMAFTITMMSWSIIEYGKQLGSSGELGNTMEAVK
WGTDYLIKAHPQPYVLYGEVGDGNTDHYCWQRPEDMTTDRRAYRIDPSNPGSDLAGETAA
AMAAASIVFRHSNPTYANELLTHAHQLFDFADKYRGKYDSSISVVQKYYRSVSGYNDELL
WAAAWLYQATNNQYYMDYLGNNGDSMGGTGWGMTEFGWDVKYAGVQTLVAKFLMQGKAGH
HAAVFEKYQQKAEYFMCSCLGKGTRNAQKTPGGLIYRQRWNNMQFVTGASFLASVYSDYL
ASAGRNLNCAAGNVAPSQLLSFAKSQVDYILGDNPRATSYMVGYGNNYPRQVHHRGSSIV
SYKVDPTFVSCRGGYATWFSRKGSDPNLLTGAIVGGPDAYDNFADERDNYEQTEPATYNN
APLLGLLARLSGGHGGYNQLLPEVVPGPIEKKPAPQPKVTPAPASTSSPISIAQKMTTTW
IANGKTYYRYSITVTNKSAKELKDIKLSISKLYGPLWGLTKSGNSYAFPSWISSLPAGKS
LEFVYIHSASAADISVASYTLA
>LPS_classC|PGSC0003DMP400034548
MGISSKLQVISVLLVGLLALEAVSYNFNYGDAMDKTLLFFEAQRSGKLPPNQRVKWRGDS
GLKDGFLQGVNLVGGYYDAGDHVKFGLPMAYSLTMLGWSVVDYRKEIADLNQMGNTLAAI
KWGTDYFIKAHTQPNVLWAQVGDGDSDHYCWERAEDMTTPRTAYKLDPSHPGSDLAGEAA
AALAAASLAFKPYDSSYSNLLLVHAKQLFSFADTFRGLYDDSIPNAQAFYTSSGYSDELL
WAAAWLYRATYDEYYLKYVVDNAVSLGGTGWAVKEFSWDNKYAGVQILLTKILLDGAGGS
YTPTLKQYQAKADYFTCACLQKNDGYNVALTPGGLIYVREWNNLQYASSAAFLLAMYSDY
LSEKKIVLTCPEGQVQPSDVLSFAKSQADYILGKNPKAISYLVGYGQNYPIHVHHRGASI
APISVLHTAVSCIEGFETWYRRPQANPNIIHGALLGGPSKTDDFSDDRSNYEQTEPTLSG
SAPLIGLFVKLQSLSGYPGSYRHTSPTPYQKPPASYHPQPSTPYYKAPGSSNYKAPGAPV
TFLHSIISTWTIGPTTYYKHRVVVKNTSQKQITNLKLIIENLSGSLWGLSPCPEKNTYEL
PQWIKILKPGSELTFVYVQGGAQAKVSIKSYH
>LPS_classC|PGSC0003DMP400021750
MKGFVGSLVFLIILVVPVALAGHNYGEALSKSFLFYEAQRSGYLPHNQRVQWRGNSGLND
GKASGIDLVGGYYDAGDNVKFGLPMAFTVTMLSWSILEYGRQMAASGELSHAMDAVKWGT
DYLLKAHPEPYVLYGEVGDGNTDHYCWQRPEDMTTSRAAYRIDPNHPGSDLAGETAAAMA
AASIVFRRYNPGYANELLNHAHQLFEFADKYRGKYDSSISVAQKYYRSVSGYADELLWGA
AWLYKASNNQFYLNYLGRNGDALGGTGWSMTEFGWDVKYAGVQTLVAQFLMSGKAGHNAP
VFEKYQQKAENFMCSCLGKGDRNTQRTPGGLIYRQRWNNMQFVTSAAFLATTYSDYLASA
GKYLKCSSGSVSPNELLSFAKSQVDYILGDNPRATSYMVGYGNNYPRQVHHRASSIVSFK
VNPSFVSCRGGYATWYSRKASDPNLLTGALVGGPDAYDNFADQRDNYEQTEPATYNNAPL
IGVLARLHAGHSGYNQLLPVVPDPKPTPKPAPRTKVTPAPRQRVLPVPANAHVTIQQKAT
SSWALNGKTYYRYSAVVTNKSGKTVKNLKLSIVKLYGPLWGLTKYGNSFIFPAWLNSLPA
GKSLEFVYIHTASPAIVSVSSYTLV

>LPS_classC|GSVIVT01012043001
MERSFTHCLVLAIFLGLFALEATAGASFNYGDAMEKSLMFFEAQRSGKLPVNQRVKWRGD
SGLRDGLLQGVDLVGGYYDAGDHVKFGLPMAFTVTMLSWGAIDYRKEITGLNQMGDTLAA
IKWGTDYFIKAHTEPDVLWGQVGDGDSDHYCWERAEDMTTPRNAYKLDPNHPGSDLAGET
AAAMAAASMAFKLYNSSYSSLLLAHGKQLFSFADRFRGQYDDSIQCARQYYTSSGYSDEL
LWAAAWLFRATGDEYYLKYVVDNAVSMGGTGWAVKEFSWDNKYAGVQILLSKVLMEGRGG
AYASTLKKYQAKADFFACACLQKNDGYNVPLTPGGLVYLHEWNNMQYASSAAFLLAVYSD
YLSAENAVLKCPDAQVQPYELLNFAKSQADYILGKNPKSMSYLVGYGQKYPVHAHHRGSS
IASVAVLHSTVGCVEGFESWYHRPEANPNVIYGGLVGGPDKNDGFSDDRSNYEQTEPTLS
GGAPLVGLFSKLQSLIGTSGSHSQKSPAPHHQNTPIIYADVPVEFIHFITNTWTIGRTTY
YRHKVIIKNKSQKPITDLKLAIENLSGTLWGLNPCQEKNTYELPQWMKVLQPGSQSSFVY
VQGGPQAKVSVLSYH

>LPS_classC|GSVIVT01019523001
MEKLLRLITMAPLFLQMLLVSFPFAFAGHDYGQALTKGILFFEAQRSGYLPSNQRVKWRA
DSGLHDGKASGVDLVGGYYDAGDNVKFGLPMAFTVTMMSWSIVEYGKQMAANGELGHAME
AVKWGTDYLIKAHPHPDVLYGEVGDGNTDHFCWQRPEDMTTDRRAYKIDPSNPGSDLAGE
TAAAMAAASIVFRRSNPSYANELLTHARQLFEFGDKYRGKYDSSITVAQKYYRSYSGYAD
ELLWAAAWLYQATNNQYYLSYLGNNGQSLGGTGWSMTEFGWDAKYAGVQVLVAKMLMQGK
GGRYTSVFQQYQQKAEFFMCSCLGKGTRNIQKTPGGLLYRQRWNNMQFVTSASFLVTVYS
DYLASAGKNLNCAAGSVSPSGLISFAKSQVDYILGDNPRATSYMVGYGNNYPRQVHHRGS
SIVSIKVNPSFVSCRGGYATWFSRKGSDPNLLTGAIVGGPDAYDNFADERDNYEQTEPAT
YNNAPLIGLLARLSGGHGGYNQLLPVVLPAPKEVVTQPKSAPTPKVTPAPASTSAEIAIE
QKLTTSWKAKGNTYNRYSTIVTNKSAKTLKDLELTISKLYGPLWGLTKSGDSYGFPSWLK
ALAAGEKLEFVYIHSADPAEVSVSSYTLA
