# Supplementary material for: Origin, evolution, and divergence of plant class C GH9 endoglucanases
Source: BMC Evol Biol. 2018 May 30;18:79. doi: 10.1186/s12862-018-1185-2 (PMC5977491; doi:10.1186/s12862-018-1185-2)
Supplement: Supplementary file 4 — Text S2. Sequences of CBM49 in predicted class C land plants (fasta). (FASTA 11 kb) [file 12862_2018_1185_MOESM4_ESM.fasta]

>2A_classC|AT1G48930.1
IEFLHSITSNWIAGNTRYYRHKVIIKNNSQKPISDLKLKIEDLSGPIWGLNPTGQKYTYQLPQWQKTLRAGQAYDFVYVQG
>2A_classC|AT4G11050.1
ITISQKMTNSWKNEGKVYYRYSTILTNRSTKTLKILKISITKLYGPIWGVTKTGNSFSFPSWMQSLPSGKSMEFVYIHSAS

>2A_classC|AT1G64390.1
VAIVQKITSSWVSKGRTYYRYSTTVINKSSRPLKSLNLSIKNLYGPIWGLSRSGNSFGLPSWMHSLPSGKSLE
FVYIHSTT
>2A_classC|Glyma.05G216400.1.p
ISIEQKMTTSWIAHGITYYRYSTVVTNKSNKSLNSLNLSISKLYGPIWGVTKSGDSYTFPSWLSSLSAGKSLEFVYIHSAS


>2A_classC|LOC_Os05g12150.1
IGIEQNVTGTWARRRRTYYRYAVTVTNRSRGKTVRELHLGVSGLRGRLWGLEEARYGYVPPRWLPALRPGRSLRFVYVQPA
>2A_classC|LOC_Os04g57860.1
LEFVHTVTNTWKANGVDYYRHVVTAKNTCGHAITYLKLQIKELSGEIYGVSRTNAKDMYEFPSWMTRLDAGAQLTIVYIQG


>2A_classC|LOC_Os01g12030.1
VEITQLNATASWKKDGRTYRRYAATVSNRSPAGGKTVEELHIGIGKPHGPVWGLEKAARYGYVLPSSLAAGESAAFAYVVR
>2A_classC|Solyc12g055970.1.1
IAIEQKETTSWVHEGKTYYRYSAIVTNKSSKTLKNLKLSVSQLYGSLWGLSKYGDSYVFPAWINSLPTGKSLEFVYIHTAN


>2A_classC|Solyc02g014220.2.1
VTFLHSIISTWTIGPTTYYKHRVVVKNTSQKPITNLKLIIENLSGSLWGLSPCPEKNIYELPQWIKILKPGSELTFVYVQG
>2A_classC|GRMZM2G343144_P02
LEFVHTVSNSWTTNGVEYYRHVVTAKNTCGHPITYLKLHVKGLSGPIYGVSAAKEKDTYELPTWLTSLAAGEQFTIVYIQG
>2A_classC|GRMZM2G143747_P01
IEIEQNVTRTWAMRRATYYRYSVTLTNRSRKTVRELHLGVSELRGRLWGLDKARYGYVPPKWLPALRAGKSLRFVYVQHGT

>2A_classC|GRMZM2G453565_P01
IEIEQNATASWTKQGKTYRRYAVTVTNRSPKTVHELHIGISKLYGQVWGVDKARYGYVLPSWIPSLLAGKSAVFVYVQAAP


>1A_classC|tr|Q93WY9|Q93WY9_TOBAC Endoglucanase OS=Nicotiana tabacum GN=Cel8 PE=2 SV=1
ITIEQKETASWVPKGKTYYRYSVIVTNKSAMTMKNLKLSIYQLYGSLWGLSKYGDSYVFPAWLNSLPAGKTLEFVYVHSAS
>1A_classC|tr|Q9ZSP9|Q9ZSP9_SOLLC Endoglucanase OS=Solanum lycopersicum GN=Cel8 PE=2 SV=1
VTIQQRATSSWALNGKTYYRYSAVVTNKSGKTVKNLKLSIVKLYGPLWGLTKYGNSFIFPAWLNSLPAGKSLEFVYIHTAS
>1A_classC|tr|Q8LJP6|Q8LJP6_GOSHI Endoglucanase OS=Gossypium hirsutum GN=Cel1 PE=2 SV=2
IAISQRKTSSWISKGVTYYRYSAIVTNKSAKELTNLKLSISKLYGPIWGLTKAGNSYGFPSWINSLPVGKSME
FVYIHSAS
>1A_classC|sp|Q5NAT0|GUN2_ORYSJ Endoglucanase 2 OS=Oryza sativa subsp. japonica GN=GLU5 PE=1 SV=1
VEIEQKATASWEKDGRTYHRYAVTVSNRSPAGGKTVEELHIGIGKLYGPVWGLEKAARYGYVLPSWTPSLPAGESAAFVYV

>LPS_classC|Aquca_013_00114.1
ITLVQNMASSWTYKGITYYKYSTVVTNKSSMTVKNLKISIQKLYGPVWGLTKSTGFYEFPSWQNSLASGMRLEFVYVHPAS
>LPS_classC|Aquca_002_01464.1
VAFLHSITDTWTVGQMTYYRHKVNIKNTSQKPITKLKLSIENLSGSVWGLSPTSEKNTYELPQWLQALGPGSECSFVYVQG 

>LPS_classC|Aquca_037_00141.1
ISITQKVTASWVSKGRTYYRYSTTITNKSTKTLKNLQLSISKLYGPIWGLAKISGSYGLPAWVNSLPAGKSFEFVYIHSAS
>LPS_classC|489943
ITISQKMTLSWKNEGKVYYRYSTRLTNRSTKTLKILKISITKLYGPIWGVTKTGTSFTFPSWMQSLPAGKSMEFVYIHSAA
>LPS_classC|474038
IEFLHSITTNWMAGNTRYYRHKVIIKNNSQKPISDLKLKIEDLSGPIWGLNPTGQKYTYQLPQWQKTLRPGQAYDFVYVQG
>LPS_classC|Bradi2g07150.1.p
IAIEQNVTASWTEKGRTYTRYVVTVTNGYPHKTVQELHIGVAKLYGPVWGLRETRYGYVLPGSDPALLPAGGSAVFVYVHA
>LPS_classC|Bradi2g32270.1.p
LEIAQNVTRTWATRRRTYYRYSVTVTNRSRKTVRGLHLGISELSGRLWGLEKARYGYVPQKWLQAALRPGRSVRFGYMQPG
>LPS_classC|Bradi5g26010.1.p
LEFVHTVTATWKGSNGEDEYRHEVTAKNTCGQTITYVKLHVKGLSGPIYGVSASAQGKDMYEWVGRLGAGEKLTVVYVQGG
>LPS_classC|Brara.C02656.1.p
ITISQEMTSSWINEGKVYYRYSTKLTNRSTKTLKNLKISITKLYGPIWGVTKTGNSYGFPSWMKSLPAGKSMEFVYIHSAA
>LPS_classC|Brara.E01714.1.p
IEFLHSITANWMAWNTRYYRHKVIIKNNSQKPISGLKLKIEDLTGPIWGLNPTGQKNTYQLPQWQKTLKAGQAYDFVYVQG
>LPS_classC|Brara.I01325.1.p
VAIVQKMTGSWVSKGRTYYRYSTTVINKSPRALKSLNLSIKNLYGPIWGLSRSGNSFGLPSWMHSLQSGKSLE
FVYIHSTT
>LPS_classC|Bostr.25463s0223.1.p
ITISQKMTLSWKNEGKVYYRYSTRLTNRSTKTLKNLKISITKLYGPIWGVTKTGNSFGFPSWIQSLPVGKSMEFVYIHSAS
>LPS_classC|Bostr.26675s0278.1.p
IEFLHSITTNWMAGYTRYYRHKVIIKNNSQKPISDLKLKIEDLSGPIWGLNPTGQKNTYQLPQWQKTLRAGQAYDFVYVQG
>LPS_classC|Bostr.29223s0050.1.p
VAIVQKITGSWVSKGRTYYRYSTTVINKSSRPLKSLNLSIKNLYGPIWGLSRSGNSFGLPSWMHSLPSGKSLE
FVYIHSTS
>LPS_classC|Ciclev10033912m
VEFLHSIASTWNVGETTYYKHKVIIKNTSQKPITDLKLTIENLSGSLWGLSPTSENRTYQLPPWLKVLKPGSQCTFVYVQG 

>LPS_classC|Ciclev10019301m
IAIQQKLTTSWISNGKRYYRYSTIVTNKSAKTLKNLKLSISKLYGPLWGLTNLGNAYGFPSWLNNLPAGKSLEFVYIHTAN
>LPS_classC|Cagra.1255s0001.1.p
VAIVQKVTGSWVSKGRTYYRYSTTVINKSARPLKSLNLSIKNLYGPIWGLSRSGNSFGLPSWMHSLPSGKSLE
FVYIHSTT
>LPS_classC|evm.TU.contig_27379.2
IAIMQKVTTSWNSKGKTYHRYSTVVTNNSGKTLKDLKLAINQLYGPLWGLKKSGTSYSFPSWLNSLPTGKSMEFVYIHSAS
>LPS_classC|Carubv10012624m
IEFLHSITTNWMAGNTRYYRHKVIIKNNSLKPISDLKLKIEDLSGPIWGVNPTGQKNTYQLPQWQKTLRAGQAYDFVYVQG
>LPS_classC|Carubv10019981m
VAIVQKVTGSWVSKGRTYYRYSTTVINKSARPLKSLNLSIKNLYGPIWGLSRSGNSFGLPSWMHSLPSGKSLE
FVYIHSTT
>LPS_classC|Carubv10003874m
ITISQKMTSSWKDEGKVYYRYSTRLTNRSTKTLKNLKISITKLYGPIWGVTKTGNSYGFPSWMESLPAGKSMEFVYIHSAS
>LPS_classC|Cucsa.128330.1
VEFIHTITSTWTVNKESYYRHQVKIKNTSGKSIKNLKLQLDNLTGPIWGLSPTQQKGVYELPTWLTVLQPGSECAFIYIQE
>LPS_classC|Cucsa.107370.1
ITVEQKMTTSWTAKGNTYYRYSTKVTNKSPKTLKNLKLSISQLYGPLWGLEKSGESYVFPSWLNSLAAGESLEFVYIHTAS
>LPS_classC|Cucsa.303850.1
VVIVQRVTSSWKAKGRVYYRYSSVITNKSSKTVRNLQLSISKLYGPLWGLTKSGNLYTFPKWVGSLAPEKSMEFVYIHSAS
>LPS_classC|orange1.1g043219m
VEFLHSIASTWNVGETTYYKHKVIIKNTSQKPITDLKLTIENLSGSLWGLSPTSENRTYQLPPWLKVLKPGSQCTFVYVQG
>LPS_classC|orange1.1g006835m
IAIQQKLTTSWISNGKRYYRYSTIVTNKSAKTLKNLKLSISKLYGPLWGLTNLGNAYGFPSWLNNLAAGKSLEFVYIHTAN
>LPS_classC|Eucgr.J00862.1
VQFLHSITSSWSHGGAMYFRHQVIIKNTLQKPISDLKLQMENLSGPLWGLTPCQEKNIYHLPQSQVLKPGLQYTFVYVQGG
>LPS_classC|Eucgr.D01733.1
VAVEQKLTSSWNSNGRTYYRYSTIVTNKSDKTLKNLWLSISKLYGPVWGLTKSGDSYTFPSWLHSLPAGKSLEFVYIHSSS
>LPS_classC|Eucgr.E00858.1
LSIEQKQTASWTADGKTYYRYSTVVTNKSAKTLKYVNLSISKLYGPLWGLTKSGDSYGFPSWIQSLPSGKSLEFVYIHASP
>LPS_classC|Thhalv10023353m
VAIVQKMTSSWVSKGRTYYRYSTTVINKSPRALKSVNLSIKNLYGPIWGLSRSGNSFGLPSWIHSLQSGKSLEFVYIHSTS
>LPS_classC|Thhalv10011318m
IEFLHSITANWMAWNTRYYRHKVIIKNNSQKPISDLKLKIEDLSGPIWGLNPTGQKNTYQLPQWQKTLRAGQAYDFVYVQG
>LPS_classC|Thhalv10028514m
ITISQKMTNSWVNERKVYYRYSTRLTNRSTKTLKNLKISITKLYGPIWGVAKTGNSFGFPSWMQSLPAGQSMEFVYIHSAS
>LPS_classC|mrna32087.1-v1.0-hybrid
IAIAQKVTSSWVSKGVTYYRYSTTVTNKSGKTLNNLKLTISKLYGPLWGLTKTGDSYVFPSWLNSLPAGKSLEFVYIHAAS 


>LPS_classC|mrna11058.1-v1.0-hybrid
IKFLHSITSTWTIAKTSYYRHKVVLKNTSEKPITNMKLVLENLEGPLWGLSPTPQKNTYELPQWQKVLQPGAECTFVYVQG
>LPS_classC|Gorai.004G133700.1
ITIEQKMTTSWNAKGKTYYRYSTIVTNKSYKTLKDLKLSISKLYGPLWGLSKSGNSYGFPTWLNSLPAGKSIEFVYIHSTS
>LPS_classC|Gorai.008G254000.1
ITINQKMTTSWNHKGKTYYRYSTVVTNKSYKTVKALKLSISKLYGPIWGLTKSGNSYGFPEWLNTLPAGKSLEFVYIHAAS
>LPS_classC|Gorai.005G210200.1
VRFLHSITNTWNVGKTTYYRHKVVIKNTSEKPITDLKLVIEDLSGNLWGLSPTPVKNTYELPPWLKVLNPGSDCSFVYIQE
>LPS_classC|Gorai.003G080800.1
IFIQQKMTTSWNEKGRTYYRYSIVMTNKSSKTLNDLKLSISKLYGPIWGLTKSGNSYGFPTHLNSLPAGKSLEFVYIHAAS
>LPS_classC|Lus10003888
IAIKQKMTASWSHQGETYYRYSTIVTNNSPKAVNNLKLYINKLYGPVWGVTKSGDSYGFPAWIKSLAAGKSIEFVYIHTAP
>LPS_classC|Lus10017402
LAFMHSITQSWTVGTMTYYRHKVTIKNTSLKPITNIKLVAQNLLGPIWGLTPAPEKDTYVLPTWVKVLQPGYEVNFVYVQG
>LPS_classC|Lus10010201
LAFLHSITQSWTVGTTTYYRHKVTIKNMSQKPITSIKLVAQNLLGSIWGLTPAPEKDTYVLPEWVKVLQPGSEINFVYVQG
>LPS_classC|Lus10001833
FSIKQKMTASWSHQGETYYRYSTIVTNNSPKAVSNLKLYINKLYGPVWGVTKSRDSYGFPAWIKFLAAGKSIEFVYIHTAP
>LPS_classC|Lus10032377
IAIKQKVTTSWNHQGKTYYRYSAIVTNYSPKPLNNIKLYINKLYGPIWGLTKYGNSYGFPAWIKSLPAGKSMEFVYIHTAP
>LPS_classC|MDP0000276676
IAISQRKTTSWTSKGVTYYRYSAIVTNKSAKTLTNLKLSVSKLYGPIWGLAKAGNSYVFPSWINSLPAGKSMEFVYIHSAS
>LPS_classC|MDP0000826600
IKLIHSIGNTWTVGKTTYYRHKVVLKNTSQKPISDVKLEIEDLKGSVWGLIPTPEKNIYELPQWHKVLQPGSECIFIYVQG
>LPS_classC|MDP0000131267
IAISQRKTTSWISKGVTYYRYSAIVTNKSAKELTNLKLSVSKLYGPIWGVTKYGNSYGFPSWINSLPAGKSME
FVYIHSAS
>LPS_classC|cassava4.1_004404m
VEFIHSITNTWNVGTTTYYRHKVIMKNVSQKPISELKLVIEDLSGSLWGLSPTSEKNTYELPQWLKVLKPSSEYSFVYVQG
>LPS_classC|cassava4.1_003698m
ISVEQKMTTSWNAKGRTYYRYSTIVTNKSAKTLTDLKLSISKLYGPIWGLTKSGDSYAFPSWLESLPAGKSLEFVYIHAAS
>LPS_classC|Migut.D01909.1.p
VEFLHSITSTWTVGTETYYRHKVIIKNVSQKPITQLRLHFDSLTGSLWGLSPTQEKNTYELPEWLKVLEPSSECTFVYIQG
>LPS_classC|Medtr4g074960.1
VDFLHSISSSWTVGTTTYYRHKVIIKNTSAKPVSDLKLVVENLSGSVWGLSPTGEKNTYELPQWHKVLNPGSE
CMFVYVQG
>LPS_classC|Medtr8g099410.1
ISIQQKMTSSWVANGRTYYRYSTIVTNKSTKNLKSLNLSISKLYGPIWGLTKFGDSYTFPAWINSLSAGKSLEFVYIHSTT
>LPS_classC|Phpat.006G094200.1.p
VMVIHMLVDQFVHNGKQSFKFSGKVVNKSNRPLKSAELVVHKLYGPLRGLSKVHESGNVYVLPNWSETLLPGQSIKFSYIH

>LPS_classC|Phpat.013G084100.1.p
ITITQYLVEKWGSGRHVYFKNAGKITNNCKKAITGTKFVVHNLYGPLWGLHKETECGNMYTLPDTMTTLKPGECVDFAYIQ

>LPS_classC|Phpat.026G000800.1.p
ISITQSLIDKWTAGRHVYFKSAGKITNNCKTRITGSKFVVRNLYGTLWGLHRESENGNMYTLPDTKGTLEVGESIYYSYIQ

>LPS_classC|ppa022524m
IKFIHSISNTWSIGKMTYYRHKVILKNTSQKPVTDVKLMIENLQGPLWGLSPTPEKNTYELLQWQKVLQPASECTFVYIQG
>LPS_classC|ppa002939m
IAIQQKLTTSWVSKGVTYYRYSTVVTNKSAKTLTNLKLSVSKLYGPIWGLTKAGDSYVFPSWINSLSAGKSLE
FVYIHSAS
>LPS_classC|Potri.001G092200.1
VAIVQKTTATWIAKGKTYYRYSTIVTNKSAKELKDIKLSISKLYGPLWGLTKSGNFYAFPSWITSLAAGKSLEFVYVHSAS
>LPS_classC|Potri.003G139600.1
ISIAQKMTTTWIAKGKTYYRYSITVTNKSAKELKDIKLSISKLYGPLWGLTKSGNSYAFPSWMSSLPAGKSLEFVYIHSAS
>LPS_classC|Potri.007G071200.1
VEFLHSITKTWTVGPTTYYRHKVIIKNKSEKPIKDLKLVIEDLSGSIWGLNPTQQRNTYELPQWQKVLQPGSECSFVYVQG

>LPS_classC|Pavir.Cb01721.1.p
IEIEQNATRTWATRRATYRRYSVTVTNRSRKTVRELHLGVSELRGRLWGLDEARYGYVPPKWLPALRAGESLRFVYVQPGT
>LPS_classC|Pavir.Ca00497.1.p
IEIEQNVTRTLATRRATTYRRYSVTVTNRSRKTVRELHLGVSELRGRLWGLDKARYGYVPPRWLPALRAGESLRFVYVQPG
>LPS_classC|Pavir.Ea00142.1.p
IEIEQKATASWTERGKTYHRYAVTVTNRSPKTVHELHIGISKLSGKVWGVDKARYGYVLPSWLPSLPAGKSAAFVYIQAAP 

>LPS_classC|Pavir.Eb00189.1.p
IEIEQNATASWTERGKTYHRYAVTVTNRSPKTVHELHIGISRLYGKVWGVDKARYGYVLPSWLPALPAGKSAAFVYVQAAP
>LPS_classC|Pavir.Ga00244.1.p
LEFVHTVSNSWTTNGVEYYRHVVTGKNTCGHPITYLKLHIKGLFGPIYGVSAAKEKDAYEFPPWLARLGAGEQ
FAIVYIQG
>LPS_classC|Pavir.Gb00020.1.p
LELVHTVSNSWTTNGVEYYRHVVTAKNTCGQPITYLKLHIKELSGSIYGVSAAKEKDTYELPPWLTRLGAGEQFTIVYIQG
>LPS_classC|Phvul.002G297600.1
ISIEQKVTTSWVANGKTYYRYSTVVTNKSNKSLNSLNLSISKLYGPIWGLTKSGDSYTFPSWLSSLAAGKSLEFVYIHSTS
>LPS_classC|Phvul.011G030300.1
LQFLHSISSSWTVGGATYYRHRVIIKNTSSKPISDLKLVVKDLSGSLWGLSPTEEKDTYELPQWQKVLNPGSECIFVYVQG
>LPS_classC|29675.m000388
VEFVHSITDTWSIGETTYYRHKVIIKNKSQKSIEDLKLVIQDLSGSIWGLSPTKEHNTYELPQWHKGLKPGSE
CSFVYVQG
>LPS_classC|Sobic.006G265100.1.p
LEFVHTVSNSWTTNGVEYYRHVVTAKNTCGHPITYLKLHVKGLSGPIYGVSAATAKEKDTYELPAWLTSLAAGEQLTIVYI
>LPS_classC|Sobic.009G079900.1.p
IEIEQNVTRTWARRRTTYYRYSVTVTNRSRKTVRELHLGVSELRGRLWGLDRARYGYVPPKWLPALRAGKSLRFVYVQHGT

>LPS_classC|Sobic.003G015700.1.p
IEIEQNATASWTERGKTYHRYAVTVTNRSLIKTVHELHIGISKLYGQVWGVDKARYGYVLPSGLPSLPAGKSASFVYVQAA
>LPS_classC|Si021474m
IEIEQNVTRTWAMRRATYSRYSVTVTNRSRKTVRELHLGVSELRGRLWGLDKARYGFVPPKWMAALRAGESLRFVYVQPGE
>LPS_classC|Si021476m
LELVHTVSNSWTTNGVEYYRHVVTAKNTCGHPITSLKLHIKELSGPIYGVSAAKEKDTYEFPAWLTRLGAGEQLTIVYIQP
>LPS_classC|Si000642m
IEIEQNATASWTERSKTYHRYSVTVTNRSLKTVHELHIGISKLYGRVWGVDKARYGYVFPSWLQSLPAGKSAAFVYIQAAP
>LPS_classC|109529
LSIRQRLVGSWTLEGQVQYKYEVTVKNTSRRRTVKAIVLQINRLQEGQYWGLTRTSSSGSSTSRSTSSTSSSSSSDAGDGS 
>LPS_classC|234652
VELTHETVASWLFKGQTYYKYAVNATNASKHTLSSLNLRIDNLQGPLWGLTKTDATAYTFPEWLHSLSPHGSLVFVYIQPA
>LPS_classC|99802
ISIDQNVTMSWDYRGQRFYRYGVTVSNRSKQTLEKLVLKIHKLSGSLWGLTKLSASDHAYTFPSWIRSLPPRSSFTFVYVQ
>LPS_classC|SapurV1A.0035s0560.1.p
IAIVQKTTASWISKGKTYYRYSTILTNKSVKELKDIKFSISKLYGPLWGLTKSGNSYAFPSWITSLPAGKSLEFVYIHSAS
>LPS_classC|SapurV1A.0237s0330.1.p
ISIAQKMTTTWIANGKTYYRYSITVTNKSAKELKDIKLSISKLYGPLWGLTKSGNSYAFPSWISSLPAGKSLEFVYIHSAS
>LPS_classC|PGSC0003DMP400034548
VTFLHSIISTWTIGPTTYYKHRVVVKNTSQKQITNLKLIIENLSGSLWGLSPCPEKNTYELPQWIKILKPGSELTFVYVQG
>LPS_classC|PGSC0003DMP400021750
VTIQQKATSSWALNGKTYYRYSAVVTNKSGKTVKNLKLSIVKLYGPLWGLTKYGNSFIFPAWLNSLPAGKSLEFVYIHTAS
>LPS_classC|PGSC0003DMP400008898
IAIEQKETTSWVREGKTYYRYSAIVTNKSSKTLKNLKLSVSQLYGSLWGLSKYGDSYVFPAWINSLPAGKSLEFVYIHTAN

>LPS_classC|GSVIVT01012043001
VEFIHFITNTWTIGRTTYYRHKVIIKNKSQKPITDLKLAIENLSGTLWGLNPCQEKNTYELPQWMKVLQPGSQSSFVYVQG

>LPS_classC|GSVIVT01019523001
IAIEQKLTTSWKAKGNTYNRYSTIVTNKSAKTLKDLELTISKLYGPLWGLTKSGDSYGFPSWLKALAAGEKLEFVYIHSAD
