# Supplementary material for: Origin, evolution, and divergence of plant class C GH9 endoglucanases
Source: BMC Evol Biol. 2018 May 30;18:79. doi: 10.1186/s12862-018-1185-2 (PMC5977491; doi:10.1186/s12862-018-1185-2)
Supplement: Supplementary file 5 — Table S1. GH9 domain based classification of taxa. (XLSX 54 kb) [file 12862_2018_1185_MOESM5_ESM.xlsx]

## Sheet: Sheet1
Supplementary Table S1A: GH9-domain based classification of organisms (n = 607)
		ID	Organism	START	STOP	E-VALUE	LENGTH (AA)
ANIMALS (n = 82)	CRUSTACEA (n = 7)	gi|321469626	Daphnia pulex	154	575	2.8e-138	422
		gi|321469625		170	590	2.6e-137	421
		gi|321458302		239	658	2.5e-138	420
		gi|284434767	Limnoria quadripunctata	33	455	8.4e-134	423
		gi|284434765		36	458	1.6e-131	423
		gi|284434763		33	450	2.1e-133	418
		gi|5020110	Cherax quadricarinatus	40	462	1.8e-141	423
	INSECTS (n = 25)	gi|328783049	Apis mellifera	51	473	1.7e-137	423
		gi|156545862	Nasonia vitripennis	42	465	8.2e-137	424
		gi|328708499	Acyrthosiphon pisum	27	447	1.2e-132	421
		gi|28373491	Nasutitermes Takasagoensis	5	425	1.9e-147	421
		gi|3721826		20	440	1.3e-146	421
		gi|3721828	Nasutitermes Walkeri	20	440	1.9e-147	421
		gi|8886829	Panesthia cribrata	21	441	6.3e-137	421
		gi|8886827		23	443	9e-142	421
		gi|284182834	Odontotermes formosanus	20	440	1.7e-142	421
		gi|13095576	Coptotermes acinaciformis	20	440	1.8e-147	421
		gi|242011455	Pediculus humanus corporis	23	444	2.5e-133	422
		gi|157313367	Teleogryllus emma	24	445	1.1e-137	422
		gi|71904973	Reticulitermes flavipes	20	440	6.9e-144	421
		gi|24940553	Mastotermes darwiniensis	20	440	1.9e-148	421
		gi|24940551		20	440	2.1e-148	421
		gi|24940549		20	439	3.8e-146	420
		gi|24940547		20	441	8.8e-145	422
		gi|24940545		20	439	4.9e-146	420
		gi|13537540	Coptotermes formosanus	20	440	1.4e-144	421
		gi|13537538		20	440	1.4e-144	421
		gi|13537536		20	440	1.8e-144	421
		gi|13537532		20	440	1.8e-144	421
		gi|283138829		20	440	1.3e-146	421
		gi|3294332	Reticulitermes speratus	20	440	7.8e-144	421
		gi|3800444		20	440	4.2e-144	421
	GASTROPODS (n = 12)	gi|87133076	Ampullaria crossean	278	695	1.6e-137	418
		gi|87133074		278	695	1.6e-137	418
		gi|87133072		267	685	2.2e-140	419
		gi|87133086		277	694	5e-143	418
		gi|87133084		277	694	2.1e-143	418
		gi|87133082		277	694	4.5e-143	418
		gi|87133080		277	694	6.8e-143	418
		gi|87133078		278	695	6.8e-137	418
		gi|29467495	Haliotis discus	151	572	1e-137	422
		gi|52000425	Haliotis discus discus	151	572	1.1e-136	422
		gi|126697304		158	579	4.3e-130	422
		gi|38198217	Haliotis discus hannai	151	572	1e-137	422
	BIVALVES (n = 2)	gi|254553092	Mizuhopecten yessoensis	165	584	2.7e-141	420
		gi|118764568	Corbicula japonica	157	576	1e-137	420
	SEGMENTED WORMS (n = 4)	gi|190343108	Eisenia andrei	25	444	2.7e-142	420
		gi|190343106		25	444	7.1e-142	420
		gi|62638011		25	444	3.9e-140	420
		gi|222825019	Metaphire hilgendorfi	22	441	7.8e-143	420
	CHORDATA (n = 17)	gi|313246072	Oikopleura dioica	220	662	6.9e-122	443
		gi|313233475		322	743	1.3e-133	422
		gi|313232462		318	757	5.9e-125	440
		gi|313219853		272	711	4.4e-125	440
		gi|313242758		230	672	1e-120	443
		gi|313241748		323	743	1.8e-133	421
		gi|313241202		207	628	2.1e-134	422
		gi|313238276		213	655	6.7e-122	443
		gi|313236215		202	618	2.2e-141	417
		gi|313233897		88	515	5.1e-131	428
		gi|313230160		523	946	2e-131	424
		gi|313228018		469	888	3.3e-134	420
		gi|198436733	Ciona intestinalis	493	922	2.2e-146	430
		gi|198425143		345	781	1.6e-123	437
		gi|198422881		211	633	2.6e-139	423
		gi|198414814		546	971	3.3e-128	426
		gi|260808721	Branchiostoma floridae	149	568	9.9e-143	420
	HEMICHORDATA (n = 12)	gi|291245151	Saccoglossus kowalevskii	18	436	6.8e-135	419
		gi|291239265		85	506	3.1e-120	422
		gi|291238668		53	480	3.1e-136	428
		gi|291238666		368	791	1.9e-134	424
		gi|291238664		294	717	5.1e-135	424
		gi|291237074		123	538	1.2e-134	416
		gi|291234345		76	491	2.3e-135	416
		gi|291231597		19	437	1.8e-135	419
		gi|291231595		10	426	1.5e-136	417
		gi|291225797		132	550	1e-125	419
		gi|291222981		61	484	2.4e-122	424
		gi|291221491		50	471	2.3e-119	422
	ECHINODERMATA (n = 3)	gi|115725105	Strongylocentrotus purpuratus	20	437	9.6e-148	418
		gi|115725103		20	437	5.5e-146	418
		gi|146455223	Mesocentrotus nudus	20	436	6.5e-148	417
BACTERIA (n = 116)	ACTINOBACTERIA (n = 20)	gi|21225847	Streptomyces coelicolor A3(2)	145	626	6.8e-75	482
		gi|21219289		275	740	1.1e-103	466
		gi|544460	Streptomyces reticuli	274	739	2.9e-101	466
		gi|320006799	Streptomyces pratensis ATCC 33331	269	743	3.5e-107	475
		gi|297162594	Streptomyces bingchenggensis BCW-1	108	581	2.1e-97	474
		gi|297155523		138	603	1.9e-106	466
		gi|297155218		138	609	5.1e-104	472
		gi|117164973	Streptomyces ambofaciens ATCC 23877	276	741	9.6e-105	466
		gi|86211696	Streptomyces sp. NRRL 30748	307	530	8.2e-45	224
		gi|311900744	Kitasatospora setae KM-6054	145	608	1.1e-101	464
		gi|311900370		77	510	2.7e-140	434
		gi|328809770	Verrucosispora maris AB-18-032	278	747	2.3e-105	470
		gi|328809536		66	498	1.9e-145	433
		gi|310897	Thermobifida fusca YX	277	745	2.9e-104	469
		gi|2554767	Thermobifida fusca	6	437	3.9e-147	432
		gi|121813	Cellulomonas fimi	39	471	7.1e-138	433
		gi|156066928	Cellulomonas flavigena	55	487	7.5e-139	433
		gi|121819	Cellulomonas fimi ATCC 484	430	904	2.4e-95	475
		gi|300789210	Amycolatopsis mediterranei U32	268	734	5.2e-105	467
		gi|300785821		39	473	6.5e-141	435
	PROTEOBACTERIA (n = 20)	gi|221235247	Caulobacter crescentus (NA100,CB15)	123	617	4.2e-101	495
		gi|16126466		118	612	4.5e-98	495
		gi|260076267	Pseudomonas aeruginosa	125	595	5e-97	471
		gi|12240078	Pseudomonas sp. SK38	53	493	4.1e-91	441
		gi|77714	Pseudomonas fluorescens subsp. cellulosa	125	595	6.3e-94	471
		gi|4104166	Pseudomonas sp. YD-15	134	596	2.8e-93	463
		gi|21231824	Xanthomonas campestris pv. campestris str. ATCC 33913	130	578	1.8e-93	449
		gi|6606317	Myxobacter sp. AL-1	34	472	7.7e-143	439
		gi|117621388	Aeromonas hydrophila	105	513	4.3e-25	409
		gi|156522867		105	517	1.9e-22	413
		gi|328803880	Aeromonas veronii	101	510	3e-24	410
		gi|28899258	Vibrio parahaemolyticus	97	509	2.1e-26	413
		gi|237640650		98	510	2.4e-22	413
		gi|328474205		97	509	5.3e-26	413
		gi|59712751	Vibrio fischeri	97	550	3.4e-26	454
		gi|15640635	Vibrio cholerae	97	535	8.8e-25	439
		gi|315179192	Vibrio furnissii	97	505	7.1e-26	409
		gi|328491651	Photobacterium leiognathi	96	536	5.4e-29	441
		gi|328841530	Asticcacaulis biprosthecum C19	378	792	2.2e-17	415
		gi|328840708		352	800	8.4e-15	449
	CFB (n = 9)	gi|302325759	Fibrobacter succinogenes	112	548	1.4e-93	437
		gi|1200196		115	552	2.8e-94	438
		gi|1497856		2	399	1.5e-87	398
		gi|606791		115	551	1.8e-93	437
		gi|156072352		115	552	3.2e-92	438
		gi|121804		30	443	5.7e-60	414
		gi|328525735	Bacteroides clarus YIT 12056	115	588	2.7e-70	474
		gi|328530713	Bacteroides fluxus YIT 12057	330	796	2.8e-25	467
		gi|328531610		340	807	2.4e-23	468
	FIRMICUTES (n = 65)	gi|15894204	Clostridium acetobutylicum ATCC 824	34	449	2.5e-135	416
		gi|15894203		34	457	2.3e-134	424
		gi|15894200		41	468	3.5e-136	428
		gi|15893851		305	797	2.9e-109	493
		gi|7363464	Clostridium cellulovorans	311	808	1.4e-88	498
		gi|6272570		311	816	1.4e-106	506
		gi|2127330		49	478	7.9e-145	430
		gi|99644513	Ruminiclostridium thermocellum	24	500	7.2e-119	477
		gi|99644508		32	462	3.6e-144	431
		gi|99644504		58	538	1.7e-114	481
		gi|7208812		51	471	4.2e-133	421
		gi|96772915		32	449	4.6e-124	418
		gi|37651957		31	461	4.3e-135	431
		gi|144808		78	508	3.1e-143	431
		gi|285004591		42	510	2.2e-124	469
		gi|40672		139	568	4.9e-86	430
		gi|157830632		129	558	4.7e-86	430
		gi|34811382	Clostridium cellulolyticum	6	433	6.9e-134	428
		gi|34811081		6	433	2.1e-134	428
		gi|24987347		6	423	1e-125	418
		gi|551774		41	468	3.4e-134	428
		gi|12007368		36	453	3.9e-128	418
		gi|12007366		40	511	2.4e-123	472
		gi|12007365		38	490	3.9e-126	453
		gi|47168818	Clostridium thermocellum	101	601	4.6e-105	501
		gi|46015849		101	601	1.6e-106	501
		gi|270288705	Clostridium josui	36	453	1.3e-128	418
		gi|270288703		40	511	1.3e-123	472
		gi|270288702		38	490	4.2e-127	453
		gi|270288700		310	798	2.8e-107	489
		gi|270288699		52	479	8.8e-138	428
		gi|121818	Butyrivibrio fibrisolvens	89	542	3.6e-86	454
		gi|291518683		89	328	7.1e-49	240
		gi|291519188		1	420	2.5e-94	420
		gi|296791	Clostridium stercorarium	32	460	4.7e-138	429
		gi|121833		32	460	2.2e-140	429
		gi|6249561	Acetivibrio cellulolyticus	34	447	2.7e-115	414
		gi|63252967		47	517	4e-119	471
		gi|295094750	Coprococcus sp. ART55/1	350	765	6.2e-97	416
		gi|295094191		324	753	1.3e-98	430
		gi|291545280	Ruminococcus champanellensis 18P13 = JCM 17042	38	464	4.1e-108	427
		gi|291544575		321	855	7e-100	535
		gi|291544574		43	474	4.4e-112	432
		gi|291544445		45	445	1.8e-91	401
		gi|291543938		63	602	4.2e-108	540
		gi|213032414	Ruminococcus albus	369	899	1.6e-96	531
		gi|15430619		45	622	2.4e-108	578
		gi|294979138		364	895	1.5e-96	532
		gi|37703323		365	895	3.4e-96	531
		gi|4490766	Paenibacillus barcinonensis	41	478	7.1e-152	438
		gi|215512090	Paenibacillus provencensis	95	535	1.7e-90	441
		gi|328940505	Paenibacillus sp. HGF5	98	538	1e-96	441
		gi|296837349	Alicyclobacillus sp. A4	95	535	1e-94	441
		gi|148767913	Bacillus pumilus	49	479	7.7e-149	431
		gi|141603871		49	479	4.1e-147	431
		gi|6525242		49	479	1.3e-148	431
		gi|310751795		49	479	2.2e-149	431
		gi|75454815		49	479	5.9e-150	431
		gi|264670906	Bacillus licheniformis	35	466	3.6e-150	432
		gi|39636954		22	453	4e-147	432
		gi|122937813	Bacillus sp. AC-1	49	479	7.7e-149	431
		gi|7404372	Bacillus sp. KSM-522	30	459	5.2e-147	430
		gi|16802081	Listeria monocytogenes	310	743	8.6e-22	434
		gi|313621564	Listeria innocua	310	744	1.5e-20	435
		gi|291533580	Megamonas hypermegale ART12/1	121	572	1.4e-82	452
	Misc. (n = 2)	gi|291567763	Arthrospira platensis NIES-39	134	605	4.9e-70	472
		gi|237858935	clone CelA20	135	604	4.9e-99	470
FUNGI (n = 8)	BASIDIOMYCETES (n = 8)	gi|58270232	Cryptococcus neoformans var. neoformans JEC21	45	510	1.8e-108	466
		gi|134117650	Cryptococcus neoformans var. neoformans B-3501A	45	510	1.5e-108	466
		gi|321264418	Cryptococcus gattii WM276	45	510	3.8e-106	466
		gi|302693937	Schizophyllum commune H4-8	49	496	5.5e-117	448
		gi|169861333	Coprinopsis cinerea okayama7#130	52	504	4.1e-113	453
		gi|21694045	Phanerochaete chrysosporium	52	509	3.3e-114	458
		gi|170091936	Laccaria bicolor S238N-H82	55	525	1.3e-108	471
		gi|323508199	Sporisorium reilianum SRZ2	56	514	2.8e-112	459
PROTISTS (n = 26)	CELLULA SLIME MOLDS (n = 26)	gi|328875603	Dictyostelium fasciculatum	31	453	3.4e-129	423
		gi|328875119		58	479	2.9e-121	422
		gi|328872056		31	389	8.5e-103	359
		gi|325086585	Dictyostelium purpureum	27	449	6.4e-133	423
		gi|325083456		11	434	4.6e-128	424
		gi|325081222		25	442	7.9e-124	418
		gi|325079875		28	447	6.3e-127	420
		gi|325077584		26	446	3.6e-128	421
		gi|328867962	Dictyostelium fasciculatum	25	443	1e-115	419
		gi|66814552	Dictyostelium discoideum AX4	27	478	2.1e-88	452
		gi|66824603		27	450	3e-129	424
		gi|66824545		27	450	8.4e-131	424
		gi|66811252		27	465	9.5e-96	439
		gi|66809963		50	473	7.6e-129	424
		gi|66809887		31	451	2.6e-125	421
		gi|66808217		27	452	8.3e-125	426
		gi|66808209		26	421	1.6e-111	396
		gi|281212174	Polysphondylium pallidum PN500	27	459	6.8e-112	433
		gi|281209975		26	443	4.7e-134	418
		gi|281207043		5	382	2.5e-107	378
		gi|281207041		22	426	3.1e-125	405
		gi|281207029		28	437	2.7e-131	410
		gi|281206629		26	460	1.4e-107	435
		gi|281205208		45	472	7.4e-125	428
		gi|281203471		26	445	2.9e-132	420
		gi|281202301		42	428	1.8e-108	387
GREEN ALGA (n = 6)	CHLAMYDOMONADALES (n = 6)	gi|302854225	Volvox carteri f. nagariensis	32	513	1.3e-108	482
		gi|302854223		369	849	4.9e-107	481
		gi|302841258		3	532	4.4e-90	530
		gi|159487044	Chlamydomonas reinhardtii	93	580	2.2e-109	488
		gi|159487040		29	537	1.1e-105	509
		gi|159476796		133	608	1.7e-106	476
	ARCHAEA (n = 1)	D7E938		408	629	1.2e-08	222
LAND PLANTS (n = 368)	(EUDICOTS, ROSIDS) (n = 29)	AT1G65610.1	Arabidopsis thaliana	117	587	1e-114	471
		Q38890		109	583	2.9e-126	475
		Glyma.20G061100.1.p	Glycine max	119	591	4.5e-120	473
		D3JWK8	Populus spp.(h)	110	583	1e-124	474
		Q6DMM4		110	583	5.4e-126	474
		Q6X680	Gossypium hirsutum	110	583	6.4e-129	474
		G0ZTA3	Picea glauca	108	581	4.8e-128	474
		Brara.B01672.1.p	Brassica rapa	124	594	5.8e-112	471
		Ciclev10024241m	Citrus clementina	102	577	7.9e-118	476
		Ciclev10014583m		129	601	1.1e-118	473
		evm.model.supercontig_88.37	Carica papaya	116	588	9.8e-113	473
		evm.model.supercontig_151.55		111	573	3.6e-112	463
		Carubv10019972m	Capsella rubella	118	588	8e-115	471
		Cucsa.178750.1	Cucumis sativus	118	591	3.6e-114	474
		orange1.1g046335m	Citrus sinensis	102	580	2.6e-115	479
		Eucgr.A00393.1	Eucalyptus grandis	114	586	2.9e-120	473
		Thhalv10018270m	Eutrema salsugineum	124	594	6.1e-115	471
		Lus10026863	Linum usitatissimum	124	596	2.4e-115	473
		Lus10036331		98	596	3.8e-100	499
		Lus10010029		13	476	1.3e-99	464
		MDP0000452189	Malus domestica	108	582	1.6e-110	475
		Migut.F02075.1.p	Mimulus guttatus	112	584	7e-116	473
		Medtr3g082440.1	Medicago truncatula	117	588	6.1e-119	472
		ppa026228m	Prunus persica	104	569	9.9e-113	466
		Potri.008G079500.1	Populus trichocarpa	112	584	9.2e-122	473
		Phvul.006G004900.1	Phaseolus vulgaris	108	579	3.6e-115	472
		29929.m004502	Ricinus communis	117	588	5.4e-122	472
		SapurV1A.0164s0110.1.p	Salix purpurea	108	580	1.6e-116	473
		SapurV1A.0164s0120.1.p		102	575	1e-119	474
	(EUDICOTS, ASTERIDS) (n = 3)	Solyc11g008820.1.1	Solanum lycopersicum	1	464	1.1e-117	464
		O04890		109	581	8.2e-124	473
		PGSC0003DMP400028249	Solanum tuberosum	126	598	3e-119	473
	MONOCOTS (n = 10)	Sobic.006G134700.1.p	Sorghum bicolor	112	590	1.1e-118	479
		Si012680m	Setaria italica	113	589	1.6e-121	477
		Si009616m		111	583	3.8e-121	473
		Pavir.Gb01448.1.p	Panicum virgatum	33	508	8e-115	476
		Pavir.Ga01268.1.p		111	583	1.3e-117	473
		Pavir.Ga01270.1.p		114	590	5.8e-117	477
		LOC_Os04g41970.1	Oryza sativa	111	583	5.2e-119	473
		AC199765.4_FGP008	Zea mays	1	456	1.6e-109	456
		GRMZM2G066162_P01		112	588	5.7e-120	477
		GRMZM2G178025_P01		111	583	1.4e-120	473
	(EUDICOTS, ROSIDS)(n = 163)	AT4G39010.1	Arabidopsis thaliana	30	487	4.8e-135	458
		AT4G09740.1		24	471	5.2e-144	448
		AT1G23210.1		29	482	1.8e-137	454
		AT4G39000.1		26	483	1e-131	458
		AT4G02290.1		53	506	6.4e-145	454
		AT4G23560.1		24	471	1.2e-143	448
		AT1G71380.1		25	475	8.7e-139	451
		AT1G22880.1		25	475	6.8e-139	451
		Q9CAC1		29	482	1.1e-138	454
		Q9SRX3		44	495	2e-144	452
		Glyma.12G004800.1.p	Glycine max	26	489	1e-134	464
		Glyma.12G004700.1.p		1	407	1.1e-113	407
		Glyma.11G111500.1.p		36	492	6.7e-137	457
		Glyma.11G021100.1.p		40	488	2.6e-139	449
		Glyma.09G231800.1.p		25	486	3.8e-135	462
		Glyma.06G277200.1.p		28	477	1.2e-133	450
		Glyma.06G277100.1.p		1	340	6.1e-77	340
		Glyma.06G008200.1.p		29	485	2.9e-140	457
		P22503	Phaseolus vulgaris	41	489	1e-140	449
		Phvul.002G318800.1		60	516	7.1e-138	457
		Phvul.011G005400.1		1	408	2.7e-114	408
		Phvul.001G239900.1		38	492	2.4e-143	455
		Phvul.011G005500.1		1	408	4e-112	408
		Phvul.001G209500.1		38	474	1.4e-143	437
		Phvul.002G160200.1		41	489	1e-140	449
		Phvul.007G218400.1		44	497	2.8e-144	454
		Phvul.005G003100.1		25	476	7.7e-138	452
		Phvul.011G005600.1		36	500	3.2e-134	465
		Q40763	Populus alba	33	487	2.7e-145	455
		Q9XIY8		33	487	3.6e-145	455
		Q6DMM3	Populus spp.(h)	27	478	3.7e-139	452
		Potri.001G083200.1	Populus trichocarpa	33	487	8.6e-146	455
		Potri.019G069300.1		27	478	3.7e-137	452
		Potri.002G202400.1		48	501	6.6e-146	454
		Potri.015G127900.1		27	492	5.6e-132	466
		Potri.015G128000.1		29	483	2.5e-137	455
		Potri.008G132700.1		36	489	5.6e-135	454
		Potri.014G126900.1		47	500	3.1e-145	454
		Potri.010G109200.1		36	489	8.3e-133	454
		P94114	Prunus persica	33	487	2.7e-144	455
		ppa004644m		38	491	7.6e-138	454
		ppa025159m		4	460	3.8e-140	457
		Q9ZTL0	Fragaria ananassa	36	489	5.4e-140	454
		mrna01891.1-v1.0-hybrid	Fragaria vesca h	33	487	1.7e-146	455
		mrna21252.1-v1.0-hybrid		28	495	2.9e-129	468
		mrna31222.1-v1.0-hybrid		39	492	2.3e-136	454
		Q41012	Pisum sativum	28	479	2.2e-139	452
		Aquca_017_00132.1	Aquilegia coerulea	39	488	2.3e-145	450
		Aquca_037_00250.1		28	509	1.8e-143	482
		Aquca_007_00351.1		31	487	1.6e-135	457
		Aquca_009_00142.1		29	476	4.2e-139	448
		Aquca_091_00045.1		39	497	4e-137	459
		Brara.A01367.1.p	Brassica rapa	24	471	7.5e-142	448
		Brara.B01966.1.p		25	475	1.2e-135	451
		Brara.B02600.1.p		51	504	5.7e-142	454
		Brara.G01022.1.p		25	475	2.5e-138	451
		Brara.G02993.1.p		36	489	2.2e-135	454
		Brara.I00138.1.p		55	508	4.6e-147	454
		Brara.G03044.1.p		25	475	1.1e-138	451
		Brara.C04692.1.p		24	471	5.7e-142	448
		Bostr.10273s0213.1.p	Boechera stricta	25	475	2.4e-137	451
		Bostr.10273s0284.1.p		29	482	1.7e-136	454
		Bostr.12659s0142.1.p		25	475	1.5e-136	451
		Bostr.25542s0083.1.p		24	481	2.8e-129	458
		Bostr.4824s0048.1.p		44	495	4e-143	452
		Bostr.7867s0151.1.p		24	471	2.6e-143	448
		Cagra.0114s0017.1.p	Capsella grandiflora	25	475	6.1e-137	451
		Cagra.1226s0018.1.p		1	418	1.5e-126	418
		Cagra.1383s0076.1.p		25	482	5.2e-127	458
		Cagra.1383s0077.1.p		26	483	4.1e-128	458
		Cagra.1383s0078.1.p		29	486	9.2e-133	458
		Cagra.0147s0007.1.p		25	475	5.4e-139	451
		Cagra.0605s0087.1.p		29	482	3.3e-135	454
		Carubv10010959m	Capsella rubella	29	482	3.1e-137	454
		Carubv10011645m		25	475	4.7e-139	451
		Carubv10011914m		44	495	2.4e-145	452
		Carubv10020190m		29	482	1.9e-139	454
		Carubv10022009m		25	475	5.4e-139	451
		Carubv10000741m		51	504	7.3e-146	454
		Carubv10006388m		24	471	4.3e-145	448
		Carubv10006679m		26	483	1.3e-129	458
		Carubv10007690m		24	471	4.1e-145	448
		evm.model.supercontig_151.20	Carica papaya	47	500	1.9e-142	454
		Cucsa.237360.1	Cucumis sativus	33	484	2.4e-139	452
		Cucsa.322580.1		28	482	6e-145	455
		Cucsa.205360.1		35	488	5.7e-142	454
		Cucsa.129230.1		1	415	7e-102	415
		Cucsa.096960.1		1	430	2e-130	430
		Cucsa.280220.1		29	482	3e-136	454
		Cucsa.303540.1		7	456	4.5e-135	450
		orange1.1g042201m	Citrus sinensis	41	489	6e-139	449
		orange1.1g047277m		24	488	1.1e-136	465
		Ciclev10019602m	Citrus clementina	81	534	8.2e-143	454
		Ciclev10023813m		41	489	7.9e-139	449
		Ciclev10004817m		24	488	1.1e-136	465
		Eucgr.A02885.1	Eucalyptus grandis	10	474	2.7e-131	465
		Eucgr.A02886.1		9	446	5.4e-132	438
		Eucgr.D01810.1		43	491	5.3e-137	449
		Thhalv10025010m	Eutrema salsugineum	26	483	1.5e-130	458
		Thhalv10025071m		24	471	8.2e-141	448
		Thhalv10027409m		35	492	4.5e-133	458
		Thhalv10018439m		36	489	1.8e-135	454
		Thhalv10028585m		50	503	2.4e-142	454
		Thhalv10018465m		25	475	7.6e-137	451
		Thhalv10007462m		34	487	4.7e-136	454
		Thhalv10007402m		48	501	6.4e-145	454
		Gorai.001G048100.1	Gossypium raimondii	25	475	3.4e-132	451
		Gorai.008G250400.1		43	491	1.4e-137	449
		Gorai.003G077300.1		29	483	2.7e-145	455
		Gorai.008G031800.1		28	484	7.1e-133	457
		Gorai.002G175700.1		35	488	4.5e-137	454
		Lus10027201	Linum usitatissimum	32	508	3.3e-127	477
		Lus10031090		2	380	3.2e-100	379
		Lus10034199		41	476	2.8e-109	436
		Lus10027205		19	485	5.3e-131	467
		Lus10031139		38	481	8.1e-126	444
		Lus10001666		30	488	4.4e-137	459
		MDP0000173809	Malus domestica	14	489	1.3e-129	476
		MDP0000285057		12	478	4.8e-126	467
		MDP0000199273		39	492	1.1e-133	454
		MDP0000740981		27	483	8.9e-137	457
		cassava4.1_023270m	Manihot esculenta	30	485	1.2e-131	456
		cassava4.1_029045m		14	479	4.6e-133	466
		cassava4.1_006262m		33	487	1.4e-143	455
		cassava4.1_023327m		25	488	1.1e-131	464
		cassava4.1_006175m		37	490	1.8e-133	454
		cassava4.1_005953m		43	496	8.5e-144	454
		cassava4.1_006449m		27	478	1.9e-136	452
		Migut.A00717.1.p	Mimulus guttatus	50	498	2.3e-143	449
		Migut.L00414.1.p		38	492	1e-136	455
		Migut.N01515.1.p		41	494	3.9e-144	454
		Migut.O00849.1.p		28	478	2.6e-133	451
		Migut.C01389.1.p		33	481	2.8e-136	449
		Migut.A01075.1.p		31	490	3.9e-142	460
		Medtr4g035930.1	Medicago truncatula	16	464	3.2e-129	449
		Medtr8g104820.1		31	487	6.7e-139	457
		Medtr3g080810.1		36	490	1.2e-146	455
		Medtr4g035955.1		15	463	2.5e-135	449
		Medtr3g117500.1		25	481	2.6e-140	457
		Medtr5g010000.1		41	489	9.8e-144	449
		Medtr1g088190.1		40	475	7.7e-126	436
		Medtr3g010330.1		26	477	1.6e-140	452
		29692.m000525	Ricinus communis	32	485	2.9e-138	454
		29986.m001645		47	500	2.6e-146	454
		30068.m002585		33	487	6e-145	455
		30147.m014206		29	493	1.5e-134	465
		30147.m014207		29	494	4.8e-135	466
		30190.m011277		41	489	1.1e-141	449
		SapurV1A.0094s0310.1.p	Salix purpurea	33	487	4.3e-143	455
		SapurV1A.0098s0410.1.p		44	492	8.8e-138	449
		SapurV1A.0494s0020.1.p		48	501	5e-144	454
		SapurV1A.0059s0410.1.p		33	487	9.9e-143	455
		SapurV1A.0015s0290.1.p		36	431	1.1e-118	396
		SapurV1A.0052s0310.1.p		47	500	8.7e-146	454
		SapurV1A.0367s0140.1.p		29	477	7e-128	449
		SapurV1A.2662s0020.1.p		23	488	4.4e-132	466
		SapurV1A.2662s0030.1.p		29	477	1.2e-128	449
		SapurV1A.0227s0020.1.p		36	489	1.4e-133	454
		SapurV1A.4721s0010.1.p		1	397	4e-107	397
		GSVIVT01018617001	Vitis vinifera	26	479	1.2e-134	454
		GSVIVT01019664001		33	419	2.7e-123	387
		GSVIVT01028042001		1	429	1.9e-129	429
		GSVIVT01019420001		36	484	5.6e-139	449
	(EUDICOTS, ASTERIDS) (n = 15)	Solyc01g110340.2.1	Solanum lycopersicum	30	486	9.6e-134	457
		Solyc03g083820.1.1		39	491	1.4e-135	453
		Q42875		47	500	1.2e-144	454
		Q42871		27	475	7.2e-138	449
		O82473		36	490	2.6e-143	455
		O04972		20	471	2.4e-142	452
		Q42872		28	481	1.6e-136	454
		PGSC0003DMP400015724	Solanum tuberosum	28	481	9.4e-135	454
		PGSC0003DMP400055022		37	490	6.1e-145	454
		PGSC0003DMP400014770		23	474	2.4e-141	452
		PGSC0003DMP400005642		29	485	1.8e-133	457
		PGSC0003DMP400021647		34	488	5.3e-146	455
		PGSC0003DMP400021534		26	474	6.7e-139	449
		Q93WZ0	Nicotiana tabacum	40	493	4.4e-133	454
		Q93WZ1		30	481	1.1e-139	452
	MONOCOTS (n = 35)	LOC_Os09g36060.1	Oryza sativa	42	499	1.4e-140	458
		LOC_Os08g29770.1		41	490	4.9e-140	450
		LOC_Os08g02220.1		55	515	1.3e-139	461
		LOC_Os06g14540.1		25	480	5.9e-138	456
		LOC_Os04g36610.1		39	491	1.8e-132	453
		LOC_Os02g50040.1		37	493	6.6e-137	457
		LOC_Os02g03120.1		25	491	1.1e-138	467
		LOC_Os01g21070.1		36	489	1.5e-146	454
		GRMZM2G455642_P02	Zea mays	29	492	1.7e-135	464
		GRMZM2G331566_P02		38	491	2.4e-145	454
		GRMZM2G076049_P01		36	491	4e-137	456
		GRMZM2G048165_P01		55	535	7.4e-132	481
		GRMZM2G167669_P01		41	488	7.1e-141	448
		GRMZM2G125436_P01		47	498	2.8e-132	452
		GRMZM2G141911_P01		43	514	5.9e-138	472
		GRMZM2G009025_P01		31	494	1.4e-133	464
		Bradi1g54580.1.p	Brachypodium distachyon	28	490	9.8e-138	463
		Bradi5g11310.1.p		45	510	4.5e-137	466
		Pavir.Ea01014.1.p	Panicum virgatum	35	493	9.4e-137	459
		Pavir.Fb01149.1.p		41	488	4.3e-141	448
		Pavir.J01061.1.p		30	486	4.7e-135	457
		Pavir.J03155.1.p		36	480	1e-121	445
		Pavir.J35848.1.p		47	498	1.8e-129	452
		Pavir.J35890.1.p		50	506	3.2e-135	457
		Pavir.Fa02209.1.p		31	488	6.8e-136	458
		Si013572m	Setaria italica	46	493	2.7e-141	448
		Si013602m		35	493	4.9e-138	459
		Si012639m		55	506	4.9e-133	452
		Si016976m		32	487	1.7e-137	456
		Si006281m		33	489	3.4e-13	457
		Si001159m		35	488	2.8e-144	454
		Sobic.003G148500.1.p	Sorghum bicolor	38	491	2.2e-146	454
		Sobic.010G106100.1.p		91	550	3e-135	460
		Sobic.002G273500.1.p		53	509	4.2e-138	457
		Sobic.006G090900.1.p		52	506	4.7e-131	455
	(EUDICOTS, ROSIDS) (n = 68)	AT1G48930.1	Arabidopsis thaliana	31	490	5.5e-142	460
		AT4G11050.1		27	486	1.8e-150	460
		AT1G64390.1		26	485	9.7e-145	460
		AT2G32990.1		40	501	7.4e-147	462
		489943	Arabidopsis lyrata	27	486	2.3e-150	460
		474038		31	490	2e-142	460
		Aquca_013_00114.1	Aquilegia coerulea	22	505	4.9e-137	484
		Aquca_002_01464.1		26	486	3.4e-143	461
		Aquca_037_00141.1		28	487	1.1e-143	460
		Brara.C02656.1.p	Brassica rapa	26	485	5.2e-148	460
		Brara.E01714.1.p		31	490	1.8e-136	460
		Brara.I01325.1.p		25	484	4.6e-143	460
		Bostr.25463s0223.1.p	Boechera stricta	26	485	4e-148	460
		Bostr.26675s0278.1.p		31	490	7.5e-138	460
		Bostr.29223s0050.1.p		26	485	4.8e-142	460
		Carubv10012624m	Capsella rubella	31	490	1.1e-139	460
		Carubv10019981m		26	485	7.6e-145	460
		Carubv10003874m		28	487	2.2e-151	460
		Cagra.1255s0001.1.p	Capsella grandiflora	26	485	2.4e-142	460
		evm.TU.contig_27379.2	Carica papaya	25	484	4.5e-145	460
		Ciclev10033912m	Citrus clementina	96	555	7e-142	460
		Ciclev10019301m		23	482	4.6e-145	460
		orange1.1g043219m	Citrus sinensis	26	485	6.2e-142	460
		orange1.1g006835m		23	482	4.6e-145	460
		Cucsa.128330.1	Cucumis sativus	27	486	5.6e-139	460
		Cucsa.107370.1		25	484	1.2e-148	460
		Cucsa.303850.1		27	486	4.1e-148	460
		Eucgr.J00862.1	Eucalyptus grandis	11	470	4e-144	460
		Eucgr.D01733.1		32	491	1.8e-144	460
		Eucgr.E00858.1		27	486	2.3e-145	460
		Thhalv10023353m	Eutrema salsugineum	25	484	6e-143	460
		Thhalv10011318m		31	490	1e-136	460
		Thhalv10028514m		28	487	8.3e-147	460
		mrna32087.1-v1.0-hybrid	Fragaria vesca h	132	591	3.2e-143	460
		mrna11058.1-v1.0-hybrid		33	492	3e-147	460
		mrna01234.1-v1.0-hybrid		30	493	2e-145	464
		Q8LJP6	Gossypium hirsutum	28	487	2.7e-143	460
		Gorai.004G133700.1	Gossypium raimondii	30	489	3.4e-144	460
		Gorai.008G254000.1		28	487	7.3e-144	460
		Gorai.005G210200.1		26	485	7.4e-143	460
		Gorai.003G080800.1		26	485	9.4e-143	460
		Glyma.05G216400.1.p	Glycine max	26	485	2.7e-147	460
		Glyma.02G293900.1.p		36	497	7.1e-147	462
		Lus10003888	Linum usitatissimum	24	483	8.8e-145	460
		Lus10017402		34	468	5.1e-137	435
		Lus10010201		34	495	6.8e-139	462
		Lus10001833		24	482	1.9e-144	459
		Lus10032377		24	483	3.1e-144	460
		cassava4.1_003698m	Manihot esculenta	28	487	5.7e-144	460
		MDP0000276676	Malus domestica	28	487	2e-144	460
		MDP0000826600		33	492	4.3e-145	460
		MDP0000131267		28	487	2.5e-144	460
		Medtr4g074960.1	Medicago truncatula	29	489	8.3e-142	461
		Medtr8g099410.1		29	488	7.2e-144	460
		Migut.D01909.1.p	Mimulus guttatus	30	489	4.5e-142	460
		Phvul.002G297600.1	Phaseolus vulgaris	26	485	7.4e-144	460
		Phvul.011G030300.1		28	488	1.3e-142	461
		Potri.001G092200.1	Populus trichocarpa	28	487	4.6e-147	460
		Potri.003G139600.1		28	487	1.1e-146	460
		Potri.007G071200.1		28	487	1.3e-141	460
		ppa022524m	Prunus persica	32	491	5.7e-148	460
		ppa002939m		28	487	8.4e-147	460
		29675.m000388	Ricinus communis	29	488	5.2e-145	460
		SapurV1A.0035s0560.1.p	Salix purpurea	28	487	8.7e-145	460
		SapurV1A.0237s0330.1.p		28	487	1.5e-143	460
		GSVIVT01012043001	Vitis vinifera	30	489	1.6e-142	460
		GSVIVT01019523001		31	490	3.5e-147	460
		GSVIVT01030494001		35	475	2.6e-136	441
	(EUDICOTS, ASTERIDS) (n = 8)	Q93WY9	Nicotiana tabacum	33	492	8.2e-146	460
		Solyc12g055970.1.1	Solanum lycopersicum	1	332	2.9e-87	332
		Solyc02g014220.2.1		29	488	2.5e-143	460
		Solyc07g049300.2.1		28	489	4.2e-149	462
		Solyc07g064870.2.1		51	512	1.8e-145	462
		Q9ZSP9		25	484	6.2e-147	460
		PGSC0003DMP400034548	Solanum tuberosum	29	488	1.9e-143	460
		PGSC0003DMP400021750		25	484	3.5e-147	460
	MONOCOTS (n = 30)	Bradi2g07150.1.p	Brachypodium distachyon	25	488	1.1e-144	464
		Bradi2g32270.1.p		31	491	3.5e-141	461
		Bradi5g26010.1.p		30	496	1.2e-139	467
		LOC_Os05g12150.1	Oryza sativa	35	495	2.6e-142	461
		LOC_Os04g57860.1		39	501	1.2e-142	463
		LOC_Os01g12030.1		42	507	2.9e-143	466
		LOC_Os09g23084.1		56	524	1.4e-140	469
		LOC_Os08g32940.1		33	499	5.3e-137	467
		LOC_Os02g50490.1		59	526	2.5e-146	468
		LOC_Os02g05744.1		30	506	7.2e-146	477
		Q5NAT0	Oryza japonicum	41	502	4.3e-143	462
		Pavir.Cb01721.1.p	Panicum virgatum	29	492	8.4e-140	464
		Pavir.Ca00497.1.p		29	484	3.8e-131	456
		Pavir.Ea00142.1.p		65	528	3.8e-140	464
		Pavir.Eb00189.1.p		38	501	3e-139	464
		Pavir.Ga00244.1.p		31	492	4.5e-143	462
		Si021474m	Setaria italica	30	486	2.7e-134	457
		Si021476m		32	494	1.8e-145	463
		Si000642m		42	503	3.2e-143	462
		Sobic.006G265100.1.p	Sorghum bicolor	38	500	6.3e-145	463
		Sobic.009G079900.1.p		29	492	1.2e-142	464
		Sobic.003G015800.1.p		123	401	1.6e-50	279
		Sobic.003G015700.1.p		46	511	3.8e-142	466
		GRMZM2G343144_P02	Zea mays	40	500	8.1e-143	461
		GRMZM2G143747_P01		29	492	3.4e-142	464
		GRMZM2G453565_P01		35	500	4.5e-145	466
		GRMZM2G451965_P02		52	516	1.7e-139	465
		GRMZM2G482256_P01		28	505	1.6e-141	478
		GRMZM2G151257_P01		45	512	1.1e-143	468
		GRMZM2G154678_P01		58	513	1.3e-136	456
	BRYOPHYTES (n = 4)	Phpat.006G094200.1.p	Physcomitrella patens	56	480	4.6e-131	425
		Phpat.013G004100.1.p		37	497	1.9e-138	461
		Phpat.013G084100.1.p		32	487	9.3e-141	456
		Phpat.026G000800.1.p		29	485	6e-141	457
	TRACHEOPHYTES (n = 3)	109529	Selaginella moellendorffii	29	490	1.6e-140	462
		234652		21	484	1.6e-142	464
		99802		33	505	1.8e-144	473
	Sequences not considered in time tree computation
Supplementary Table S1B: Sequences with two detectable GHx domains (n = 4)
		ID	Organism	START	STOP	E-VALUE	START	STOP	E-VALUE
	BACTERIA (n = 4)	gi|1708078	Caldocellum saccharolyticum	28	456	1e-138	1117	1739	0
		gi|12743885	Caldicellulosiruptor spp.	41	457	5.1e-136	1281	1511	4e-79
		gi|291543673	Ruminococcus champanellensis	290	715	5.5e-97	860	1045	2.9e-44
		gi|1663519	Ruminioclostridium thermocellum	316	748	1e-82	825	1056	1.8e-77
Supplementary Table S1C: Sequences with multiple detectable GH9 domains (n = 16)				GH9												CBM49
		ID	Organism	START	STOP	E-VALUE	START	STOP	E-VALUE	START	STOP	E-VALUE	START	STOP	E-VALUE	START	STOP	E-VALUE
	ANIMALS (n = 7)	gi|313228751	Oikopleura dioica	54	479	1.7e-118	534	963	5e-92
		gi|313221173		44	471	3.6e-107	511	933	1.2e-130
		gi|313229908		44	471	7.1e-107	511	933	1.8e-130
		gi|172087558		54	479	1.6e-118	534	963	2.9e-92
		gi|307183328	Camponotus floridanus	38	455	6.1e-119	519	943	8.6e-120
		gi|260818001	Branchiostoma floridae	133	391	2.2e-86	370	610	9.5e-59
		gi|291236258	Saccoglossus kowalevskii	63	551	1.7e-101	556	617	2.8e-12	619	710	5.9e-14	702	845	1.2e-11
	BACTERIA (n = 2)	gi|12581463	Clostridium cellulovorans	315	556	1.1e-46	541	664	2.4e-24
		gi|291543282	Ruminococcus champanellensis	53	449	7.7e-88	469	549	2.4e-22
	LAND PLANTS (Class B) (n = 4)	Lus10010307	Linum usitatissimum	110	389	7.7e-93	371	491	3.4e-32
		Lus10025880		35	186	1.1e-57	182	442	1.1e-61
		SapurV1A.0367s0150.1.p	Salix purpurea	23	338	1.4e-85	336	432	5.2e-26
		SapurV1A.1136s0010.1.p		29	303	2e-91	297	379	2.1e-15
	LAND PLANTS (Class C) (n = 3)	cassava4.1_004404m	Manihot esculenta	28	206	1.9e-68	206	458	9.9e-61							486	566	1.19e-17
		Pavir.Gb00020.1.p	Panicum virgatum	32	439	7.6e-124	434	624	3.2e-41							661	741	5.42e-07
		PGSC0003DMP400008898	Solanum tuberosum	18	129	1.5e-44	128	410	7.4e-67							447	527	3.08e-20
Supplementary Table S1D: Sequences with no detectable GH9 domain (n = 6)
		ID	Organism
	ARCHAEA (n = 6)	Q2FS20	Methanospirillum hungatei
		Q0W4B7	Methanocella arvoryzae
		E4NKX7	Halogeometricum borinquense
		B8GDW9	Methanosphaerula palustris
		A6URU0	Methanococcus vannielii
		F4BY27	Methanosaeta concilii
