# Supplementary material for: Origin, evolution, and divergence of plant class C GH9 endoglucanases
Source: BMC Evol Biol. 2018 May 30;18:79. doi: 10.1186/s12862-018-1185-2 (PMC5977491; doi:10.1186/s12862-018-1185-2)
Supplement: Supplementary file 6 — Table S3. Maximum likelihood based evaluation of amino acid substitution models. (XLSX 30 kb) [file 12862_2018_1185_MOESM6_ESM.xlsx]

## Sheet: Sheet1
Supplementary Table S3A: Maximum likelihood based evaluation of amino acid substitution models for evolution of the GH9 domain
	Model	#Param	BIC	AICc	lnL	Invariant	Gamma	Freq A	Freq R	Freq N	Freq D	Freq C	Freq Q	Freq E	Freq G	Freq H	Freq I	Freq L	Freq K	Freq M	Freq F	Freq P	Freq S	Freq T	Freq W	Freq Y	Freq V
1	WAG+G	1200	425300	412705	-205147	n/a	1.53736	0.0866279	0.043972	0.0390894	0.0570451	0.0193078	0.0367281	0.0580589	0.0832518	0.0244313	0.048466	0.086209	0.0620286	0.0195027	0.0384319	0.0457631	0.0695179	0.0610127	0.0143859	0.0352742	0.0708956
2	WAG+G+I	1201	425312	412707	-205147	0	1.53736	0.0866279	0.043972	0.0390894	0.0570451	0.0193078	0.0367281	0.0580589	0.0832518	0.0244313	0.048466	0.086209	0.0620286	0.0195027	0.0384319	0.0457631	0.0695179	0.0610127	0.0143859	0.0352742	0.0708956
3	WAG+G+F	1219	425642	412849	-205200	n/a	1.51098	0.103478	0.0432495	0.0509859	0.0664994	0.0125971	0.0358842	0.0372199	0.0884433	0.0237731	0.0325225	0.0810149	0.0459804	0.0209643	0.0410418	0.0465333	0.0794825	0.0509042	0.0229457	0.0623066	0.0541732
4	WAG+G+I+F	1220	425655	412851	-205200	0	1.51098	0.103478	0.0432495	0.0509859	0.0664994	0.0125971	0.0358842	0.0372199	0.0884433	0.0237731	0.0325225	0.0810149	0.0459804	0.0209643	0.0410418	0.0465333	0.0794825	0.0509042	0.0229457	0.0623066	0.0541732
5	LG+G	1200	425840	413246	-205418	n/a	1.57933	0.079066	0.055941	0.041977	0.053052	0.012937	0.040767	0.071586	0.057337	0.022355	0.062157	0.099081	0.0646	0.022951	0.042302	0.04404	0.061197	0.053287	0.012066	0.034155	0.069147
6	LG+G+I	1201	425853	413248	-205418	0	1.57933	0.079066	0.055941	0.041977	0.053052	0.012937	0.040767	0.071586	0.057337	0.022355	0.062157	0.099081	0.0646	0.022951	0.042302	0.04404	0.061197	0.053287	0.012066	0.034155	0.069147
7	LG+G+F	1219	426056	413262	-205406	n/a	1.46679	0.103478	0.0432495	0.0509859	0.0664994	0.0125971	0.0358842	0.0372199	0.0884433	0.0237731	0.0325225	0.0810149	0.0459804	0.0209643	0.0410418	0.0465333	0.0794825	0.0509042	0.0229457	0.0623066	0.0541732
8	LG+G+I+F	1220	426068	413264	-205406	0	1.46679	0.103478	0.0432495	0.0509859	0.0664994	0.0125971	0.0358842	0.0372199	0.0884433	0.0237731	0.0325225	0.0810149	0.0459804	0.0209643	0.0410418	0.0465333	0.0794825	0.0509042	0.0229457	0.0623066	0.0541732
9	JTT+G	1200	428171	415577	-206583	n/a	1.5341	0.0769	0.0511	0.0425	0.0513	0.0203	0.0411	0.0618	0.0747	0.023	0.0526	0.0911	0.0595	0.0234	0.0405	0.0505	0.0682	0.0585	0.0143	0.0323	0.0664
10	JTT+G+I	1201	428184	415579	-206583	0	1.5341	0.0769	0.0511	0.0425	0.0513	0.0203	0.0411	0.0618	0.0747	0.023	0.0526	0.0911	0.0595	0.0234	0.0405	0.0505	0.0682	0.0585	0.0143	0.0323	0.0664
11	JTT+G+F	1219	428486	415692	-206621	n/a	1.49262	0.103478	0.0432495	0.0509859	0.0664994	0.0125971	0.0358842	0.0372199	0.0884433	0.0237731	0.0325225	0.0810149	0.0459804	0.0209643	0.0410418	0.0465333	0.0794825	0.0509042	0.0229457	0.0623066	0.0541732
12	JTT+G+I+F	1220	428498	415694	-206621	0	1.49262	0.103478	0.0432495	0.0509859	0.0664994	0.0125971	0.0358842	0.0372199	0.0884433	0.0237731	0.0325225	0.0810149	0.0459804	0.0209643	0.0410418	0.0465333	0.0794825	0.0509042	0.0229457	0.0623066	0.0541732
13	rtREV+G+F	1219	428573	415780	-206665	n/a	1.58435	0.103478	0.0432495	0.0509859	0.0664994	0.0125971	0.0358842	0.0372199	0.0884433	0.0237731	0.0325225	0.0810149	0.0459804	0.0209643	0.0410418	0.0465333	0.0794825	0.0509042	0.0229457	0.0623066	0.0541732
14	rtREV+G+I+F	1220	428586	415782	-206665	0	1.58435	0.103478	0.0432495	0.0509859	0.0664994	0.0125971	0.0358842	0.0372199	0.0884433	0.0237731	0.0325225	0.0810149	0.0459804	0.0209643	0.0410418	0.0465333	0.0794825	0.0509042	0.0229457	0.0623066	0.0541732
15	rtREV+G	1200	430675	418081	-207835	n/a	1.66615	0.0646	0.0453	0.0376	0.0422	0.0114	0.0606	0.0607	0.0639	0.0273	0.0679	0.1018	0.0751	0.015	0.0287	0.0681	0.0488	0.0622	0.0251	0.0318	0.0619
16	rtREV+G+I	1201	430688	418083	-207835	0	1.66615	0.0646	0.0453	0.0376	0.0422	0.0114	0.0606	0.0607	0.0639	0.0273	0.0679	0.1018	0.0751	0.015	0.0287	0.0681	0.0488	0.0622	0.0251	0.0318	0.0619
17	Dayhoff+G+F	1219	430794	418001	-207776	n/a	1.43002	0.103478	0.0432495	0.0509859	0.0664994	0.0125971	0.0358842	0.0372199	0.0884433	0.0237731	0.0325225	0.0810149	0.0459804	0.0209643	0.0410418	0.0465333	0.0794825	0.0509042	0.0229457	0.0623066	0.0541732
18	Dayhoff+G+I+F	1220	430807	418003	-207776	0	1.43002	0.103478	0.0432495	0.0509859	0.0664994	0.0125971	0.0358842	0.0372199	0.0884433	0.0237731	0.0325225	0.0810149	0.0459804	0.0209643	0.0410418	0.0465333	0.0794825	0.0509042	0.0229457	0.0623066	0.0541732
19	Dayhoff+G	1200	431123	418529	-208059	n/a	1.13064	0.0871	0.0409	0.0404	0.0469	0.0335	0.0383	0.0495	0.0886	0.0336	0.0369	0.0854	0.0805	0.0148	0.0398	0.0507	0.0696	0.0585	0.0105	0.0299	0.0647
20	Dayhoff+G+I	1201	431136	418531	-208059	0	1.13064	0.0871	0.0409	0.0404	0.0469	0.0335	0.0383	0.0495	0.0886	0.0336	0.0369	0.0854	0.0805	0.0148	0.0398	0.0507	0.0696	0.0585	0.0105	0.0299	0.0647
21	cpREV+G+F	1219	435034	422240	-209895	n/a	1.42098	0.103478	0.0432495	0.0509859	0.0664994	0.0125971	0.0358842	0.0372199	0.0884433	0.0237731	0.0325225	0.0810149	0.0459804	0.0209643	0.0410418	0.0465333	0.0794825	0.0509042	0.0229457	0.0623066	0.0541732
22	cpREV+G+I+F	1220	435046	422242	-209895	0	1.42098	0.103478	0.0432495	0.0509859	0.0664994	0.0125971	0.0358842	0.0372199	0.0884433	0.0237731	0.0325225	0.0810149	0.0459804	0.0209643	0.0410418	0.0465333	0.0794825	0.0509042	0.0229457	0.0623066	0.0541732
23	mtREV24+G+F	1219	436003	423209	-210380	n/a	1.49943	0.103478	0.0432495	0.0509859	0.0664994	0.0125971	0.0358842	0.0372199	0.0884433	0.0237731	0.0325225	0.0810149	0.0459804	0.0209643	0.0410418	0.0465333	0.0794825	0.0509042	0.0229457	0.0623066	0.0541732
24	mtREV24+G+I+F	1220	436015	423211	-210380	0	1.49943	0.103478	0.0432495	0.0509859	0.0664994	0.0125971	0.0358842	0.0372199	0.0884433	0.0237731	0.0325225	0.0810149	0.0459804	0.0209643	0.0410418	0.0465333	0.0794825	0.0509042	0.0229457	0.0623066	0.0541732
25	cpREV+G	1200	436057	423462	-210526	n/a	1.51988	0.0756	0.0621	0.041	0.0371	0.0091	0.0382	0.0495	0.0838	0.0246	0.0806	0.1011	0.0504	0.022	0.0506	0.0431	0.0622	0.0543	0.0181	0.0307	0.066
26	cpREV+G+I	1201	436069	423464	-210526	0	1.51988	0.0756	0.0621	0.041	0.0371	0.0091	0.0382	0.0495	0.0838	0.0246	0.0806	0.1011	0.0504	0.022	0.0506	0.0431	0.0622	0.0543	0.0181	0.0307	0.066
27	WAG	1199	440025	427441	-212516	n/a	n/a	0.0866279	0.043972	0.0390894	0.0570451	0.0193078	0.0367281	0.0580589	0.0832518	0.0244313	0.048466	0.086209	0.0620286	0.0195027	0.0384319	0.0457631	0.0695179	0.0610127	0.0143859	0.0352742	0.0708956
28	WAG+I	1200	440087	427492	-212541	0	n/a	0.0866279	0.043972	0.0390894	0.0570451	0.0193078	0.0367281	0.0580589	0.0832518	0.0244313	0.048466	0.086209	0.0620286	0.0195027	0.0384319	0.0457631	0.0695179	0.0610127	0.0143859	0.0352742	0.0708956
29	WAG+F	1218	440519	427736	-212645	n/a	n/a	0.103478	0.0432495	0.0509859	0.0664994	0.0125971	0.0358842	0.0372199	0.0884433	0.0237731	0.0325225	0.0810149	0.0459804	0.0209643	0.0410418	0.0465333	0.0794825	0.0509042	0.0229457	0.0623066	0.0541732
30	WAG+I+F	1219	440573	427779	-212665	0	n/a	0.103478	0.0432495	0.0509859	0.0664994	0.0125971	0.0358842	0.0372199	0.0884433	0.0237731	0.0325225	0.0810149	0.0459804	0.0209643	0.0410418	0.0465333	0.0794825	0.0509042	0.0229457	0.0623066	0.0541732
31	LG	1199	441993	429409	-213500	n/a	n/a	0.079066	0.055941	0.041977	0.053052	0.012937	0.040767	0.071586	0.057337	0.022355	0.062157	0.099081	0.0646	0.022951	0.042302	0.04404	0.061197	0.053287	0.012066	0.034155	0.069147
32	LG+I	1200	442048	429454	-213521	0	n/a	0.079066	0.055941	0.041977	0.053052	0.012937	0.040767	0.071586	0.057337	0.022355	0.062157	0.099081	0.0646	0.022951	0.042302	0.04404	0.061197	0.053287	0.012066	0.034155	0.069147
33	LG+F	1218	442480	429696	-213625	n/a	n/a	0.103478	0.0432495	0.0509859	0.0664994	0.0125971	0.0358842	0.0372199	0.0884433	0.0237731	0.0325225	0.0810149	0.0459804	0.0209643	0.0410418	0.0465333	0.0794825	0.0509042	0.0229457	0.0623066	0.0541732
34	LG+I+F	1219	442528	429734	-213643	0	n/a	0.103478	0.0432495	0.0509859	0.0664994	0.0125971	0.0358842	0.0372199	0.0884433	0.0237731	0.0325225	0.0810149	0.0459804	0.0209643	0.0410418	0.0465333	0.0794825	0.0509042	0.0229457	0.0623066	0.0541732
35	JTT	1199	444036	431452	-214522	n/a	n/a	0.0769	0.0511	0.0425	0.0513	0.0203	0.0411	0.0618	0.0747	0.023	0.0526	0.0911	0.0595	0.0234	0.0405	0.0505	0.0682	0.0585	0.0143	0.0323	0.0664
36	JTT+I	1200	444100	431506	-214548	0	n/a	0.0769	0.0511	0.0425	0.0513	0.0203	0.0411	0.0618	0.0747	0.023	0.0526	0.0911	0.0595	0.0234	0.0405	0.0505	0.0682	0.0585	0.0143	0.0323	0.0664
37	JTT+F	1218	444489	431706	-214630	n/a	n/a	0.103478	0.0432495	0.0509859	0.0664994	0.0125971	0.0358842	0.0372199	0.0884433	0.0237731	0.0325225	0.0810149	0.0459804	0.0209643	0.0410418	0.0465333	0.0794825	0.0509042	0.0229457	0.0623066	0.0541732
38	JTT+I+F	1219	444532	431738	-214645	0	n/a	0.103478	0.0432495	0.0509859	0.0664994	0.0125971	0.0358842	0.0372199	0.0884433	0.0237731	0.0325225	0.0810149	0.0459804	0.0209643	0.0410418	0.0465333	0.0794825	0.0509042	0.0229457	0.0623066	0.0541732
39	rtREV+I+F	1219	444957	432163	-214857	0	n/a	0.103478	0.0432495	0.0509859	0.0664994	0.0125971	0.0358842	0.0372199	0.0884433	0.0237731	0.0325225	0.0810149	0.0459804	0.0209643	0.0410418	0.0465333	0.0794825	0.0509042	0.0229457	0.0623066	0.0541732
40	rtREV+F	1218	445079	432296	-214924	n/a	n/a	0.103478	0.0432495	0.0509859	0.0664994	0.0125971	0.0358842	0.0372199	0.0884433	0.0237731	0.0325225	0.0810149	0.0459804	0.0209643	0.0410418	0.0465333	0.0794825	0.0509042	0.0229457	0.0623066	0.0541732
41	rtREV+I	1200	446427	433833	-215711	0	n/a	0.0646	0.0453	0.0376	0.0422	0.0114	0.0606	0.0607	0.0639	0.0273	0.0679	0.1018	0.0751	0.015	0.0287	0.0681	0.0488	0.0622	0.0251	0.0318	0.0619
42	rtREV	1199	446557	433973	-215782	n/a	n/a	0.0646	0.0453	0.0376	0.0422	0.0114	0.0606	0.0607	0.0639	0.0273	0.0679	0.1018	0.0751	0.015	0.0287	0.0681	0.0488	0.0622	0.0251	0.0318	0.0619
43	Dayhoff+I+F	1219	446922	434128	-215839	0	n/a	0.103478	0.0432495	0.0509859	0.0664994	0.0125971	0.0358842	0.0372199	0.0884433	0.0237731	0.0325225	0.0810149	0.0459804	0.0209643	0.0410418	0.0465333	0.0794825	0.0509042	0.0229457	0.0623066	0.0541732
44	Dayhoff+I	1200	447401	434807	-216198	0	n/a	0.0871	0.0409	0.0404	0.0469	0.0335	0.0383	0.0495	0.0886	0.0336	0.0369	0.0854	0.0805	0.0148	0.0398	0.0507	0.0696	0.0585	0.0105	0.0299	0.0647
45	Dayhoff+F	1218	447747	434964	-216258	n/a	n/a	0.103478	0.0432495	0.0509859	0.0664994	0.0125971	0.0358842	0.0372199	0.0884433	0.0237731	0.0325225	0.0810149	0.0459804	0.0209643	0.0410418	0.0465333	0.0794825	0.0509042	0.0229457	0.0623066	0.0541732
46	Dayhoff	1199	448707	436123	-216857	n/a	n/a	0.0871	0.0409	0.0404	0.0469	0.0335	0.0383	0.0495	0.0886	0.0336	0.0369	0.0854	0.0805	0.0148	0.0398	0.0507	0.0696	0.0585	0.0105	0.0299	0.0647
47	mtREV24+G	1200	449705	437110	-217350	n/a	1.453	0.072	0.019	0.039	0.019	0.006	0.025	0.024	0.056	0.028	0.087	0.168	0.023	0.053	0.06	0.055	0.072	0.088	0.029	0.033	0.044
48	mtREV24+G+I	1201	449717	437112	-217350	0	1.453	0.072	0.019	0.039	0.019	0.006	0.025	0.024	0.056	0.028	0.087	0.168	0.023	0.053	0.06	0.055	0.072	0.088	0.029	0.033	0.044
49	cpREV+I+F	1219	449995	437201	-217376	0	n/a	0.103478	0.0432495	0.0509859	0.0664994	0.0125971	0.0358842	0.0372199	0.0884433	0.0237731	0.0325225	0.0810149	0.0459804	0.0209643	0.0410418	0.0465333	0.0794825	0.0509042	0.0229457	0.0623066	0.0541732
50	cpREV+I	1200	450705	438110	-217850	0	n/a	0.0756	0.0621	0.041	0.0371	0.0091	0.0382	0.0495	0.0838	0.0246	0.0806	0.1011	0.0504	0.022	0.0506	0.0431	0.0622	0.0543	0.0181	0.0307	0.066
51	mtREV24+F	1218	452330	439547	-218550	n/a	n/a	0.103478	0.0432495	0.0509859	0.0664994	0.0125971	0.0358842	0.0372199	0.0884433	0.0237731	0.0325225	0.0810149	0.0459804	0.0209643	0.0410418	0.0465333	0.0794825	0.0509042	0.0229457	0.0623066	0.0541732
52	mtREV24+I+F	1219	452342	439549	-218550	0	n/a	0.103478	0.0432495	0.0509859	0.0664994	0.0125971	0.0358842	0.0372199	0.0884433	0.0237731	0.0325225	0.0810149	0.0459804	0.0209643	0.0410418	0.0465333	0.0794825	0.0509042	0.0229457	0.0623066	0.0541732
53	cpREV	1199	465785	453201	-225396	n/a	n/a	0.0756	0.0621	0.041	0.0371	0.0091	0.0382	0.0495	0.0838	0.0246	0.0806	0.1011	0.0504	0.022	0.0506	0.0431	0.0622	0.0543	0.0181	0.0307	0.066
54	cpREV+F	1218	466667	453884	-225718	n/a	n/a	0.103478	0.0432495	0.0509859	0.0664994	0.0125971	0.0358842	0.0372199	0.0884433	0.0237731	0.0325225	0.0810149	0.0459804	0.0209643	0.0410418	0.0465333	0.0794825	0.0509042	0.0229457	0.0623066	0.0541732
55	mtREV24+I	1200	468728	456133	-226861	0	n/a	0.072	0.019	0.039	0.019	0.006	0.025	0.024	0.056	0.028	0.087	0.168	0.023	0.053	0.06	0.055	0.072	0.088	0.029	0.033	0.044
56	mtREV24	1199	469765	457181	-227386	n/a	n/a	0.072	0.019	0.039	0.019	0.006	0.025	0.024	0.056	0.028	0.087	0.168	0.023	0.053	0.06	0.055	0.072	0.088	0.029	0.033	0.044
Supplementary Table S3B: Maximum likelihood based evaluation of amino acid substitution models for evolution of the CBM49
	Model	#Param	BIC	AICc	lnL	Invariant	Gamma	Freq A	Freq R	Freq N	Freq D	Freq C	Freq Q	Freq E	Freq G	Freq H	Freq I	Freq L	Freq K	Freq M	Freq F	Freq P	Freq S	Freq T	Freq W	Freq Y	Freq V
1	JTT+G+I	371	156115	152564	-75909.7	0.0262057	0.801564	0.0769	0.0511	0.0425	0.0513	0.0203	0.0411	0.0618	0.0747	0.023	0.0526	0.0911	0.0595	0.0234	0.0405	0.0505	0.0682	0.0585	0.0143	0.0323	0.0664
2	JTT+G	370	156142	152600	-75929	n/a	0.717402	0.0769	0.0511	0.0425	0.0513	0.0203	0.0411	0.0618	0.0747	0.023	0.0526	0.0911	0.0595	0.0234	0.0405	0.0505	0.0682	0.0585	0.0143	0.0323	0.0664
3	JTT+G+I+F	390	156298	152564	-75890.8	0.0256844	0.791081	0.0999776	0.046355	0.0463082	0.0546795	0.0118881	0.0358232	0.0334007	0.0886039	0.02372	0.0332323	0.0859102	0.0481696	0.0223638	0.0418	0.0521821	0.0870045	0.0501057	0.0200067	0.058056	0.060413
4	JTT+G+F	389	156323	152599	-75909.1	n/a	0.715397	0.0999776	0.046355	0.0463082	0.0546795	0.0118881	0.0358232	0.0334007	0.0886039	0.02372	0.0332323	0.0859102	0.0481696	0.0223638	0.0418	0.0521821	0.0870045	0.0501057	0.0200067	0.058056	0.060413
5	WAG+G+I	371	156467	152916	-76085.7	0.0260915	0.82057	0.0866279	0.043972	0.0390894	0.0570451	0.0193078	0.0367281	0.0580589	0.0832518	0.0244313	0.048466	0.086209	0.0620286	0.0195027	0.0384319	0.0457631	0.0695179	0.0610127	0.0143859	0.0352742	0.0708956
6	WAG+G+I+F	390	156485	152752	-75984.7	0.0256228	0.800995	0.0999776	0.046355	0.0463082	0.0546795	0.0118881	0.0358232	0.0334007	0.0886039	0.02372	0.0332323	0.0859102	0.0481696	0.0223638	0.0418	0.0521821	0.0870045	0.0501057	0.0200067	0.058056	0.060413
7	WAG+G	370	156490	152948	-76102.9	n/a	0.717608	0.0866279	0.043972	0.0390894	0.0570451	0.0193078	0.0367281	0.0580589	0.0832518	0.0244313	0.048466	0.086209	0.0620286	0.0195027	0.0384319	0.0457631	0.0695179	0.0610127	0.0143859	0.0352742	0.0708956
8	WAG+G+F	389	156503	152779	-75999.1	n/a	0.713748	0.0999776	0.046355	0.0463082	0.0546795	0.0118881	0.0358232	0.0334007	0.0886039	0.02372	0.0332323	0.0859102	0.0481696	0.0223638	0.0418	0.0521821	0.0870045	0.0501057	0.0200067	0.058056	0.060413
9	LG+G+I+F	390	156775	153042	-76129.5	0.0242604	0.765935	0.0999776	0.046355	0.0463082	0.0546795	0.0118881	0.0358232	0.0334007	0.0886039	0.02372	0.0332323	0.0859102	0.0481696	0.0223638	0.0418	0.0521821	0.0870045	0.0501057	0.0200067	0.058056	0.060413
10	LG+G+F	389	156792	153068	-76143.6	n/a	0.692077	0.0999776	0.046355	0.0463082	0.0546795	0.0118881	0.0358232	0.0334007	0.0886039	0.02372	0.0332323	0.0859102	0.0481696	0.0223638	0.0418	0.0521821	0.0870045	0.0501057	0.0200067	0.058056	0.060413
11	LG+G+I	371	156914	153363	-76309.1	0.0257182	0.796994	0.079066	0.055941	0.041977	0.053052	0.012937	0.040767	0.071586	0.057337	0.022355	0.062157	0.099081	0.0646	0.022951	0.042302	0.04404	0.061197	0.053287	0.012066	0.034155	0.069147
12	LG+G	370	156937	153395	-76326.2	n/a	0.707768	0.079066	0.055941	0.041977	0.053052	0.012937	0.040767	0.071586	0.057337	0.022355	0.062157	0.099081	0.0646	0.022951	0.042302	0.04404	0.061197	0.053287	0.012066	0.034155	0.069147
13	Dayhoff+G+I+F	390	157567	153834	-76525.4	0.0252809	0.79107	0.0999776	0.046355	0.0463082	0.0546795	0.0118881	0.0358232	0.0334007	0.0886039	0.02372	0.0332323	0.0859102	0.0481696	0.0223638	0.0418	0.0521821	0.0870045	0.0501057	0.0200067	0.058056	0.060413
14	Dayhoff+G+I	371	157573	154021	-76638.4	0.0248302	0.791449	0.0871	0.0409	0.0404	0.0469	0.0335	0.0383	0.0495	0.0886	0.0336	0.0369	0.0854	0.0805	0.0148	0.0398	0.0507	0.0696	0.0585	0.0105	0.0299	0.0647
15	Dayhoff+G+F	389	157596	153873	-76545.9	n/a	0.700607	0.0999776	0.046355	0.0463082	0.0546795	0.0118881	0.0358232	0.0334007	0.0886039	0.02372	0.0332323	0.0859102	0.0481696	0.0223638	0.0418	0.0521821	0.0870045	0.0501057	0.0200067	0.058056	0.060413
16	Dayhoff+G	370	157602	154061	-76659	n/a	0.694712	0.0871	0.0409	0.0404	0.0469	0.0335	0.0383	0.0495	0.0886	0.0336	0.0369	0.0854	0.0805	0.0148	0.0398	0.0507	0.0696	0.0585	0.0105	0.0299	0.0647
17	rtREV+G+I+F	390	158003	154270	-76743.4	0.0225829	0.764756	0.0999776	0.046355	0.0463082	0.0546795	0.0118881	0.0358232	0.0334007	0.0886039	0.02372	0.0332323	0.0859102	0.0481696	0.0223638	0.0418	0.0521821	0.0870045	0.0501057	0.0200067	0.058056	0.060413
18	rtREV+G+F	389	158019	154296	-76757.4	n/a	0.693605	0.0999776	0.046355	0.0463082	0.0546795	0.0118881	0.0358232	0.0334007	0.0886039	0.02372	0.0332323	0.0859102	0.0481696	0.0223638	0.0418	0.0521821	0.0870045	0.0501057	0.0200067	0.058056	0.060413
19	rtREV+G+I	371	159135	155584	-77419.6	0.0239709	0.807055	0.0646	0.0453	0.0376	0.0422	0.0114	0.0606	0.0607	0.0639	0.0273	0.0679	0.1018	0.0751	0.015	0.0287	0.0681	0.0488	0.0622	0.0251	0.0318	0.0619
20	rtREV+G	370	159157	155615	-77436.1	n/a	0.714657	0.0646	0.0453	0.0376	0.0422	0.0114	0.0606	0.0607	0.0639	0.0273	0.0679	0.1018	0.0751	0.015	0.0287	0.0681	0.0488	0.0622	0.0251	0.0318	0.0619
21	mtREV24+G+I+F	390	159479	155746	-77481.6	0.0228084	0.828389	0.0999776	0.046355	0.0463082	0.0546795	0.0118881	0.0358232	0.0334007	0.0886039	0.02372	0.0332323	0.0859102	0.0481696	0.0223638	0.0418	0.0521821	0.0870045	0.0501057	0.0200067	0.058056	0.060413
22	mtREV24+G+F	389	159521	155797	-77508.2	n/a	0.725662	0.0999776	0.046355	0.0463082	0.0546795	0.0118881	0.0358232	0.0334007	0.0886039	0.02372	0.0332323	0.0859102	0.0481696	0.0223638	0.0418	0.0521821	0.0870045	0.0501057	0.0200067	0.058056	0.060413
23	cpREV+G+F	389	163405	159681	-79450.2	n/a	0.317046	0.0999776	0.046355	0.0463082	0.0546795	0.0118881	0.0358232	0.0334007	0.0886039	0.02372	0.0332323	0.0859102	0.0481696	0.0223638	0.0418	0.0521821	0.0870045	0.0501057	0.0200067	0.058056	0.060413
24	cpREV+G	370	163706	160164	-79710.8	n/a	0.344293	0.0756	0.0621	0.041	0.0371	0.0091	0.0382	0.0495	0.0838	0.0246	0.0806	0.1011	0.0504	0.022	0.0506	0.0431	0.0622	0.0543	0.0181	0.0307	0.066
25	cpREV+G+I+F	390	164495	160762	-79989.6	0.0380148	0.243397	0.0999776	0.046355	0.0463082	0.0546795	0.0118881	0.0358232	0.0334007	0.0886039	0.02372	0.0332323	0.0859102	0.0481696	0.0223638	0.0418	0.0521821	0.0870045	0.0501057	0.0200067	0.058056	0.060413
26	mtREV24+G+I	371	164668	161116	-80185.8	0.0195818	0.819148	0.072	0.019	0.039	0.019	0.006	0.025	0.024	0.056	0.028	0.087	0.168	0.023	0.053	0.06	0.055	0.072	0.088	0.029	0.033	0.044
27	mtREV24+G	370	164693	161151	-80204.1	n/a	0.734638	0.072	0.019	0.039	0.019	0.006	0.025	0.024	0.056	0.028	0.087	0.168	0.023	0.053	0.06	0.055	0.072	0.088	0.029	0.033	0.044
28	cpREV+G+I	371	164863	161311	-80283.3	0.0380148	0.251439	0.0756	0.0621	0.041	0.0371	0.0091	0.0382	0.0495	0.0838	0.0246	0.0806	0.1011	0.0504	0.022	0.0506	0.0431	0.0622	0.0543	0.0181	0.0307	0.066
29	WAG+I	370	165339	161797	-80527	0.0373802	n/a	0.0866279	0.043972	0.0390894	0.0570451	0.0193078	0.0367281	0.0580589	0.0832518	0.0244313	0.048466	0.086209	0.0620286	0.0195027	0.0384319	0.0457631	0.0695179	0.0610127	0.0143859	0.0352742	0.0708956
30	JTT+I	370	165363	161821	-80539.3	0.0375728	n/a	0.0769	0.0511	0.0425	0.0513	0.0203	0.0411	0.0618	0.0747	0.023	0.0526	0.0911	0.0595	0.0234	0.0405	0.0505	0.0682	0.0585	0.0143	0.0323	0.0664
31	WAG+I+F	389	165449	161725	-80472.2	0.0374467	n/a	0.0999776	0.046355	0.0463082	0.0546795	0.0118881	0.0358232	0.0334007	0.0886039	0.02372	0.0332323	0.0859102	0.0481696	0.0223638	0.0418	0.0521821	0.0870045	0.0501057	0.0200067	0.058056	0.060413
32	JTT+I+F	389	165644	161921	-80569.9	0.0376214	n/a	0.0999776	0.046355	0.0463082	0.0546795	0.0118881	0.0358232	0.0334007	0.0886039	0.02372	0.0332323	0.0859102	0.0481696	0.0223638	0.0418	0.0521821	0.0870045	0.0501057	0.0200067	0.058056	0.060413
33	LG+I+F	389	166477	162754	-80986.4	0.0375538	n/a	0.0999776	0.046355	0.0463082	0.0546795	0.0118881	0.0358232	0.0334007	0.0886039	0.02372	0.0332323	0.0859102	0.0481696	0.0223638	0.0418	0.0521821	0.0870045	0.0501057	0.0200067	0.058056	0.060413
34	LG+I	370	166479	162937	-81097.2	0.0374489	n/a	0.079066	0.055941	0.041977	0.053052	0.012937	0.040767	0.071586	0.057337	0.022355	0.062157	0.099081	0.0646	0.022951	0.042302	0.04404	0.061197	0.053287	0.012066	0.034155	0.069147
35	WAG	369	166765	163232	-81245.9	n/a	n/a	0.0866279	0.043972	0.0390894	0.0570451	0.0193078	0.0367281	0.0580589	0.0832518	0.0244313	0.048466	0.086209	0.0620286	0.0195027	0.0384319	0.0457631	0.0695179	0.0610127	0.0143859	0.0352742	0.0708956
36	JTT	369	166781	163249	-81254	n/a	n/a	0.0769	0.0511	0.0425	0.0513	0.0203	0.0411	0.0618	0.0747	0.023	0.0526	0.0911	0.0595	0.0234	0.0405	0.0505	0.0682	0.0585	0.0143	0.0323	0.0664
37	WAG+F	388	166904	163190	-81205.8	n/a	n/a	0.0999776	0.046355	0.0463082	0.0546795	0.0118881	0.0358232	0.0334007	0.0886039	0.02372	0.0332323	0.0859102	0.0481696	0.0223638	0.0418	0.0521821	0.0870045	0.0501057	0.0200067	0.058056	0.060413
38	JTT+F	388	167076	163362	-81291.6	n/a	n/a	0.0999776	0.046355	0.0463082	0.0546795	0.0118881	0.0358232	0.0334007	0.0886039	0.02372	0.0332323	0.0859102	0.0481696	0.0223638	0.0418	0.0521821	0.0870045	0.0501057	0.0200067	0.058056	0.060413
39	Dayhoff+I	370	167187	163645	-81451.1	0.0375149	n/a	0.0871	0.0409	0.0404	0.0469	0.0335	0.0383	0.0495	0.0886	0.0336	0.0369	0.0854	0.0805	0.0148	0.0398	0.0507	0.0696	0.0585	0.0105	0.0299	0.0647
40	Dayhoff+I+F	389	167326	163602	-81410.6	0.0376432	n/a	0.0999776	0.046355	0.0463082	0.0546795	0.0118881	0.0358232	0.0334007	0.0886039	0.02372	0.0332323	0.0859102	0.0481696	0.0223638	0.0418	0.0521821	0.0870045	0.0501057	0.0200067	0.058056	0.060413
41	LG	369	167854	164321	-81790.3	n/a	n/a	0.079066	0.055941	0.041977	0.053052	0.012937	0.040767	0.071586	0.057337	0.022355	0.062157	0.099081	0.0646	0.022951	0.042302	0.04404	0.061197	0.053287	0.012066	0.034155	0.069147
42	rtREV+I+F	389	167885	164162	-81690.4	0.0374206	n/a	0.0999776	0.046355	0.0463082	0.0546795	0.0118881	0.0358232	0.0334007	0.0886039	0.02372	0.0332323	0.0859102	0.0481696	0.0223638	0.0418	0.0521821	0.0870045	0.0501057	0.0200067	0.058056	0.060413
43	LG+F	388	167896	164182	-81701.6	n/a	n/a	0.0999776	0.046355	0.0463082	0.0546795	0.0118881	0.0358232	0.0334007	0.0886039	0.02372	0.0332323	0.0859102	0.0481696	0.0223638	0.0418	0.0521821	0.0870045	0.0501057	0.0200067	0.058056	0.060413
44	rtREV+I	370	168578	165036	-82146.5	0.0372627	n/a	0.0646	0.0453	0.0376	0.0422	0.0114	0.0606	0.0607	0.0639	0.0273	0.0679	0.1018	0.0751	0.015	0.0287	0.0681	0.0488	0.0622	0.0251	0.0318	0.0619
45	Dayhoff	369	168603	165070	-82164.9	n/a	n/a	0.0871	0.0409	0.0404	0.0469	0.0335	0.0383	0.0495	0.0886	0.0336	0.0369	0.0854	0.0805	0.0148	0.0398	0.0507	0.0696	0.0585	0.0105	0.0299	0.0647
46	Dayhoff+F	388	168729	165015	-82117.9	n/a	n/a	0.0999776	0.046355	0.0463082	0.0546795	0.0118881	0.0358232	0.0334007	0.0886039	0.02372	0.0332323	0.0859102	0.0481696	0.0223638	0.0418	0.0521821	0.0870045	0.0501057	0.0200067	0.058056	0.060413
47	rtREV+F	388	169253	165538	-82379.8	n/a	n/a	0.0999776	0.046355	0.0463082	0.0546795	0.0118881	0.0358232	0.0334007	0.0886039	0.02372	0.0332323	0.0859102	0.0481696	0.0223638	0.0418	0.0521821	0.0870045	0.0501057	0.0200067	0.058056	0.060413
48	cpREV+F	388	169678	165964	-82592.4	n/a	n/a	0.0999776	0.046355	0.0463082	0.0546795	0.0118881	0.0358232	0.0334007	0.0886039	0.02372	0.0332323	0.0859102	0.0481696	0.0223638	0.0418	0.0521821	0.0870045	0.0501057	0.0200067	0.058056	0.060413
49	mtREV24+I+F	389	169836	166112	-82665.5	0.0366385	n/a	0.0999776	0.046355	0.0463082	0.0546795	0.0118881	0.0358232	0.0334007	0.0886039	0.02372	0.0332323	0.0859102	0.0481696	0.0223638	0.0418	0.0521821	0.0870045	0.0501057	0.0200067	0.058056	0.060413
50	rtREV	369	169923	166391	-82825.1	n/a	n/a	0.0646	0.0453	0.0376	0.0422	0.0114	0.0606	0.0607	0.0639	0.0273	0.0679	0.1018	0.0751	0.015	0.0287	0.0681	0.0488	0.0622	0.0251	0.0318	0.0619
51	cpREV	369	169976	166444	-82851.7	n/a	n/a	0.0756	0.0621	0.041	0.0371	0.0091	0.0382	0.0495	0.0838	0.0246	0.0806	0.1011	0.0504	0.022	0.0506	0.0431	0.0622	0.0543	0.0181	0.0307	0.066
52	mtREV24+F	388	171101	167387	-83303.9	n/a	n/a	0.0999776	0.046355	0.0463082	0.0546795	0.0118881	0.0358232	0.0334007	0.0886039	0.02372	0.0332323	0.0859102	0.0481696	0.0223638	0.0418	0.0521821	0.0870045	0.0501057	0.0200067	0.058056	0.060413
53	mtREV24+I	370	176076	172534	-85895.9	0.0362021	n/a	0.072	0.019	0.039	0.019	0.006	0.025	0.024	0.056	0.028	0.087	0.168	0.023	0.053	0.06	0.055	0.072	0.088	0.029	0.033	0.044
54	cpREV+I+F	389	176537	172814	-86016.4	0.0380148	n/a	0.0999776	0.046355	0.0463082	0.0546795	0.0118881	0.0358232	0.0334007	0.0886039	0.02372	0.0332323	0.0859102	0.0481696	0.0223638	0.0418	0.0521821	0.0870045	0.0501057	0.0200067	0.058056	0.060413
55	cpREV+I	370	176589	173047	-86152.4	0.0380148	n/a	0.0756	0.0621	0.041	0.0371	0.0091	0.0382	0.0495	0.0838	0.0246	0.0806	0.1011	0.0504	0.022	0.0506	0.0431	0.0622	0.0543	0.0181	0.0307	0.066
56	mtREV24	369	177073	173540	-86399.8	n/a	n/a	0.072	0.019	0.039	0.019	0.006	0.025	0.024	0.056	0.028	0.087	0.168	0.023	0.053	0.06	0.055	0.072	0.088	0.029	0.033	0.044
