# Supplementary material for: Origin, evolution, and divergence of plant class C GH9 endoglucanases
Source: BMC Evol Biol. 2018 May 30;18:79. doi: 10.1186/s12862-018-1185-2 (PMC5977491; doi:10.1186/s12862-018-1185-2)
Supplement: Supplementary file 7 — Table S4. Posterior probabilities for parameters utilized to date GH9/ CBM49 evolution across taxa. (XLSX 15 kb) [file 12862_2018_1185_MOESM7_ESM.xlsx]

## Sheet: Sheet1
Supplementary Table S4A: Posterior probabilities for parameters utilized to date GH9 evolution across taxa (n = 601)
Summary Statistic	posterior	likelihood	prior	speciescoalescent	popMean	TreeHeight.Species	TreeHeight.t:601_domains_seqs_nexus	treeLikelihood.601_domains_seqs_nexus	treePrior.t:601_domains_seqs_nexus	gammaShape.s:601_domains_seqs_nexus	ucldStdev.c:601_domains_seqs_nexus	rate.c:601_domains_seqs_nexus.mean	rate.c:601_domains_seqs_nexus.variance	rate.c:601_domains_seqs_nexus.coefficientOfVariation	CalibratedYuleModel.t:Species	birthRateY.t:Species	logP(mrca(Bacteria))	mrcatime(Bacteria.originate)	ucldMean.c:601_domains_seqs_nexus
mean	-210571	-204266	-97.5097	-6208.18	430.603	2956.24	4570.61	-204266	-6089.6	1.2867	0.4958	0.00073843	1.7597e-07	0.5321	-30.7604	0.0014001	-11.3133	2956.24	0.00078633
stderr of mean	9.1195	11.2054	0.8778	7.992	4.0881	17.1937	152.919	11.2054	7.5705	0.0037876	0.0055961	1.0882e-05	5.9957e-09	0.0039471	0.0885	2.689e-05	0.2608	17.1937	1.3348e-05
stdev	62.2693	32.581	5.1701	54.6072	49.8346	211.076	853.84	32.581	52.0398	0.0379	0.0189	6.4628e-05	3.6659e-08	0.021	0.8725	0.00071493	3.2075	211.076	7.1461e-05
variance	3877.47	1061.52	26.7295	2981.94	2483.48	44553	729040	1061.52	2708.14	0.0014369	0.00035756	4.1767e-09	1.3439e-15	0.00044014	0.7612	5.1113e-07	10.2879	44553	5.1066e-09
median	-210570	-204264	-97.3545	-6207.67	427.755	2955.92	4440.62	-204264	-6089.15	1.2872	0.4948	0.00073621	1.7253e-07	0.5307	-30.6233	0.0012804	-10.6844	2955.92	0.00078337
mode	n/a	n/a	n/a	n/a	n/a	n/a	n/a	n/a	n/a	n/a	n/a	n/a	n/a	n/a	n/a	n/a	n/a	n/a	n/a
geometric mean	n/a	n/a	n/a	n/a	427.744	2948.66	4498.91	n/a	n/a	1.2862	0.4954	0.00073562	1.722e-07	0.5317	n/a	0.0012244	n/a	2948.66	0.00078309
95% HPD Interval	[-210691.004, -210451.9412]	[-204331.2434, -204206.3389]	[-107.3326, -87.4671]	[-6317.5422, -6101.7212]	[332.0148, 524.8191]	[2547.5147, 3366.5992]	[3121.402, 6228.5346]	[-204331.2434, -204206.3389]	[-6197.7677, -5991.9378]	[1.2079, 1.3555]	[0.458, 0.5321]	[6.1014E-4, 8.6337E-4]	[1.0772E-7, 2.482E-7]	[0.4925, 0.5732]	[-32.5154, -29.2287]	[2.4389E-4, 2.8391E-3]	[-17.3927, -6.4573]	[2547.5147, 3366.5992]	[6.5249E-4, 9.3361E-4]
auto-correlation time (ACT)	229900	1267900	308980	229590	72135	71123.7	343810	1267900	226850	107020	938790	303910	286730	379410	110250	15164	70856.2	71123.7	373970
effective sample size (ESS)	46.6195	8.4535	34.6888	46.6823	148.583	150.695	31.1738	8.4535	47.2472	100.15	11.4168	35.2671	37.3797	28.2489	97.2157	706.804	151.264	150.695	28.6599
Supplementary Table S4B: Posterior probabilities for parameters utilized to date divergence of CBM49 in land plants (n = 186)
Summary Statistic	posterior	likelihood	prior	speciescoalescent	popMean	TreeHeight.Species	TreeHeight.t:gh9_186_seqs_nexus	treeLikelihood.gh9_186_seqs_nexus	treePrior.t:gh9_186_seqs_nexus	gammaShape.s:gh9_186_seqs_nexus	ucldStdev.c:gh9_186_seqs_nexus	rate.c:gh9_186_seqs_nexus.mean	rate.c:gh9_186_seqs_nexus.variance	rate.c:gh9_186_seqs_nexus.coefficientOfVariation	CalibratedYuleModel.t:Species	birthRateY.t:Species	logP(mrca(LandPlants_C))	mrcatime(LandPlants_C.originate)	ucldMean.c:gh9_186_seqs_nexus
mean	-77147.8	-75774.9	-28.8174	-1344.1	55.6294	230.782	291.843	-75774.9	-1313.1	0.748	0.4128	0.0090081	1.9825e-05	0.4368	-6.4306	0.0084914	-3.96	220.285	0.0098994
stderr of mean	3.7277	0.5023	0.0579	3.6732	0.6372	2.4799	5.0364	0.5023	3.5509	0.00042195	0.003144	0.00014872	1.0924e-06	0.0033052	0.0326	0.00034226	0.0086132	0.2073	0.00019937
stdev	37.9511	13.8464	1.9462	34.8519	15.1182	41.832	64.719	13.8464	33.7471	0.0237	0.0283	0.001469	8.3601e-06	0.0322	0.916	0.009238	0.754	12.1623	0.001721
variance	1440.29	191.722	3.7876	1214.65	228.561	1749.92	4188.55	191.722	1138.87	0.00056259	0.00080159	2.158e-06	6.9891e-11	0.0010375	0.839	8.534e-05	0.5686	147.92	2.9618e-06
median	-77144.5	-75774.7	-28.5655	-1339.97	53.584	221.802	275.635	-75774.7	-1309.1	0.7471	0.4118	0.009106	1.8464e-05	0.4349	-6.1514	0.0054217	-3.6697	219.928	0.009932
mode	n/a	n/a	n/a	n/a	n/a	n/a	n/a	n/a	n/a	n/a	n/a	n/a	n/a	n/a	n/a	n/a	n/a	n/a	n/a
geometric mean	n/a	n/a	n/a	n/a	53.7074	228.153	285.791	n/a	n/a	0.7476	0.4119	0.0088784	1.8157e-05	0.4356	n/a	0.0044024	n/a	219.95	0.0097407
95% HPD Interval	[-77226.7413, -77073.6697]	[-75802.3822, -75748.0701]	[-32.7153, -25.4475]	[-1417.2882, -1276.8558]	[28.2629, 84.7529]	[190.1988, 304.2212]	[202.9385, 419.0503]	[-75802.3822, -75748.0701]	[-1383.5751, -1247.1621]	[0.7034, 0.7946]	[0.3585, 0.4697]	[5.7835E-3, 0.0118]	[4.9338E-6, 3.5936E-5]	[0.374, 0.499]	[-8.2858, -5.0667]	[4.28E-6, 0.0276]	[-5.4411, -3.427]	[197.4398, 244.8164]	[5.9608E-3, 0.0131]
auto-correlation time (ACT)	134990	18410.4	12395	155430	24855	49172.8	84735.1	18410.4	154910	4428.15	172540	143410	238880	147330	17771.4	19206.2	1825.69	4064	187770
effective sample size (ESS)	103.644	759.95	1128.76	90.0169	562.905	284.527	165.115	759.95	90.3148	3159.56	81.0868	97.5596	58.5685	94.9649	787.277	728.465	7663.42	3442.66	74.5113
