# Supplementary material for: Origin, evolution, and divergence of plant class C GH9 endoglucanases
Source: BMC Evol Biol. 2018 May 30;18:79. doi: 10.1186/s12862-018-1185-2 (PMC5977491; doi:10.1186/s12862-018-1185-2)
Supplement: Supplementary file 8 — Table S2. CBM49 based classification of land plants. (XLSX 22 kb) [file 12862_2018_1185_MOESM8_ESM.xlsx]

## Sheet: Sheet1
Supplementary Table S2A: Analysis of GH9 and CBM49 in predicted class C enzymes (n = 99)
				GH9			CBM49				LINKER (AA)
		ID	Organism	START	STOP	E-VALUE	START	STOP	E-VALUE	LENGTH (AA)
1	(EUDICOTS, ROSIDS) (n = 64)	AT1G48930.1	Arabidopsis thaliana	31	490	5.5e-142	535	615	1.35e-25	81	44
2		AT4G11050.1		27	486	1.8e-150	534	614	9.04e-27	81	47
3		AT1G64390.1		26	485	9.7e-145	528	608	6.49e-28	81	42
4		489943	Arabidopsis lyrata	27	486	2.3e-150	534	614	1.78e-25	81	47
5		474038		31	490	2e-142	535	615	2.89e-25	81	44
6		Aquca_013_00114.1	Aquilegia coerulea	22	505	4.9e-137	534	614	1.66e-16	81	28
7		Aquca_002_01464.1		26	486	3.4e-143	517	597	5.05e-16	81	30
8		Aquca_037_00141.1		28	487	1.1e-143	542	622	3.03e-28	81	54
9		Brara.C02656.1.p	Brassica rapa	26	485	5.2e-148	535	615	8.56e-28	81	49
10		Brara.E01714.1.p		31	490	1.8e-136	534	614	5.92e-22	81	43
11		Brara.I01325.1.p		25	484	4.6e-143	528	608	4.15e-26	81	43
12		Bostr.25463s0223.1.p	Boechera stricta	26	485	4e-148	532	612	1.1e-25	81	46
13		Bostr.26675s0278.1.p		31	490	7.5e-138	534	614	2.28e-23	81	43
14		Bostr.29223s0050.1.p		26	485	4.8e-142	528	608	1.71e-27	81	42
15		Carubv10012624m	Capsella rubella	31	490	1.1e-139	534	614	4.63e-24	81	43
16		Carubv10019981m		26	485	7.6e-145	528	608	9.69e-27	81	42
17		Carubv10003874m		28	487	2.2e-151	535	615	2.46e-28	81	47
18		Cagra.1255s0001.1.p	Capsella grandiflora	26	485	2.4e-142	528	608	9.69e-27	81	42
19		evm.TU.contig_27379.2	Carica papaya	25	484	4.5e-145	529	609	4.19e-22	81	44
20		Ciclev10033912m	Citrus clementina	96	555	7e-142	569	649	3.73e-19	81	13
21		Ciclev10019301m		23	482	4.6e-145	537	617	1.18e-21	81	54
22		orange1.1g043219m	Citrus sinensis	26	485	6.2e-142	499	579	3.73e-19	81	13
23		orange1.1g006835m		23	482	4.6e-145	537	617	1.03e-21	81	54
24		Cucsa.128330.1	Cucumis sativus	27	486	5.6e-139	503	585	3.71e-14	83	16
25		Cucsa.107370.1		25	484	1.2e-148	527	607	2.09e-22	81	42
26		Cucsa.303850.1		27	486	4.1e-148	531	611	3.17e-22	81	44
27		Eucgr.J00862.1	Eucalyptus grandis	11	470	4e-144	484	563	1.48e-13	80	13
28		Eucgr.D01733.1		32	491	1.8e-144	529	609	5.7e-24	81	37
29		Eucgr.E00858.1		27	486	2.3e-145	525	605	8.98e-22	81	38
30		Thhalv10023353m	Eutrema salsugineum	25	484	6e-143	527	607	3.88e-26	81	42
31		Thhalv10011318m		31	490	1e-136	534	614	7.4e-23	81	43
32		Thhalv10028514m		28	487	8.3e-147	535	615	1.86e-28	81	47
33		mrna32087.1-v1.0-hybrid	Fragaria vesca h	132	591	3.2e-143	632	712	2.13e-23	81	40
34		mrna11058.1-v1.0-hybrid		33	492	3e-147	533	613	1.57e-12	81	40
35		Q8LJP6	Gossypium hirsutum	28	487	2.7e-143	528	608	1.98e-23	81	40
36		Gorai.004G133700.1	Gossypium raimondii	30	489	3.4e-144	536	616	1.98e-23	81	46
37		Gorai.008G254000.1		28	487	7.3e-144	534	614	3.01e-23	81	46
38		Gorai.005G210200.1		26	485	7.4e-143	529	611	4.71e-16	83	43
39		Gorai.003G080800.1		26	485	9.4e-143	532	612	5.44e-21	81	46
40		Glyma.05G216400.1.p	Glycine max	26	485	2.7e-147	532	612	5.4e-25	81	46
41		Lus10003888	Linum usitatissimum	24	483	8.8e-145	529	607	3.85e-21	79	45
42		Lus10017402		34	468	5.1e-137	507	587	4.13e-12	81	38
43		Lus10010201		34	495	6.8e-139	534	614	2.94e-17	81	38
44		Lus10001833		24	482	1.9e-144	526	604	2.6e-18	79	43
45		Lus10032377		24	483	3.1e-144	534	612	4.81e-22	79	50
46		cassava4.1_003698m	Manihot esculenta	28	487	5.7e-144	530	610	2.24e-22	81	42
47		MDP0000276676	Malus domestica	28	487	2e-144	536	616	6.91e-23	81	48
48		MDP0000826600		33	492	4.3e-145	537	619	8.39e-13	83	44
49		MDP0000131267		28	487	2.5e-144	528	608	1.59e-22	81	40
50		Medtr4g074960.1	Medicago truncatula	29	489	8.3e-142	528	608	1.22e-14	81	38
51		Medtr8g099410.1		29	488	7.2e-144	535	615	7.23e-26	81	46
52		Migut.D01909.1.p	Mimulus guttatus	30	489	4.5e-142	501	583	2.66e-15	83	11
53		Phvul.002G297600.1	Phaseolus vulgaris	26	485	7.4e-144	530	610	8.9e-26	81	44
54		Phvul.011G030300.1		28	488	1.3e-142	566	646	1.18e-16	81	77
55		Potri.001G092200.1	Populus trichocarpa	28	487	4.6e-147	530	610	6.35e-22	81	42
56		Potri.003G139600.1		28	487	1.1e-146	530	610	2.19e-25	81	42
57		Potri.007G071200.1		28	487	1.3e-141	520	600	3.48e-19	81	32
58		ppa022524m	Prunus persica	32	491	5.7e-148	499	579	1.34e-11	81	7
59		ppa002939m		28	487	8.4e-147	528	608	4.49e-22	81	40
60		29675.m000388	Ricinus communis	29	488	5.2e-145	528	608	1.91e-16	81	39
61		SapurV1A.0035s0560.1.p	Salix purpurea	28	487	8.7e-145	538	618	3.05e-24	81	50
62		SapurV1A.0237s0330.1.p		28	487	1.5e-143	530	610	5.48e-26	81	42
63		GSVIVT01012043001	Vitis vinifera	30	489	1.6e-142	523	603	2.39e-17	81	33
64		GSVIVT01019523001		31	490	3.5e-147	537	617	6.16e-20	81	46
65	(EUDICOTS, ASTERIDS) (n = 6)	Q93WY9	Nicotiana tabacum	33	492	8.2e-146	532	612	1.55e-16	81	39
66		Solyc12g055970.1.1	Solanum lycopersicum	1	332	2.9e-87	369	449	6.16e-20	81	36
67		Solyc02g014220.2.1		29	488	2.5e-143	540	622	5.28e-19	83	51
68		Q9ZSP9		25	484	6.2e-147	533	613	1.02e-20	81	48
69		PGSC0003DMP400034548	Solanum tuberosum	29	488	1.9e-143	540	622	1.19e-17	83	51
70		PGSC0003DMP400021750		25	484	3.5e-147	533	613	5.16e-22	81	48
71	MONOCOTS (n = 22)	Bradi2g07150.1.p	Bradipodium distachyon	25	488	1.1e-144	534	615	8.7e-20	82	45
72		Bradi2g32270.1.p		31	491	3.5e-141	538	617	3.8e-25	80	46
73		Bradi5g26010.1.p		30	496	1.2e-139	522	602	1.7e-12	81	25
74		LOC_Os05g12150.1	Oryza sativa	35	495	2.6e-142	535	615	5.9e-25	81	39
75		LOC_Os04g57860.1		39	501	1.2e-142	531	611	1.43e-06	81	29
76		LOC_Os01g12030.1		42	507	2.9e-143	542	622	2.8e-17	81	34
77		Q5NAT0	Oryza japonicum	41	502	4.3e-143	544	626	4.04e-06	83	41
78		Pavir.Cb01721.1.p	Panicum virgatum	29	492	8.4e-140	535	615	0.000555	81	42
79		Pavir.Ca00497.1.p		29	484	3.8e-131	530	610	4.6e-19	81	45
80		Pavir.Ea00142.1.p		65	528	3.8e-140	577	655	7.03e-15	79	48
81		Pavir.Eb00189.1.p		38	501	3e-139	548	626	2.54e-12	79	46
82		Pavir.Ga00244.1.p		31	492	4.5e-143	528	609	1.8e-19	82	35
83		Si021474m	Setaria italica	30	486	2.7e-134	530	610	0.00021	81	43
84		Si021476m		32	494	1.8e-145	527	609	2.9e-07	83	32
85		Si000642m		42	503	3.2e-143	549	627	6.46e-14	79	45
86		Sobic.006G265100.1.p	Sorghum bicolor	38	500	6.3e-145	534	616	1.23e-05	83	33
87		Sobic.009G079900.1.p		29	492	1.2e-142	535	615	3.63e-08	81	42
88		Sobic.003G015800.1.p		123	401	1.6e-50	451	530	2.07e-12	80	49
89		Sobic.003G015700.1.p		46	511	3.8e-142	561	640	2.54e-12	80	49
90		GRMZM2G343144_P02	Zea mays	40	500	8.1e-143	534	614	6.77e-08	81	33
91		GRMZM2G143747_P01		29	492	3.4e-142	531	575	6.4e-10	45	38
92		GRMZM2G453565_P01		35	500	4.5e-145	553	631	2.77e-13	79	52
93	BRYOPHYTES (n = 4)	Phpat.006G094200.1.p	Physcomitrella patens	56	480	4.6e-131	534	616	3.6e-11	83	53
94		Phpat.013G004100.1.p		37	497	1.9e-138	543	626	7.55e-06	84	45
95		Phpat.013G084100.1.p		32	487	9.3e-141	551	633	1.9e-14	83	63
96		Phpat.026G000800.1.p		29	485	6e-141	539	620	0.000637	82	53
97	TRACHEOPHYTES (n = 3)	109529	Selaginella moellendorffii	29	490	1.6e-140	541	644	3.04e-10	104	50
98		234652		21	484	1.6e-142	525	606	7.09e-11	82	40
99		99802		33	505	1.8e-144	550	631	5.93e-13	82	44
Supplementary Table S2B: Sequences without a CBM49 domain in predicted class C enzymes (n = 14)
				GH9
		ID	Organism	START	STOP	E-VALUE
1	(EUDICOTS, ROSIDS) (n = 4)	AT2G32990.1	Arabidopsis thaliana	40	501	7.4e-147
2		Glyma.02G293900.1.p	Glycine max	36	497	7.1e-147
3		mrna01234.1-v1.0-hybrid	Fragaria vesca h	30	493	2e-145
4		GSVIVT01030494001	Vitis vinifera	35	475	2.6e-136
5	(EUDICOTS, ASTERIDS) (n = 2)	Solyc07g049300.2.1	Solanum lycopersicum	28	489	4.2e-149
6		Solyc07g064870.2.1		51	512	1.8e-145
7	MONOCOTS (n = 8)	LOC_Os09g23084.1	Oryza sativa	56	524	1.4e-140
8		LOC_Os08g32940.1		33	499	5.3e-137
9		LOC_Os02g50490.1		59	526	2.5e-146
10		LOC_Os02g05744.1		30	506	7.2e-146
11		GRMZM2G451965_P02	Zea mays	52	516	1.7e-139
12		GRMZM2G482256_P01		28	505	1.6e-141
13		GRMZM2G151257_P01		45	512	1.1e-143
14		GRMZM2G154678_P01		58	513	1.3e-136
Supplementary Table S2C: Amino acid content of CBM49 (n = 102)
	NAME	CODE	NUMBER	FREQUENCY
HSC (n = 9)	ALANINE	A	574	5.91997
	LEUCINE	L	953	9.8288
	ISOLEUCINE	I	563	5.80652
	VALINE	V	595	6.13655
	METHIONINE	M	112	1.15512
	PROLINE	P	515	5.31147
	GLYCINE	G	671	6.92038
	PHENYLALANINE	F	211	2.17616
	TRYPTOPHAN	W	290	2.99092
PCA (n = 2)	ASPARTIC ACID	D	120	1.23762
	GLUTAMIC ACID	E	332	3.42409
PCB (n = 3)	LYSINE	K	686	7.07508
	HISTIDINE	H	215	2.21741
	ARGININE	R	352	3.63036
PUC (n = 6)	ASPARAGINE	N	378	3.89851
	GLUTAMINE	Q	295	3.04249
	CYSTEINE	C	272	2.80528
	SERINE	S	1230	12.6856
	THREONINE	T	768	7.92079
	TYROSINE	Y	564	5.81683
Abbreviations
HSC	Hydrophobic side chain
PCA	Polar charged acidic
PCB	Polar charged basic
PUC	Polar uncharged
