# Supplementary material for: Origin, evolution, and divergence of plant class C GH9 endoglucanases
Source: BMC Evol Biol. 2018 May 30;18:79. doi: 10.1186/s12862-018-1185-2 (PMC5977491; doi:10.1186/s12862-018-1185-2)
Supplement: Supplementary file 9 — Table S5. Distribution of low strength patterns in non class C taxa. (XLSX 41 kb) [file 12862_2018_1185_MOESM9_ESM.xlsx]

## Sheet: Sheet1
Supplementary Table S5A: Distribution of low strength motifs in non-classC selected GH9 endoglucanases across all taxa (n = 194)
	SEQUENCE ID	Pattern 20: Gx(3)G[LV]			Pattern 18: G[DENPQST]x(2)[LV]
		START	STOP	PATTERN	START	STOP	PATTERN	p18	p20
1	2A_classB-GRMZM2G455642_P02	65	70	GaeaGV				0	2
		69	74	GvrtGV
2	2A_classB-GRMZM2G141911_P01	79	84	GsaaGL	79	84	GSaaGL	1	3
		124	129	GadaGV
		397	402	GggaGV
3	1A_classA-tr-D3JWK8-D3JWK8_9ROSI	84	89	GllvGL	367	372	GPdyGV	1	2
		367	372	GpdyGV
4	1A_classA-tr-Q6DMM4-Q6DMM4_9ROSI	84	89	GllvGL	367	372	GPdyGV	1	2
		367	372	GpdyGV
5	1A_classA-tr-G0ZTA3-G0ZTA3_PICGL	82	87	GsiaGL	82	87	GSiaGL	2	3
		140	145	GmrdGL	365	370	GQdyGV
		365	370	GqdyGV
6	BAC_gi-7363464-gb-AAF06111-2-AF132735_5	592	597	GeanGV	592	597	GEanGV	3	3
		604	609	GdvtGL	604	609	GDvtGL
		758	763	GpnsGL	758	763	GPnsGL
7	BAC_gi-6272570-gb-AAF06107-1-AF132735_1	218	223	GylpGV	593	598	GEdkGL	4	5
		593	598	GedkGL	605	610	GNvaGL
		605	610	GnvaGL	766	771	GPntGL
		766	771	GpntGL	778	783	GSgwGV
		778	783	GsgwGV
8	BAC_gi-295094750-emb-CBK83841-1-	99	104	GqnaGV	99	104	GQnaGV	3	4
		300	305	GtanGV	300	305	GTanGV
		763	768	GaaaGL	1358	1363	GNsfGV
		1358	1363	GnsfGV
9	BAC_gi-297162594-gb-ADI12306-1-	472	477	GvleGL	526	531	GPsaGL	1	2
		526	531	GpsaGL
10	BAC_gi-47168818-pdb-1RQ5-A	398	403	GednGL	398	403	GEdnGL	2	2
		410	415	GttqGL	410	415	GTtqGL
11	BAC_gi-237858935-gb-ACR23658-1-	501	506	GvgkGL	555	560	GPnaGL	1	2
		555	560	GpnaGL
12	BAC_gi-46015849-pdb-1UT9-A	398	403	GednGL	398	403	GEdnGL	2	2
		410	415	GttqGL	410	415	GTtqGL
13	BAC_gi-4490766-emb-CAB38941-1-	77	82	GadvGV	652	657	GQepGV	1	3
		652	657	GqepGV
		944	949	GaetGV
14	BAC_gi-260076267-gb-ACX31080-1-	24	29	GgtlGV	546	551	GPnaGL	1	2
		546	551	GpnaGL
15	BAC_gi-12007366-gb-AAG45158-1-AF316823_2	509	514	GalaGL				0	2
		645	650	GlveGL
16	BAC_gi-99644504-emb-CAK22315-1-	466	471	GyekGL				0	2
		536	541	GalaGL
17	BAC_gi-77714-pir--S03818	24	29	GgtlGV	546	551	GPnaGL	1	2
		546	551	GpnaGL
18	FGI_gi-58270232-ref-XP_572272-1-	84	89	GsdwGL	84	89	GSdwGL	2	4
		123	128	GqgyGL	123	128	GQgyGL
		558	563	GivvGV
		562	567	GvivGV
19	FGI_gi-321264418-ref-XP_003196926-1-	84	89	GsdwGL	84	89	GSdwGL	1	3
		557	562	GivvGV
		561	566	GvivGV
20	FGI_gi-21694045-gb-AAM22492-1-	88	93	GrdvGL				0	2
		561	566	GalvGV
21	FGI_gi-134117650-ref-XP_772459-1-	84	89	GsdwGL	84	89	GSdwGL	2	4
		123	128	GqgyGL	123	128	GQgyGL
		558	563	GivvGV
		562	567	GvivGV
22	LPS_classA-Lus10010029	411	416	GggnGV				0	2
		443	448	GgpyGL
23	LPS_classA-MDP0000452189	526	531	GckgGL	588	593	GNpaGV	1	2
		588	593	GnpaGV
24	LPS_classB--MDP0000199273	75	80	GsaaGV	75	80	GSaaGV	1	2
		493	498	GftlGL
25	LPS_classB--Pavir-Fb01149-1-p	31	36	GrlgGL				0	2
		306	311	GykrGL
26	2A_classA-AT1G65610-1	149	154	GtkdGL	149	154	GTkdGL	1	1
27	2A_classA-LOC_Os04g41970-1	590	595	GrgaGV				0	1
28	2A_classA-AC199765-4_FGP008	463	468	GrgaGV				0	1
29	2A_classA-GRMZM2G178025_P01	590	595	GrgvGV				0	1
30	2A_classB-AT1G23210-1	65	70	GssaGV	65	70	GSsaGV	1	1
31	2A_classB-Glyma-11G021100-1-p	431	436	GcndGL				0	1
32	2A_classB-LOC_Os09g36060-1	79	84	GgaaGV				0	1
33	2A_classB-LOC_Os08g29770-1	28	33	GgggGL				0	1
34	2A_classB-LOC_Os06g14540-1	61	66	GataGV				0	1
35	2A_classB-LOC_Os04g36610-1	275	280	GandGV				0	1
36	2A_classB-LOC_Os02g03120-1	61	66	GsadGV	61	66	GSadGV	1	1
37	2A_classB-Solyc03g083820-1-1	75	80	GaekGV				0	1
38	2A_classB-GRMZM2G076049_P01	72	77	GaaaGV				0	1
39	2A_classB-GRMZM2G048165_P01	91	96	GaaaGV				0	1
40	2A_classB-GRMZM2G167669_P01	306	311	GykrGL				0	1
41	2A_classB-GRMZM2G125436_P01	282	287	GdndGV	282	287	GDndGV	1	1
42	1A_classA-sp-Q38890-GUN25_ARATH	367	372	GpyyGV	367	372	GPyyGV	1	1
43	1A_classA-tr-O04890-O04890_SOLLC	365	370	GpdyGV	365	370	GPdyGV	1	1
44	1A_classA-tr-Q6X680-Q6X680_GOSHI	367	372	GpdyGV	367	372	GPdyGV	1	1
45	1A_classB-tr-Q93WZ0-Q93WZ0_TOBAC	76	81	GasaGV				0	1
46	1A_classB-tr-Q93WZ1-Q93WZ1_TOBAC	22	27	GtaqGV	22	27	GTaqGV	1	1
47	1A_classB-sp-P22503-GUN_PHAVU	432	437	GcnaGL				0	1
48	1A_classB-tr-Q40763-Q40763_POPAL	362	367	GsngGV	362	367	GSngGV	1	1
49	1A_classB-tr-Q9XIY8-Q9XIY8_POPAL	362	367	GsngGV	362	367	GSngGV	1	1
50	1A_classB-tr-Q6DMM3-Q6DMM3_9ROSI	59	64	GlsdGL				0
51	1A_classB-tr-Q42875-Q42875_SOLLC	83	88	GkamGV				0
52	1A_classB-sp-Q9CAC1-GUN8_ARATH	65	70	GssaGV	65	70	GSsaGV	1	1
53	1A_classB-tr-Q9ZTL0-Q9ZTL0_FRAAN	72	77	GstaGV	72	77	GStaGV	1	1
54	1A_classB-tr-Q41012-Q41012_PEA	60	65	GlsdGL				0	1
55	1A_classB-tr-Q42872-Q42872_SOLLC	64	69	GasaGV				0	1
56	ALS_gi-313233475-emb-CBY09647-1-	741	746	GlvaGV				0	1
57	ALS_gi-313232462-emb-CBY24130-1-	354	359	GcneGL				0	1
58	ALS_gi-313219853-emb-CBY30769-1-	308	313	GcdeGV				0	1
59	ALS_gi-156545862-ref-XP_001606454-1-	463	468	GalaGL				0	1
60	ALS_gi-198422881-ref-XP_002126063-1-	247	252	GcdvGV				0	1
61	ALS_gi-198414814-ref-XP_002123753-1-	583	588	GcsiGV				0	1
62	ALS_gi-222825019-dbj-BAH22180-1-	439	444	GavaGL				0	1
63	ALS_gi-291238666-ref-XP_002739247-1-	112	117	GlglGL				0	1
64	ALS_gi-291238664-ref-XP_002739246-1-	87	92	GlgvGL				0	1
65	ALS_gi-313241748-emb-CBY33966-1-	741	746	GlvaGV				0	1
66	ALS_gi-313241202-emb-CBY33485-1-	626	631	GlvaGV				0	1
67	ALS_gi-313230160-emb-CBY07864-1-	559	564	GcdiGV				0	1
68	ALS_gi-313228018-emb-CBY23167-1-	886	891	GvlaGL				0	1
69	ALS_gi-284434765-gb-ADB85441-1-	72	77	GsdvGL	72	77	GSdvGL	1	1
70	ALS_gi-284434763-gb-ADB85440-1-	69	74	GadvGL				0	1
71	ALS_gi-260808721-ref-XP_002599155-1-	185	190	GsdvGL				0	1
72	ALS_gi-254553092-dbj-BAH85844-1-	166	171	GnalGL	166	171	GNalGL	1	1
73	ALS_gi-190343108-gb-ACE75511-1-	442	447	GavaGL				0	1
74	BAC_gi-21231824-ref-NP_637741-1-	422	427	GeisGL	422	427	GEisGL	1	1
75	BAC_gi-15894204-ref-NP_347553-1-	70	75	GkdvGL				0	1
76	BAC_gi-15894203-ref-NP_347552-1-	70	75	GkdvGL				0	1
77	BAC_gi-15894200-ref-NP_347549-1-	77	82	GkdvGL				0	1
78	BAC_gi-15893851-ref-NP_347200-1-	594	599	GnvqGL	594	599	GNvqGL	1	1
79	BAC_gi-121818-sp-P23658-1-GUNC_BUTFI	494	499	GpnsGL	494	499	GPnsGL	1	1
80	BAC_gi-300789210-ref-YP_003769501-1-	687	692	GpnsGL	687	692	GPnsGL	1	1
81	BAC_gi-300785821-ref-YP_003766112-1-	75	80	GkdvGL				0	1
82	BAC_gi-121833-sp-P23659-1-GUNZ_CLOSR	68	73	GadvGL				0	1
83	BAC_gi-320006799-gb-ADW01649-1-	553	558	GytaGL				0	1
84	BAC_gi-295094191-emb-CBK83282-1-	195	200	GhfeGV				0	1
85	BAC_gi-291544575-emb-CBL17684-1-	647	652	GntaGL	647	652	GNtaGL	1	1
86	BAC_gi-291544445-emb-CBL17554-1-	443	448	GaaaGL				0	1
87	BAC_gi-291543938-emb-CBL17047-1-	600	605	GacaGL				0	1
88	BAC_gi-291519188-emb-CBK74409-1-	373	378	GpnsGL	373	378	GPnsGL	1	1
89	BAC_gi-302325759-gb-ADL24960-1-	363	368	GdvmGL	363	368	GDvmGL	1	1
90	BAC_gi-297155218-gb-ADI04930-1-	562	567	GpnsGL	562	567	GPnsGL	1	1
91	BAC_gi-34811382-pdb-1K72-A	42	47	GsdvGV	42	47	GSdvGV	1	1
92	BAC_gi-34811081-pdb-1GA2-A	42	47	GsdvGV	42	47	GSdvGV	1	1
93	BAC_gi-24987347-pdb-1IA6-A	43	48	GsdvGV	43	48	GSdvGV	1	1
94	BAC_gi-2554767-pdb-1JS4-A	42	47	GadvGL				0	1
95	BAC_gi-551774-gb-AAA73868-1-	77	82	GsdvGV	77	82	GSdvGV	1	1
96	BAC_gi-311900744-dbj-BAJ33152-1-	561	566	GpnsGL	561	566	GPnsGL	1	1
97	BAC_gi-311900370-dbj-BAJ32778-1-	113	118	GkdvGL					1
98	BAC_gi-328940505-gb-EGG36827-1-	491	496	GpnkGL	491	496	GPnkGL	1	1
99	BAC_gi-328530713-gb-EGF57571-1-	654	659	GdqvGL	654	659	GDqvGL	1	1
100	BAC_gi-270288703-dbj-BAI52930-1-	509	514	GalaGL				0	1
101	BAC_gi-270288702-dbj-BAI52929-1-	77	82	GqkeGL	77	82	GQkeGL	1	1
102	BAC_gi-270288700-dbj-BAI52927-1-	748	753	GpnsGL	748	753	GPnsGL	1	1
103	BAC_gi-270288699-dbj-BAI52926-1-	88	93	GsdvGL	88	93	GSdvGL	1	1
104	BAC_gi-606791-gb-AAC44386-1-	366	371	GdvmGL	366	371	GDvmGL	1	1
105	BAC_gi-39636954-gb-AAR29083-1-	58	63	GkdvGL				0	1
106	BAC_gi-294979138-dbj-BAJ05815-1-	692	697	GctsGL				0	1
107	BAC_gi-37703323-gb-AAR01216-1-	692	697	GctsGL				0	1
108	BAC_gi-285004591-emb-CAP78918-2-	508	513	GacaGL				0	1
109	BAC_gi-264670906-gb-ACY72380-1-	71	76	GkdvGL				0	1
110	BAC_gi-12007368-gb-AAG45160-1-AF316823_4	73	78	GsdvGV	73	78	GSdvGV	1	1
111	BAC_gi-12007365-gb-AAG45157-1-AF316823_1	77	82	GqkeGL	77	82	GQkeGL	1	1
112	BAC_gi-213032414-emb-CAS03458-1-	696	701	GctsGL				0	1
113	BAC_gi-156066928-gb-AAW62376-2-	91	96	GsdvGV	91	96	GSdvGV	1	1
114	BAC_gi-99644513-emb-CAK22317-1-	498	503	GacaGL				0	1
115	BAC_gi-99644508-emb-CAK22316-1-	68	73	GkdvGL				0	1
116	BAC_gi-7208812-emb-CAB76935-1-	87	92	GqdvGL	87	92	GQdvGL	1	1
117	BAC_gi-96772915-emb-CAK18681-1-	69	74	GseiGL	69	74	GSeiGL	1	1
118	BAC_gi-63252967-emb-CAI94607-1-	515	520	GalaGL				0
119	BAC_gi-37651957-emb-CAE51308-1-	67	72	GsdvGL	67	72	GSdvGL	1	1
120	BAC_gi-15430619-dbj-BAB64431-1-	620	625	GdlaGL	620	625	GDlaGL	1	1
121	BAC_gi-296791-emb-CAA39010-1-	68	73	GadvGL				0	1
122	FGI_gi-323508199-emb-CBQ68070-1-	573	578	GavgGL				0	1
123	PRS_gi-328872056-gb-EGG20426-1-	570	575	GsidGL	570	575	GSidGL	1	1
124	PRS_gi-325086585-gb-EGC39972-1-	86	91	GvkfGL				0	1
125	PRS_gi-325079875-gb-EGC33455-1-	285	290	GvptGL				0	1
126	PRS_gi-325077584-gb-EGC31287-1-	85	90	GvkfGL				0	1
127	PRS_gi-66824603-ref-XP_645656-1-	86	91	GvkfGL				0	1
128	PRS_gi-66824545-ref-XP_645627-1-	86	91	GvkfGL				0	1
129	PRS_gi-66809887-ref-XP_638667-1-	89	94	GvkfGL				0	1
130	PRS_gi-281206629-gb-EFA80815-1-	458	463	GalaGL				0	1
131	GAL_gi-302841258-ref-XP_002952174-1-	530	535	GamaGL				0	1
132	GAL_gi-159487040-ref-XP_001701544-1-	535	540	GalaGL				0	1
133	LPS_classA-Brara-B01672-1-p	156	161	GlkdGL				0	1
134	LPS_classA-Thhalv10018270m	156	161	GlkdGL				0	1
135	LPS_classA-Lus10026863	144	149	GkknGV				0	1
136	LPS_classA-Lus10036331	563	568	GgpyGL				0	1
137	LPS_classA-ppa026228m	513	518	GckgGL				0	1
138	LPS_classA-Pavir-Ga01268-1-p	590	595	GrgvGV				0	1
139	LPS_classA-Pavir-Ga01270-1-p	597	602	GgavGV				0	1
140	LPS_classA-Sobic-006G134700-1-p	597	602	GrgvGV				0	1
141	LPS_classA-Si012680m	596	601	GrgvGV				0	1
142	LPS_classA-Si009616m	590	595	GrgvGV				0	1
143	LPS_classB--Aquca_007_00351-1	225	230	GirpGV				0	1
144	LPS_classB--Aquca_009_00142-1	352	357	GrvsGV				0	1
145	LPS_classB--Bostr-10273s0284-1-p	65	70	GssaGV	65	70	GSsaGV	1	1
146	LPS_classB--Carubv10010959m	65	70	GssaGV	65	70	GSsaGV	1	1
147	LPS_classB--orange1-1g047277m	60	65	GfqiGV				0	1
148	LPS_classB--Eucgr-A02885-1	46	51	GaqiGV				0	1
149	LPS_classB--Eucgr-D01810-1	434	439	GcndGL				0	1
150	LPS_classB--mrna21252-1-v1-0-hybrid	64	69	GlqiGV				0	1
151	LPS_classB--Gorai-001G048100-1	61	66	GfeiGV				0	1
152	LPS_classB--MDP0000740981	40	45	GqrsGV	40	45	GQrsGV	1	1
153	LPS_classB--cassava4-1_023270m	43	48	GqrsGV	43	48	GQrsGV	1	1
154	LPS_classB--cassava4-1_029045m	50	55	GfqiGV				0	1
155	LPS_classB--Medtr8g104820-1	67	72	GataGV				0	1
156	LPS_classB--ppa004644m	74	79	GstaGV	74	79	GStaGV	1	1
157	LPS_classB--Potri-001G083200-1	362	367	GsngGV	362	367	GSngGV	1	1
158	LPS_classB--Potri-019G069300-1	59	64	GlsdGL				0	1
159	LPS_classB--Pavir-J35890-1-p	86	91	GaaaGV				0	1
160	LPS_classB--Phvul-002G318800-1	96	101	GataGV				0	1
161	LPS_classB--Sobic-010G106100-1-p	127	132	GadaGV				0	1
162	LPS_classB--Sobic-002G273500-1-p	89	94	GaaaGV				0	1
163	LPS_classB--Si013572m	311	316	GykrGL				0	1
164	LPS_classB--Si012639m	290	295	GdndGV	290	295	GDndGV	1	1
165	LPS_classB--SapurV1A-0094s0310-1-p	362	367	GskgGV	362	367	GSkgGV	1	1
166	LPS_classB--SapurV1A-0098s0410-1-p	57	62	GqrsGV	57	62	GQrsGV	1	1
167	LPS_classB--PGSC0003DMP400015724	64	69	GasaGV				0	1
168	LPS_classB--PGSC0003DMP400055022	73	78	GkamGV				0	1
169	LPS_classB--GSVIVT01018617001	6	11	GkmiGV				0	1
170	LPS_classB--Phvul-002G160200-1	432	437	GcnaGL				0	1
171	LPS_classB--30147-m014206	65	70	GsdiGV	65	70	GSdiGV	1	1
172	LPS_classB--30147-m014207	65	70	GyqiGV				0	1
173	LPS_classB--SapurV1A-0059s0410-1-p	362	367	GskgGV	362	367	GSkgGV	1	1
174	LPS_classB--SapurV1A-2662s0020-1-p	59	64	GfqiGV				0	1
175	LPS_classB--Potri-015G127900-1	63	68	GfqiGV				0	1
176	LPS_classB--Si016976m	68	73	GaaaGV				0	1
177	LPS_classB--Si006281m	69	74	GaeaGV				0	1
178	LPS_classB--GSVIVT01019420001	5	10	GmvwGL				0	1
179	LPS_classB--Migut-L00414-1-p	74	79	GasaGV				0	1
180	LPS_classB--Migut-O00849-1-p	63	68	GqmaGV	63	68	GQmaGV	1	1
181	LPS_classB--Migut-C01389-1-p	69	74	GqmaGV	69	74	GQmaGV	1	1
182	LPS_classB--Medtr5g010000-1	17	22	GswnGL	17	22	GSwnGL	1	1
183	LPS_classB--Gorai-002G175700-1	71	76	GstaGV	71	76	GStaGV	1	1
184	LPS_classB--Carubv10020190m	65	70	GssaGV	65	70	GSsaGV	1	1
185	LPS_classB--Cagra-0605s0087-1-p	65	70	GssaGV	65	70	GSsaGV	1	1
186	LPS_classB--Thhalv10018439m	72	77	GssaGV	72	77	GSsaGV	1	1
187	LPS_classB--Thhalv10007462m	70	75	GssaGV	70	75	GSsaGV	1	1
188	LPS_classB--Lus10027205	55	60	GfeiGV				0	1
189	LPS_classB--Ciclev10004817m	60	65	GfqiGV				0	1
190	LPS_classB--Brara-G02993-1-p	72	77	GssaGV	72	77	GSsaGV	1	1
191	BAC_gi-86211696-gb-ABC87500-1-	483	488	GpnsGL	483	488	GPnsGL	1	1
192	BAC_gi-121804-sp-P23665-1-GUNA_FIBSU	200	205	GftsGL				0	1
193	BAC_gi-328841530-gb-EGF91100-1-	49	54	GhqtGV				0	1
194	BAC_gi-328840708-gb-EGF90279-1-	772	777	GvvpGV				0	1
Supplementary Table S5B: Results of pattern mapping on GH9 domain sequences across taxa
	SEQUENCE ID	Pattern 18: G[DENPQST]x(2)[LV]			Pattern 20: Gx(3)G[LV]
		START	STOP	PATTERN	START	STOP	PATTERN
1	2A_classA-AT1G65610-1	33	38	GTkdGL	33	38	GtkdGL
2	2A_classB-AT1G23210-1	37	42	GSsaGV	37	42	GssaGV
3	2A_classB-Glyma-11G021100-1-p				392	397	GcndGL
4	2A_classB-LOC_Os09g36060-1				38	43	GgaaGV
5	2A_classB-LOC_Os06g14540-1				37	42	GataGV
6	2A_classB-LOC_Os04g36610-1				237	242	GandGV
7	2A_classB-LOC_Os02g03120-1	37	42	GSadGV	37	42	GsadGV
8	2A_classB-Solyc03g083820-1-1				37	42	GaekGV
9	2A_classB-GRMZM2G455642_P02				37	42	GaeaGV
					41	46	GvrtGV
10	2A_classB-GRMZM2G076049_P01				37	42	GaaaGV
11	2A_classB-GRMZM2G048165_P01				37	42	GaaaGV
12	2A_classB-GRMZM2G167669_P01				266	271	GykrGL
13	2A_classB-GRMZM2G125436_P01	236	241	GDndGV	236	241	GdndGV
14	2A_classB-GRMZM2G141911_P01	37	42	GSaaGL	37	42	GsaaGL
					82	87	GadaGV
					355	360	GggaGV
15	2A_classC-AT1G48930-1	240	245	GTgwGV	33	38	GlkdGL
					37	42	GlaqGV
					240	245	GtgwGV
16	2A_classC-AT4G11050-1				37	42	GkssGV
17	2A_classC-AT2G32990-1				33	38	GltdGL
					37	42	GleqGV
18	2A_classC-AT1G64390-1				37	42	GkssGV
19	2A_classC-Glyma-05G216400-1-p				37	42	GkasGV
20	2A_classC-Glyma-02G293900-1-p				37	42	GleqGV
21	2A_classC-LOC_Os09g23084-1				33	38	GltdGL
					37	42	GlqqGV
22	2A_classC-LOC_Os08g32940-1				33	38	GladGL
					37	42	GlqqGV
23	2A_classC-LOC_Os05g12150-1				37	42	GkanGV
24	2A_classC-LOC_Os04g57860-1				37	42	GfsqGV
25	2A_classC-LOC_Os02g50490-1				33	38	GltdGL
					37	42	GleqGV
26	2A_classC-LOC_Os02g05744-1				33	38	GltdGL
					37	42	GleqGV
27	2A_classC-LOC_Os01g12030-1				37	42	GkanGV
28	2A_classC-Solyc07g049300-2-1				33	38	GltdGL
					37	42	GleeGV
29	2A_classC-Solyc07g064870-2-1				33	38	GltdGL
					37	42	GldqGV
30	2A_classC-Solyc02g014220-2-1				37	42	GflqGV
31	2A_classC-GRMZM2G343144_P02				37	42	GfsqGV
32	2A_classC-GRMZM2G143747_P01				37	42	GkanGV
33	2A_classC-GRMZM2G451965_P02				33	38	GltdGL
					37	42	GlqqGV
34	2A_classC-GRMZM2G453565_P01				37	42	GkanGV
35	2A_classC-GRMZM2G482256_P01				33	38	GltdGL
					37	42	GleqGV
36	2A_classC-GRMZM2G151257_P01				33	38	GltdGL
					37	42	GleqGV
37	2A_classC-GRMZM2G154678_P01				33	38	GltdGL
					37	42	GleqGV
38	1A_classA-sp-Q38890-GUN25_ARATH	259	264	GPyyGV	259	264	GpyyGV
39	1A_classA-tr-D3JWK8-D3JWK8_9ROSI	258	263	GPdyGV	258	263	GpdyGV
40	1A_classA-tr-Q6DMM4-Q6DMM4_9ROSI	258	263	GPdyGV	258	263	GpdyGV
41	1A_classA-tr-O04890-O04890_SOLLC	257	262	GPdyGV	257	262	GpdyGV
42	1A_classA-tr-Q6X680-Q6X680_GOSHI	258	263	GPdyGV	258	263	GpdyGV
43	1A_classA-tr-G0ZTA3-G0ZTA3_PICGL	258	263	GQdyGV	33	38	GmrdGL
					258	263	GqdyGV
44	1A_classB-tr-Q93WZ0-Q93WZ0_TOBAC				37	42	GasaGV
45	1A_classB-sp-P22503-GUN_PHAVU				392	397	GcnaGL
46	1A_classB-tr-Q40763-Q40763_POPAL	330	335	GSngGV	330	335	GsngGV
47	1A_classB-tr-Q9XIY8-Q9XIY8_POPAL	330	335	GSngGV	330	335	GsngGV
48	1A_classB-tr-Q6DMM3-Q6DMM3_9ROSI				33	38	GlsdGL
49	1A_classB-tr-Q42875-Q42875_SOLLC				37	42	GkamGV
50	1A_classB-sp-Q9CAC1-GUN8_ARATH	37	42	GSsaGV	37	42	GssaGV
51	1A_classB-tr-Q9ZTL0-Q9ZTL0_FRAAN	37	42	GStaGV	37	42	GstaGV
52	1A_classB-tr-Q41012-Q41012_PEA				33	38	GlsdGL
53	1A_classB-tr-Q42872-Q42872_SOLLC				37	42	GasaGV
54	1A_classC-tr-Q93WY9-Q93WY9_TOBAC				37	42	GkasGV
55	1A_classC-tr-Q8LJP6-Q8LJP6_GOSHI				37	42	GkasGV
56	1A_classC-sp-Q5NAT0-GUN2_ORYSJ	272	277	GEhaGV	37	42	GkanGV
					272	277	GehaGV
57	ALS_gi-313232462-emb-CBY24130-1-				37	42	GcneGL
58	ALS_gi-313219853-emb-CBY30769-1-				37	42	GcdeGV
59	ALS_gi-198425143-ref-XP_002120091-1-				37	42	GfdcGV
60	ALS_gi-198422881-ref-XP_002126063-1-				37	42	GcdvGV
61	ALS_gi-198414814-ref-XP_002123753-1-				38	43	GcsiGV
62	ALS_gi-313230160-emb-CBY07864-1-				37	42	GcdiGV
63	ALS_gi-284434765-gb-ADB85441-1-	37	42	GSdvGL	37	42	GsdvGL
64	ALS_gi-284434763-gb-ADB85440-1-				37	42	GadvGL
65	ALS_gi-260808721-ref-XP_002599155-1-	37	42	GSdvGL	37	42	GsdvGL
66	ALS_gi-254553092-dbj-BAH85844-1-	2	7	GNalGL	2	7	GnalGL
67	BAC_gi-21231824-ref-NP_637741-1-	293	298	GEisGL	293	298	GeisGL
68	BAC_gi-15894204-ref-NP_347553-1-				37	42	GkdvGL
69	BAC_gi-15894203-ref-NP_347552-1-				37	42	GkdvGL
70	BAC_gi-15894200-ref-NP_347549-1-				37	42	GkdvGL
71	BAC_gi-15893851-ref-NP_347200-1-	290	295	GNvqGL	290	295	GnvqGL
72	BAC_gi-7363464-gb-AAF06111-2-AF132735_5	282	287	GEanGV	282	287	GeanGV
		294	299	GDvtGL	294	299	GdvtGL
		448	453	GPnsGL	448	453	GpnsGL
73	BAC_gi-6272570-gb-AAF06107-1-AF132735_1	283	288	GEdkGL	283	288	GedkGL
		295	300	GNvaGL	295	300	GnvaGL
		456	461	GPntGL	456	461	GpntGL
		468	473	GSgwGV	468	473	GsgwGV
74	BAC_gi-121818-sp-P23658-1-GUNC_BUTFI	406	411	GPnsGL	406	411	GpnsGL
75	BAC_gi-300789210-ref-YP_003769501-1-	420	425	GPnsGL	420	425	GpnsGL
76	BAC_gi-300785821-ref-YP_003766112-1-				37	42	GkdvGL
77	BAC_gi-121833-sp-P23659-1-GUNZ_CLOSR				37	42	GadvGL
78	BAC_gi-320006799-gb-ADW01649-1-				285	290	GytaGL
79	BAC_gi-291544575-emb-CBL17684-1-	326	331	GNtaGL	326	331	GntaGL
80	BAC_gi-291519188-emb-CBK74409-1-	373	378	GPnsGL	373	378	GpnsGL
81	BAC_gi-302325759-gb-ADL24960-1-	252	257	GDvmGL	252	257	GdvmGL
82	BAC_gi-297162594-gb-ADI12306-1-	419	424	GPsaGL	365	370	GvleGL
					419	424	GpsaGL
83	BAC_gi-297155218-gb-ADI04930-1-	425	430	GPnsGL	425	430	GpnsGL
84	BAC_gi-47168818-pdb-1RQ5-A	299	304	GEdnGL	299	304	GednGL
		311	316	GTtqGL	311	316	GttqGL
85	BAC_gi-34811382-pdb-1K72-A	38	43	GSdvGV	38	43	GsdvGV
86	BAC_gi-34811081-pdb-1GA2-A	38	43	GSdvGV	38	43	GsdvGV
87	BAC_gi-237858935-gb-ACR23658-1-	421	426	GPnaGL	367	372	GvgkGL
					421	426	GpnaGL
88	BAC_gi-46015849-pdb-1UT9-A	299	304	GEdnGL	299	304	GednGL
		311	316	GTtqGL	311	316	GttqGL
89	BAC_gi-24987347-pdb-1IA6-A	39	44	GSdvGV	39	44	GsdvGV
90	BAC_gi-2554767-pdb-1JS4-A				38	43	GadvGL
91	BAC_gi-551774-gb-AAA73868-1-	37	42	GSdvGV	37	42	GsdvGV
92	BAC_gi-4490766-emb-CAB38941-1-				37	42	GadvGV
93	BAC_gi-311900744-dbj-BAJ33152-1-	417	422	GPnsGL	417	422	GpnsGL
94	BAC_gi-311900370-dbj-BAJ32778-1-				37	42	GkdvGL
95	BAC_gi-328940505-gb-EGG36827-1-	394	399	GPnkGL	394	399	GpnkGL
96	BAC_gi-328530713-gb-EGF57571-1-	325	330	GDqvGL	325	330	GdqvGL
97	BAC_gi-270288702-dbj-BAI52929-1-	40	45	GQkeGL	40	45	GqkeGL
98	BAC_gi-270288700-dbj-BAI52927-1-	439	444	GPnsGL	439	444	GpnsGL
99	BAC_gi-270288699-dbj-BAI52926-1-	37	42	GSdvGL	37	42	GsdvGL
100	BAC_gi-606791-gb-AAC44386-1-	251	256	GDvmGL	251	256	GdvmGL
101	BAC_gi-39636954-gb-AAR29083-1-				37	42	GkdvGL
102	BAC_gi-294979138-dbj-BAJ05815-1-				327	332	GctsGL
103	BAC_gi-37703323-gb-AAR01216-1-				326	331	GctsGL
104	BAC_gi-264670906-gb-ACY72380-1-				37	42	GkdvGL
105	BAC_gi-260076267-gb-ACX31080-1-	422	427	GPnaGL	422	427	GpnaGL
106	BAC_gi-12007368-gb-AAG45160-1-AF316823_4	38	43	GSdvGV	38	43	GsdvGV
107	BAC_gi-12007365-gb-AAG45157-1-AF316823_1	40	45	GQkeGL	40	45	GqkeGL
108	BAC_gi-213032414-emb-CAS03458-1-				328	333	GctsGL
109	BAC_gi-156066928-gb-AAW62376-2-	37	42	GSdvGV	37	42	GsdvGV
110	BAC_gi-99644508-emb-CAK22316-1-				37	42	GkdvGL
111	BAC_gi-99644504-emb-CAK22315-1-				409	414	GyekGL
112	BAC_gi-7208812-emb-CAB76935-1-	37	42	GQdvGL	37	42	GqdvGL
113	BAC_gi-96772915-emb-CAK18681-1-	38	43	GSeiGL	38	43	GseiGL
114	BAC_gi-37651957-emb-CAE51308-1-	37	42	GSdvGL	37	42	GsdvGL
115	BAC_gi-296791-emb-CAA39010-1-				37	42	GadvGL
116	BAC_gi-77714-pir--S03818	422	427	GPnaGL	422	427	GpnaGL
117	FGI_gi-58270232-ref-XP_572272-1-	40	45	GSdwGL	40	45	GsdwGL
		79	84	GQgyGL	79	84	GqgyGL
118	FGI_gi-321264418-ref-XP_003196926-1-	40	45	GSdwGL	40	45	GsdwGL
119	FGI_gi-21694045-gb-AAM22492-1-				37	42	GrdvGL
120	FGI_gi-134117650-ref-XP_772459-1-	40	45	GSdwGL	40	45	GsdwGL
		79	84	GQgyGL	79	84	GqgyGL
121	PRS_gi-325086585-gb-EGC39972-1-				60	65	GvkfGL
122	PRS_gi-325079875-gb-EGC33455-1-				258	263	GvptGL
123	PRS_gi-325077584-gb-EGC31287-1-				60	65	GvkfGL
124	PRS_gi-66824603-ref-XP_645656-1-				60	65	GvkfGL
125	PRS_gi-66824545-ref-XP_645627-1-				60	65	GvkfGL
126	PRS_gi-66809887-ref-XP_638667-1-				59	64	GvkfGL
127	LPS_classA-Brara-B01672-1-p				33	38	GlkdGL
128	LPS_classA-Thhalv10018270m				33	38	GlkdGL
129	LPS_classA-Lus10026863				21	26	GkknGV
130	LPS_classA-Lus10036331				466	471	GgpyGL
131	LPS_classA-Lus10010029				399	404	GggnGV
					431	436	GgpyGL
132	LPS_classA-MDP0000452189				418	423	GckgGL
133	LPS_classA-ppa026228m				410	415	GckgGL
134	LPS_classB--Aquca_007_00351-1				195	200	GirpGV
135	LPS_classB--Aquca_009_00142-1				324	329	GrvsGV
136	LPS_classB--Bostr-10273s0284-1-p	37	42	GSsaGV	37	42	GssaGV
137	LPS_classB--Carubv10010959m	37	42	GSsaGV	37	42	GssaGV
138	LPS_classB--orange1-1g047277m				37	42	GfqiGV
139	LPS_classB--Eucgr-A02885-1				37	42	GaqiGV
140	LPS_classB--Eucgr-D01810-1				392	397	GcndGL
141	LPS_classB--mrna21252-1-v1-0-hybrid				37	42	GlqiGV
142	LPS_classB--Gorai-001G048100-1				37	42	GfeiGV
143	LPS_classB--MDP0000199273	37	42	GSaaGV	37	42	GsaaGV
144	LPS_classB--MDP0000740981	14	19	GQrsGV	14	19	GqrsGV
145	LPS_classB--cassava4-1_023270m	14	19	GQrsGV	14	19	GqrsGV
146	LPS_classB--cassava4-1_029045m				37	42	GfqiGV
147	LPS_classB--Medtr8g104820-1				37	42	GataGV
148	LPS_classB--ppa004644m	37	42	GStaGV	37	42	GstaGV
149	LPS_classB--Potri-001G083200-1	330	335	GSngGV	330	335	GsngGV
150	LPS_classB--Potri-019G069300-1				33	38	GlsdGL
151	LPS_classB--Pavir-Fb01149-1-p				266	271	GykrGL
152	LPS_classB--Pavir-J35890-1-p				37	42	GaaaGV
153	LPS_classB--Phvul-002G318800-1				37	42	GataGV
154	LPS_classB--Sobic-010G106100-1-p				37	42	GadaGV
155	LPS_classB--Sobic-002G273500-1-p				37	42	GaaaGV
156	LPS_classB--Si013572m				266	271	GykrGL
157	LPS_classB--Si012639m	235	240	GDndGV	235	240	GdndGV
158	LPS_classB--SapurV1A-0094s0310-1-p	330	335	GSkgGV	330	335	GskgGV
159	LPS_classB--SapurV1A-0098s0410-1-p	14	19	GQrsGV	14	19	GqrsGV
160	LPS_classB--PGSC0003DMP400015724				37	42	GasaGV
161	LPS_classB--PGSC0003DMP400055022				37	42	GkamGV
162	LPS_classC-Aquca_013_00114-1				37	42	GkasGV
163	LPS_classC-Aquca_002_01464-1				37	42	GfsqGV
164	LPS_classC-Aquca_037_00141-1				37	42	GktsGV
165	LPS_classC-489943				37	42	GkssGV
166	LPS_classC-474038				33	38	GlkdGL
					37	42	GlaqGV
167	LPS_classC-Bradi2g07150-1-p				37	42	GkanGV
168	LPS_classC-Bradi2g32270-1-p				37	42	GkanGV
169	LPS_classC-Bradi5g26010-1-p				37	42	GfsqGV
					271	276	GganGL
170	LPS_classC-Brara-C02656-1-p				37	42	GkssGV
171	LPS_classC-Brara-E01714-1-p				33	38	GladGL
					37	42	GlaqGV
172	LPS_classC-Brara-I01325-1-p				37	42	GkssGV
173	LPS_classC-Bostr-25463s0223-1-p				37	42	GkasGV
174	LPS_classC-Bostr-26675s0278-1-p				33	38	GlkdGL
					37	42	GlaqGV
175	LPS_classC-Bostr-29223s0050-1-p				37	42	GkssGV
176	LPS_classC-Ciclev10033912m	37	42	GSlqGV	37	42	GslqGV
177	LPS_classC-Ciclev10019301m				37	42	GkasGV
178	LPS_classC-Cagra-1255s0001-1-p				37	42	GkssGV
179	LPS_classC-evm-TU-contig_27379-2				37	42	GkasGV
180	LPS_classC-Carubv10012624m				33	38	GlkdGL
					37	42	GlaqGV
181	LPS_classC-Carubv10019981m				37	42	GkssGV
182	LPS_classC-Carubv10003874m				37	42	GkssGV
183	LPS_classC-Cucsa-128330-1				37	42	GfaqGV
184	LPS_classC-Cucsa-107370-1				37	42	GkasGV
185	LPS_classC-Cucsa-303850-1				37	42	GkasGV
186	LPS_classC-orange1-1g043219m	37	42	GSlqGV	37	42	GslqGV
187	LPS_classC-orange1-1g006835m				37	42	GkasGV
188	LPS_classC-Eucgr-J00862-1				37	42	GfsqGV
					240	245	GiswGV
189	LPS_classC-Eucgr-D01733-1				37	42	GkasGV
190	LPS_classC-Eucgr-E00858-1				37	42	GkasGV
191	LPS_classC-Thhalv10023353m				37	42	GkssGV
192	LPS_classC-Thhalv10011318m				33	38	GlkdGL
					37	42	GlaqGV
193	LPS_classC-Thhalv10028514m				37	42	GkssGV
194	LPS_classC-mrna32087-1-v1-0-hybrid				37	42	GkasGV
195	LPS_classC-mrna01234-1-v1-0-hybrid				33	38	GltdGL
					37	42	GleqGV
196	LPS_classC-mrna11058-1-v1-0-hybrid	454	459	GPlvGL	33	38	GlkdGL
					37	42	GlaqGV
					454	459	GplvGL
197	LPS_classC-Gorai-004G133700-1				37	42	GkasGV
198	LPS_classC-Gorai-008G254000-1				37	42	GkasGV
199	LPS_classC-Gorai-005G210200-1				37	42	GalqGV
200	LPS_classC-Gorai-003G080800-1				37	42	GkasGV
201	LPS_classC-Lus10003888				37	42	GkasGV
202	LPS_classC-Lus10017402				38	43	GhlqGV
203	LPS_classC-Lus10010201				38	43	GhlqGV
204	LPS_classC-Lus10001833				37	42	GkasGV
205	LPS_classC-Lus10032377				37	42	GkasGV
206	LPS_classC-MDP0000276676				37	42	GkanGV
207	LPS_classC-MDP0000826600	454	459	GPlvGL	33	38	GlkdGL
					37	42	GlaqGV
					454	459	GplvGL
208	LPS_classC-MDP0000131267				37	42	GkanGV
209	LPS_classC-cassava4-1_003698m				37	42	GkasGV
210	LPS_classC-Migut-D01909-1-p				37	42	GyaqGV
211	LPS_classC-Medtr4g074960-1				38	43	GiqqGV
212	LPS_classC-Medtr8g099410-1				37	42	GkasGV
213	LPS_classC-Phpat-006G094200-1-p				33	38	GmsdGL
214	LPS_classC-Phpat-013G004100-1-p	37	42	GSsaGV	37	42	GssaGV
215	LPS_classC-Phpat-013G084100-1-p	37	42	GQedGV	37	42	GqedGV
216	LPS_classC-Phpat-026G000800-1-p	37	42	GQqeGL	37	42	GqqeGL
217	LPS_classC-ppa022524m	454	459	GPliGL	33	38	GltdGL
					37	42	GlaqGV
					454	459	GpliGL
218	LPS_classC-ppa002939m				37	42	GkasGV
219	LPS_classC-Potri-001G092200-1				37	42	GkasGV
220	LPS_classC-Potri-003G139600-1				37	42	GkasGV
221	LPS_classC-Potri-007G071200-1				37	42	GylqGV
222	LPS_classC-Pavir-Cb01721-1-p				37	42	GkanGV
223	LPS_classC-Pavir-Ca00497-1-p	331	336	GSggGV	37	42	GkanGV
					331	336	GsggGV
224	LPS_classC-Pavir-Ea00142-1-p				37	42	GkanGV
225	LPS_classC-Pavir-Eb00189-1-p				37	42	GkanGV
226	LPS_classC-Pavir-Ga00244-1-p				37	42	GfsqGV
227	LPS_classC-Phvul-002G297600-1				37	42	GkasGV
228	LPS_classC-Phvul-011G030300-1				38	43	GfqqGV
229	LPS_classC-29675-m000388				37	42	GflqGV
230	LPS_classC-Sobic-006G265100-1-p				37	42	GfsqGV
231	LPS_classC-Sobic-009G079900-1-p				37	42	GkanGV
232	LPS_classC-Sobic-003G015700-1-p				37	42	GkanGV
233	LPS_classC-Si021474m				37	42	GkanGV
234	LPS_classC-Si021476m				37	42	GfsqGV
235	LPS_classC-109529	241	246	GTiwGL	37	42	GksqGV
					241	246	GtiwGL
236	LPS_classC-234652	239	244	GTlgGL	37	42	GksqGV
					239	244	GtlgGL
237	LPS_classC-99802	467	472	GPlvGL	37	42	GkasGV
					467	472	GplvGL
238	LPS_classC-SapurV1A-0035s0560-1-p				37	42	GkasGV
239	LPS_classC-SapurV1A-0237s0330-1-p				37	42	GkasGV
240	LPS_classC-PGSC0003DMP400034548				37	42	GflqGV
241	LPS_classC-GSVIVT01012043001				33	38	GlrdGL
					37	42	GllqGV
242	LPS_classC-GSVIVT01030494001				33	38	GltdGL
					37	42	GleqGV
243	LPS_classC-GSVIVT01019523001				37	42	GkasGV
244	LPS_classB--Phvul-002G160200-1				392	397	GcnaGL
245	LPS_classB--30147-m014206	37	42	GSdiGV	37	42	GsdiGV
246	LPS_classB--30147-m014207				37	42	GyqiGV
247	LPS_classB--SapurV1A-0059s0410-1-p	330	335	GSkgGV	330	335	GskgGV
248	LPS_classB--SapurV1A-2662s0020-1-p				37	42	GfqiGV
249	LPS_classB--Potri-015G127900-1				37	42	GfqiGV
250	LPS_classB--Si016976m				37	42	GaaaGV
251	LPS_classB--Si006281m				37	42	GaeaGV
252	LPS_classB--Migut-L00414-1-p				37	42	GasaGV
253	LPS_classB--Migut-O00849-1-p	36	41	GQmaGV	36	41	GqmaGV
254	LPS_classB--Migut-C01389-1-p	37	42	GQmaGV	37	42	GqmaGV
255	LPS_classB--Gorai-002G175700-1	37	42	GStaGV	37	42	GstaGV
256	LPS_classB--Carubv10020190m	37	42	GSsaGV	37	42	GssaGV
257	LPS_classB--Cagra-0605s0087-1-p	37	42	GSsaGV	37	42	GssaGV
258	LPS_classB--Thhalv10018439m	37	42	GSsaGV	37	42	GssaGV
259	LPS_classB--Thhalv10007462m	37	42	GSsaGV	37	42	GssaGV
260	LPS_classB--Lus10027205				37	42	GfeiGV
261	LPS_classB--Ciclev10004817m				37	42	GfqiGV
262	LPS_classB--Brara-G02993-1-p	37	42	GSsaGV	37	42	GssaGV
263	BAC_gi-86211696-gb-ABC87500-1-	177	182	GPnsGL	177	182	GpnsGL
264	BAC_gi-121804-sp-P23665-1-GUNA_FIBSU				171	176	GftsGL
265	BAC_gi-328840708-gb-EGF90279-1-				421	426	GvvpGV
