# Supplementary material for: Origin, evolution, and divergence of plant class C GH9 endoglucanases
Source: BMC Evol Biol. 2018 May 30;18:79. doi: 10.1186/s12862-018-1185-2 (PMC5977491; doi:10.1186/s12862-018-1185-2)
Supplement: Supplementary file 10 — Table S6. Distribution of low strength patterns in non class C land plants. (XLSX 19 kb) [file 12862_2018_1185_MOESM10_ESM.xlsx]

## Sheet: Sheet1
Supplementary Table S6: Distribution of CBM49-approximating motifs in classes A, B, and C of plant GH9 endoglucanases (n3 = 194)
SEQUENCE ID	p1	p2	p3	p4	p5	p6	p7	p8	p9	p10	p11	p12	p13	p14	p15	p16	p17	p18	p19	p20
2A_classC-AT1G48930-1			1		1	1	1	1	1	1	1	1	1	1	1	1	1	3	1	5
2A_classC-AT4G11050-1					1	1	1			1	1	1	1	1	1	1	1	1	1	2
2A_classC-AT1G64390-1		1	1	1	1	1	1	1	1	1	1	1	1	1	1	1	1	2	1	3
2A_classC-Glyma-05G216400-1-p					1	1	1		1	1	1	1	1	1	1	1	1	1	1	2
2A_classC-LOC_Os05g12150-1																			1	2
2A_classC-LOC_Os04g57860-1																		1	1	2
2A_classC-LOC_Os01g12030-1												1	1		1	1	1	1	1	3
2A_classC-Solyc12g055970-1-1														1	1	1	1	1	1	1
2A_classC-Solyc02g014220-2-1														1	1	1	1	1	1	2
2A_classC-GRMZM2G343144_P02							1				1	1	1	1		1	1	1	1	2
2A_classC-GRMZM2G143747_P01																			1	2
2A_classC-GRMZM2G453565_P01																	1	1	1	2
1A_classC-tr-Q93WY9-Q93WY9_TOBAC														1	1	1	1	1	1	2
1A_classC-tr-Q9ZSP9-Q9ZSP9_SOLLC								1	1	1	1	1	1	1	1	1	1	1	1	1
1A_classC-tr-Q8LJP6-Q8LJP6_GOSHI	1		1	1	1	1	1	1	1	1	1	1	1	1	1	1	1	1	1	2
1A_classC-sp-Q5NAT0-GUN2_ORYSJ												1	1		1	1	1	2	1	4
LPS_classC-Aquca_013_00114-1												1	1		1	1	1	1	1	2
LPS_classC-Aquca_002_01464-1															1	1	1	1	1	2
LPS_classC-Aquca_037_00141-1								1		1	1	1	1	1	1	1	1	1	1	2
LPS_classC-489943					1	1	1		1	1	1	1	1	1	1	1	1	1	1	2
LPS_classC-474038			1		1	1	1	1	1	1	1	1	1	1	1	1	1	2	1	4
LPS_classC-Bradi2g07150-1-p													1		1	1	1	1	1	2
LPS_classC-Bradi2g32270-1-p																			1	3
LPS_classC-Bradi5g26010-1-p							1				1	1	1	1		1	1	1	1	3
LPS_classC-Brara-C02656-1-p					1	1	1		1	1	1	1	1	1	1	1	1	1	1	2
LPS_classC-Brara-E01714-1-p			1		1	1	1	1	1	1	1	1	1	1	1	1	1	2	1	4
LPS_classC-Brara-I01325-1-p		1	1	1	1	1	1	1	1	1	1	1	1	1	1	1	1	2	1	3
LPS_classC-Bostr-25463s0223-1-p					1	1	1		1	1	1	1	1	1	1	1	1	1	1	2
LPS_classC-Bostr-26675s0278-1-p			1		1	1	1	1	1	1	1	1	1	1	1	1	1	2	1	4
LPS_classC-Bostr-29223s0050-1-p		1	1	1	1	1	1	1	1	1	1	1	1	1	1	1	1	2	1	3
LPS_classC-Ciclev10033912m														1	1	1	1	2	1	2
LPS_classC-Ciclev10019301m								1	1	1	1	1	1	1	1	1	1	1	1	2
LPS_classC-Cagra-1255s0001-1-p		1	1	1	1	1	1	1	1	1	1	1	1	1	1	1	1	2	1	3
LPS_classC-evm-TU-contig_27379-2													1		1	1	1	1	1	2
LPS_classC-Carubv10012624m					1	1	1		1	1	1	1	1	1	1	1	1	2	1	4
LPS_classC-Carubv10019981m		1	1	1	1	1	1	1	1	1	1	1	1	1	1	1	1	2	1	3
LPS_classC-Carubv10003874m					1	1	1		1	1	1	1	1	1	1	1	1	1	1	2
LPS_classC-Cucsa-128330-1							1	1	1	1	1	1	1	1	1	1	1	1	1	2
LPS_classC-Cucsa-107370-1										1	1	1	1		1	1	1	1	1	2
LPS_classC-Cucsa-303850-1										1	1	1	1		1	1	1	1	1	2
LPS_classC-orange1-1g043219m														1	1	1	1	2	1	2
LPS_classC-orange1-1g006835m								1	1	1	1	1	1	1	1	1	1	1	1	2
LPS_classC-Eucgr-J00862-1								1	1	1	1	1	1	1	1	1	1	1	1	3
LPS_classC-Eucgr-D01733-1												1	1		1	1	1	1	1	2
LPS_classC-Eucgr-E00858-1								1	1	1	1	1	1	1	1	1	1	1	1	2
LPS_classC-Thhalv10023353m		1	1	1	1	1	1	1	1	1	1	1	1	1	1	1	1	2	1	3
LPS_classC-Thhalv10011318m			1		1	1	1	1	1	1	1	1	1	1	1	1	1	2	1	4
LPS_classC-Thhalv10028514m						1	1			1	1	1	1	1	1	1	1	1	1	2
LPS_classC-mrna32087-1-v1-0-hybrid								1	1	1	1	1	1	1	1	1	1	2	1	3
LPS_classC-mrna11058-1-v1-0-hybrid								1	1	1	1	1	2	1	1	1	1	2	1	4
LPS_classC-Gorai-004G133700-1								1	1	1	1	1	1	1	1	1	1	1	1	2
LPS_classC-Gorai-008G254000-1	1	1	1	1	1	1	1	1	1	1	1	1	1	1	1	1	1	1	1	2
LPS_classC-Gorai-005G210200-1														1	1	1	1	1	1	2
LPS_classC-Gorai-003G080800-1	1	1	1	1	1	1	1	1	1	1	1	1	1	1	1	1	1	1	1	2
LPS_classC-Lus10003888												1	1		1	1	1	1	1	2
LPS_classC-Lus10017402			1	1	1	1	1	1	1	1	1	1	1	1	1	1	1	1	1	3
LPS_classC-Lus10010201														1	1	1	1	1	1	3
LPS_classC-Lus10001833												1	1		1	1	1	1	1	2
LPS_classC-Lus10032377			1	1		1	1	1	1	1	1	1	1	1	1	1	1	1	1	2
LPS_classC-MDP0000276676						1	1	1		1	1	1	1	1	1	1	1	1	1	2
LPS_classC-MDP0000826600													1		1	1	1	2	1	4
LPS_classC-MDP0000131267						1	1		1	1	1	1	1	1	1	1	1	1	1	2
LPS_classC-cassava4-1_003698m		1	1	1	1	1	1	1	1	1	1	1	1	1	1	1	1	1	1	2
LPS_classC-Migut-D01909-1-p														1	1	1	1	1	1	2
LPS_classC-Medtr4g074960-1															1	1	1	1	1	2
LPS_classC-Medtr8g099410-1			1	1		1	1	1	1	1	1	1	1	1	1	1	1	1	1	2
LPS_classC-Phpat-006G094200-1-p													1					1		3
LPS_classC-Phpat-013G084100-1-p													1		1	1	1	2	1	2
LPS_classC-Phpat-026G000800-1-p																		2	1	3
LPS_classC-ppa022524m								1	1	1	1	1	2	1	1	1	1	2	1	4
LPS_classC-ppa002939m	1		1	1	1	1	1	1	1	1	1	1	1	1	1	1	1	1	1	2
LPS_classC-Potri-001G092200-1								1	1	1	1	1	1	1	1	1	1	1	1	2
LPS_classC-Potri-003G139600-1								1	1	1	1	1	1	1	1	1	1	1	1	2
LPS_classC-Potri-007G071200-1														1	1	1	1	1	1	2
LPS_classC-Pavir-Cb01721-1-p																			1	2
LPS_classC-Pavir-Ca00497-1-p																		1	1	3
LPS_classC-Pavir-Ea00142-1-p																			1	2
LPS_classC-Pavir-Eb00189-1-p																			1	3
LPS_classC-Pavir-Ga00244-1-p							1				1	1	1	1		1	1	1	1	2
LPS_classC-Phvul-002G297600-1	1	1	1	1	1	1	1	1	1	1	1	1	1	1	1	1	1	1	1	2
LPS_classC-Phvul-011G030300-1														1	1	1	1	1	1	2
LPS_classC-29675-m000388														1	1	1	1	1	1	2
LPS_classC-Sobic-006G265100-1-p											1	1	1	1		1	1	1	1	2
LPS_classC-Sobic-009G079900-1-p																			1	2
LPS_classC-Sobic-003G015700-1-p																	1	1	1	2
LPS_classC-Si021474m																			1	2
LPS_classC-Si021476m							1				1	1	1	1		1	1	1	1	2
LPS_classC-Si000642m																			1	2
LPS_classC-109529																		2	1	3
LPS_classC-234652								1		1	1	1	2	1	1	1	1	3	1	4
LPS_classC-99802													1	1	1	1	1	2	1	3
LPS_classC-SapurV1A-0035s0560-1-p								1	1	1	1	1	1	1	1	1	1	1	1	2
LPS_classC-SapurV1A-0237s0330-1-p								1	1	1	1	1	1	1	1	1	1	1	1	2
LPS_classC-PGSC0003DMP400034548														1	1	1	1	1	1	2
LPS_classC-PGSC0003DMP400021750								1	1	1	1	1	1	1	1	1	1	1	1	1
LPS_classC-GSVIVT01012043001																		1	1	3
LPS_classC-GSVIVT01019523001								1	1	1	1	1	1	1	1	1	1	1	1	2
2A_classA-AT1G65610-1																		1		1
2A_classA-LOC_Os04g41970-1																				1
2A_classA-AC199765-4_FGP008																				1
2A_classA-GRMZM2G178025_P01																				1
1A_classA-sp-Q38890-GUN25_ARATH																		1		1
1A_classA-tr-D3JWK8-D3JWK8_9ROSI																		1		2
1A_classA-tr-Q6DMM4-Q6DMM4_9ROSI																		1		2
1A_classA-tr-O04890-O04890_SOLLC																		1		1
1A_classA-tr-Q6X680-Q6X680_GOSHI																		1		1
1A_classA-tr-G0ZTA3-G0ZTA3_PICGL																		2		3
LPS_classA-Brara-B01672-1-p																				1
LPS_classA-Thhalv10018270m																				1
LPS_classA-Lus10026863																				1
LPS_classA-Lus10036331																				1
LPS_classA-Lus10010029																				2
LPS_classA-MDP0000452189																		1		2
LPS_classA-ppa026228m																				1
LPS_classA-Pavir-Ga01268-1-p																				1
LPS_classA-Pavir-Ga01270-1-p																				1
LPS_classA-Sobic-006G134700-1-p																				1
LPS_classA-Si012680m																				1
LPS_classA-Si009616m																				1
2A_classB-AT1G23210-1																		1		1
2A_classB-Glyma-11G021100-1-p																				1
2A_classB-LOC_Os09g36060-1																				1
2A_classB-LOC_Os08g29770-1																				1
2A_classB-LOC_Os06g14540-1																				1
2A_classB-LOC_Os04g36610-1																				1
2A_classB-LOC_Os02g03120-1																		1		1
2A_classB-Solyc03g083820-1-1																				1
2A_classB-GRMZM2G455642_P02																				2
2A_classB-GRMZM2G076049_P01																				1
2A_classB-GRMZM2G048165_P01																				1
2A_classB-GRMZM2G167669_P01																				1
2A_classB-GRMZM2G125436_P01																		1		1
2A_classB-GRMZM2G141911_P01																		1		3
1A_classB-tr-Q93WZ0-Q93WZ0_TOBAC																				1
1A_classB-tr-Q93WZ1-Q93WZ1_TOBAC																		1		1
1A_classB-sp-P22503-GUN_PHAVU																				1
1A_classB-tr-Q40763-Q40763_POPAL																		1		1
1A_classB-tr-Q9XIY8-Q9XIY8_POPAL																		1		1
1A_classB-tr-Q6DMM3-Q6DMM3_9ROSI																				1
1A_classB-tr-Q42875-Q42875_SOLLC																				1
1A_classB-sp-Q9CAC1-GUN8_ARATH																		1		1
1A_classB-tr-Q9ZTL0-Q9ZTL0_FRAAN																		1		1
1A_classB-tr-Q41012-Q41012_PEA																				1
1A_classB-tr-Q42872-Q42872_SOLLC																				1
LPS_classB-Aquca_007_00351-1																				1
LPS_classB-Aquca_009_00142-1																				1
LPS_classB-Bostr-10273s0284-1-p																		1		1
LPS_classB-Carubv10010959m																		1		1
LPS_classB-orange1-1g047277m																				1
LPS_classB-Eucgr-A02885-1																				1
LPS_classB-Eucgr-D01810-1																				1
LPS_classB-mrna21252-1-v1-0-hybrid																				1
LPS_classB-Gorai-001G048100-1																				1
LPS_classB-MDP0000199273																		1		2
LPS_classB-MDP0000740981																		1		1
LPS_classB-cassava4-1_023270m																		1		1
LPS_classB-cassava4-1_029045m																				1
LPS_classB-Medtr8g104820-1																				1
LPS_classB-ppa004644m																		1		1
LPS_classB-Potri-001G083200-1																		1		1
LPS_classB-Potri-019G069300-1																				1
LPS_classB-Pavir-Fb01149-1-p																				2
LPS_classB-Pavir-J35890-1-p																				1
LPS_classB-Phvul-002G318800-1																				1
LPS_classB-Sobic-010G106100-1-p																				1
LPS_classB-Sobic-002G273500-1-p																				1
LPS_classB-Si013572m																				1
LPS_classB-Si012639m																		1		1
LPS_classB-SapurV1A-0094s0310-1-p																		1		1
LPS_classB-SapurV1A-0098s0410-1-p																		1		1
LPS_classB-PGSC0003DMP400015724																				1
LPS_classB-PGSC0003DMP400055022																				1
LPS_classB-GSVIVT01018617001																				1
LPS_classB-Phvul-002G160200-1																				1
LPS_classB-30147-m014206																		1		1
LPS_classB-30147-m014207																				1
LPS_classB-SapurV1A-0059s0410-1-p																		1		1
LPS_classB-SapurV1A-2662s0020-1-p																				1
LPS_classB-Potri-015G127900-1																				1
LPS_classB-Si016976m																				1
LPS_classB-Si006281m																				1
LPS_classB-GSVIVT01019420001																			1	1
LPS_classB-Migut-L00414-1-p																				1
LPS_classB-Migut-O00849-1-p																		1		1
LPS_classB-Migut-C01389-1-p																		1		1
LPS_classB-Medtr5g010000-1																		1		1
LPS_classB-Gorai-002G175700-1																		1		1
LPS_classB-Carubv10020190m																		1		1
LPS_classB-Cagra-0605s0087-1-p																		1		1
LPS_classB-Thhalv10018439m																		1		1
LPS_classB-Thhalv10007462m																		1		1
LPS_classB-Lus10027205																				1
LPS_classB-Ciclev10004817m																				1
LPS_classB-Brara-G02993-1-p																		1		1
p1	G-P-I-W-G-L-T-K-[AS]-G-[DN]-S-Y-[GTV]-F-P-[EST]-[HW]-[IL]-[NS]-[ST]-L-[APS]-[AV]-G-K-S-[LM]-E-F-V-Y-I-H-[AS]-[AT]-S
p2	G-P-I-W-G-L-[ST]-[KR]-S-G-[DN]-S-[FY]-[AGT]-[FL]-P-[EST]-[HW]-[ILM]-x-[ST]-L-x-[AS]-G-K-S-L-E-F-V-Y-I-H-[AS]-[AT]-[ST]
p3	G-P-I-W-G-L-[NST]-x(2)-[GP]-[DENQ]-x(2)-[AGTV]
p4	G-P-I-W-G-L-[ST]-x(2)-[GP]-[DEN]-x(2)-[AGTV]-x-[PV]-x(4)-[STV]-x(3)-[GQ]-x-[GS]-x-E-[FV]-[NV]-[FY]-[IV]-[HY]-[ASTV]-[AQT]-[GPST]
p5	G-P-I-W-G-[LV]-[NST]-x-[AST]-[GP]-[DENQT]-x(2)-[AGSTV]
p6	G-P-I-W-G-[LV]-[ANST]-x(2)-[GP]-[DENQT]-x(2)-[AGSTV]
p7	G-P-I-[WY]-G-[LV]-[ANST]-x(3)-[DENQT]-x(2)-[ADGSTV]
p8	G-P-[IL]-W-G-L-[ANST]-x(3)-[ADEGNQ]
p9	G-P-[IL]-W-G-[LV]-[NST]-x(3)-[DENQT]
p10	G-P-[IL]-W-G-[LV]-[AENST]-x(3)-[ADEGNQT]
p11	G-P-[IL]-[WY]-G-[LV]-[AENST]-x(3)-[ADEGNQT]
p12	G-P-[ILV]-[WY]-G-[LV]-[AENST]
p13	G-P-[ILV]-x-G-[LV]
p14	G-[NPS]-[IL]-[WY]-G-[LV]-[ANST]
p15	G-[NPS]-[ILV]-W-G-[LV]
p16	G-[NPS]-[ILV]-[WY]-G-[LV]
p17	G-[DNPQS]-[ILV]-[WY]-G-[LV]
p18	G-[DENPQST]-x(2)-G-[LV]
p19	G-x-[ILV]-[WY]-G-[LV]
p20	G-x(3)-G-[LV]
