# Supplementary material for: Origin, evolution, and divergence of plant class C GH9 endoglucanases
Source: BMC Evol Biol. 2018 May 30;18:79. doi: 10.1186/s12862-018-1185-2 (PMC5977491; doi:10.1186/s12862-018-1185-2)
Supplement: Supplementary file 11 — Table S7. Distribution of TM, SP, and CBM49 in land plants. (XLSX 22 kb) [file 12862_2018_1185_MOESM11_ESM.xlsx]

## Sheet: Sheet1
Supplementary Table S7A: Sequence analysis of putative and characterized class C GH9 endoglucanases (n = 97)
		MEMSAT-SVM				DAS		PHOBIUS
	AA	SP	TM	PH	RH	SP	TM	SP	TM
2A_classC|AT1G48930.1	627	Y	Y	N	N	Y	Y	Y	N
2A_classC|AT4G11050.1	626	N	Y	N	N	Y	Y	Y	N
2A_classC|AT1G64390.1	620	N	Y	N	N	Y	Y	Y	N
2A_classC|Glyma.05G216400.1.p	624	N	Y	N	N	Y	Y	Y	N
2A_classC|LOC_Os05g12150.1	629	Y	Y	N	N	Y	Y	Y	N
2A_classC|LOC_Os04g57860.1	625	Y	Y	N	N	N	Y	Y	N
2A_classC|LOC_Os01g12030.1	640	Y	Y	N	N	Y	Y	Y	N
2A_classC|Solyc12g055970.1.1	462	N	Y	N	N	N	N	Y	N
2A_classC|Solyc02g014220.2.1	632	Y	Y	N	N	Y	Y	Y	N
2A_classC|GRMZM2G343144_P02	628	Y	Y	N	N	N	Y	Y	N
2A_classC|GRMZM2G143747_P01	623	Y	Y	N	N	Y	Y	Y	N
2A_classC|GRMZM2G453565_P01	645	Y	Y	N	N	Y	Y	Y	N
1A_classC|tr|Q93WY9|Q93WY9_TOBAC	624	Y	Y	N	N	Y	Y	Y	N
1A_classC|tr|Q9ZSP9|Q9ZSP9_SOLLC	625	Y	Y	N	N	Y	Y	Y	N
1A_classC|tr|Q8LJP6|Q8LJP6_GOSHI	620	Y	Y	N	N	Y	Y	Y	N
1A_classC|sp|Q5NAT0|GUN2_ORYSJ	640	Y	Y	N	N	N	Y	Y	N
LPS_classC|Aquca_013_00114.1	626	N	Y	N	N	Y	Y	Y	N
LPS_classC|Aquca_002_01464.1	609	Y	Y	N	N	Y	Y	Y	N
LPS_classC|Aquca_037_00141.1	634	N	N	Y	N	Y	Y	Y	N
LPS_classC|489943	627	N	Y	N	N	Y	Y	Y	N
LPS_classC|474038	627	Y	Y	N	N	Y	Y	Y	N
LPS_classC|Bradi2g07150.1.p	628	Y	Y	N	N	N	N	Y	N
LPS_classC|Bradi2g32270.1.p	631	Y	Y	N	N	Y	Y	Y	N
LPS_classC|Bradi5g26010.1.p	615	Y	Y	N	N	Y	Y	Y	N
LPS_classC|Brara.C02656.1.p	627	N	Y	N	N	Y	Y	Y	N
LPS_classC|Brara.E01714.1.p	626	Y	Y	N	N	Y	Y	Y	N
LPS_classC|Brara.I01325.1.p	620	N	Y	N	N	Y	Y	Y	N
LPS_classC|Bostr.25463s0223.1.p	624	N	Y	N	N	Y	Y	Y	N
LPS_classC|Bostr.26675s0278.1.p	626	Y	Y	N	N	Y	Y	Y	N
LPS_classC|Bostr.29223s0050.1.p	620	N	Y	N	N	Y	Y	Y	N
LPS_classC|Ciclev10033912m	661	N	N	Y	N	N	N	Y	N
LPS_classC|Ciclev10019301m	629	N	Y	N	N	Y	Y	Y	N
LPS_classC|Cagra.1255s0001.1.p	620	N	Y	N	N	Y	Y	Y	N
LPS_classC|evm.TU.contig_27379.2	621	Y	Y	N	N	Y	Y	Y	N
LPS_classC|Carubv10012624m	626	Y	Y	N	N	Y	Y	Y	N
LPS_classC|Carubv10019981m	620	N	Y	N	N	Y	Y	Y	N
LPS_classC|Carubv10003874m	627	Y	Y	N	N	Y	Y	Y	N
LPS_classC|Cucsa.128330.1	595	Y	N	Y	N	Y	Y	Y	N
LPS_classC|Cucsa.107370.1	619	Y	Y	N	N	Y	N	Y	N
LPS_classC|Cucsa.303850.1	624	Y	Y	N	N	Y	N	Y	N
LPS_classC|orange1.1g043219m	591	Y	N	Y	N	Y	Y	Y	N
LPS_classC|orange1.1g006835m	629	N	Y	N	N	Y	N	Y	N
LPS_classC|Eucgr.J00862.1	575	N	N	Y	N	N	Y	Y	N
LPS_classC|Eucgr.D01733.1	621	Y	Y	N	N	Y	Y	Y	N
LPS_classC|Eucgr.E00858.1	617	N	Y	N	N	Y	N	Y	N
LPS_classC|Thhalv10023353m	619	N	Y	N	N	Y	N	Y	N
LPS_classC|Thhalv10011318m	626	Y	Y	N	N	Y	Y	Y	N
LPS_classC|Thhalv10028514m	627	Y	Y	N	N	Y	Y	Y	N
LPS_classC|mrna32087.1-v1.0-hybrid	724	Y	N	Y	N	N	Y	N	Y
LPS_classC|mrna11058.1-v1.0-hybrid	625	Y	Y	N	N	Y	Y	Y	N
LPS_classC|Gorai.004G133700.1	628	Y	Y	N	N	Y	N	Y	N
LPS_classC|Gorai.008G254000.1	626	Y	Y	N	N	;;;	;;;	Y	N
LPS_classC|Gorai.005G210200.1	621	Y	N	Y	N	;;;	;;;	Y	N
LPS_classC|Gorai.003G080800.1	624	N	Y	N	N	;;;	;;;	Y	N
LPS_classC|Lus10003888	621	N	Y	N	N	;;;	;;;	Y	N
LPS_classC|Lus10017402	599	Y	N	Y	N	;;;	;;;	Y	N
LPS_classC|Lus10010201	626	Y	N	Y	N	;;;	;;;	Y	N
LPS_classC|Lus10001833	618	Y	Y	N	N	;;;	;;;	Y	N
LPS_classC|Lus10032377	626	Y	Y	N	N	;;;	;;;	Y	N
LPS_classC|MDP0000276676	628	Y	Y	N	N	;;;	;;;	Y	N
LPS_classC|MDP0000826600	629	Y	Y	N	N	;;;	;;;	Y	N
LPS_classC|MDP0000131267	620	N	N	Y	N	;;;	;;;	Y	N
LPS_classC|cassava4.1_003698m	622	Y	N	Y	N	;;;	;;;	Y	N
LPS_classC|Migut.D01909.1.p	593	Y	N	Y	N	;;;	;;;	Y	N
LPS_classC|Medtr4g074960.1	620	Y	Y	N	N	;;;	;;;	Y	N
LPS_classC|Medtr8g099410.1	627	Y	Y	N	N	;;;	;;;	Y	N
LPS_classC|Phpat.006G094200.1.p	629	Y	Y	N	N	;;;	;;;	N	Y
LPS_classC|Phpat.013G084100.1.p	652	Y	N	Y	N	;;;	;;;	Y	N
LPS_classC|Phpat.026G000800.1.p	640	Y	N	Y	N	;;;	;;;	Y	N
LPS_classC|ppa022524m	591	Y	N	Y	N	;;;	;;;	Y	N
LPS_classC|ppa002939m	620	Y	Y	N	N	;;;	;;;	Y	N
LPS_classC|Potri.001G092200.1	622	Y	Y	N	N	;;;	;;;	Y	N
LPS_classC|Potri.003G139600.1	622	Y	N	Y	N	;;;	;;;	Y	N
LPS_classC|Potri.007G071200.1	612	Y	N	Y	N	;;;	;;;	Y	N
LPS_classC|Pavir.Cb01721.1.p	628	Y	Y	N	N	;;;	;;;	Y	N
LPS_classC|Pavir.Ca00497.1.p	623	Y	Y	N	N	;;;	;;;	Y	N
LPS_classC|Pavir.Ea00142.1.p	669	Y	Y	N	N	;;;	;;;	Y	N
LPS_classC|Pavir.Eb00189.1.p	640	Y	Y	N	N	;;;	;;;	Y	N
LPS_classC|Pavir.Ga00244.1.p	622	Y	Y	N	N	;;;	;;;	Y	N
LPS_classC|Phvul.002G297600.1	622	N	Y	N	N	;;;	;;;	Y	N
LPS_classC|Phvul.011G030300.1	658	Y	Y	N	N	;;;	;;;	Y	N
LPS_classC|29675.m000388	620	Y	Y	N	N	;;;	;;;	Y	N
LPS_classC|Sobic.006G265100.1.p	630	Y	Y	N	N	;;;	;;;	Y	N
LPS_classC|Sobic.009G079900.1.p	627	Y	Y	N	N	;;;	;;;	Y	N
LPS_classC|Sobic.003G015700.1.p	654	Y	Y	N	N	;;;	;;;	Y	N
LPS_classC|Si021474m	623	Y	Y	N	N	;;;	;;;	Y	N
LPS_classC|Si021476m	622	Y	Y	N	N	;;;	;;;	Y	N
LPS_classC|Si000642m	641	Y	Y	N	N	;;;	;;;	Y	N
LPS_classC|109529	666	Y	Y	N	N	;;;	;;;	Y	N
LPS_classC|234652	622	N	Y	N	N	;;;	;;;	Y	N
LPS_classC|99802	646	Y	N	Y	N	;;;	;;;	Y	N
LPS_classC|SapurV1A.0035s0560.1.p	630	Y	Y	N	N	;;;	;;;	Y	N
LPS_classC|SapurV1A.0237s0330.1.p	622	Y	N	Y	N	;;;	;;;	Y	N
LPS_classC|PGSC0003DMP400034548	632	Y	Y	N	N	;;;	;;;	Y	N
LPS_classC|PGSC0003DMP400021750	625	Y	Y	N	N	;;;	;;;	Y	N
LPS_classC|GSVIVT01012043001	615	Y	Y	N	N	;;;	;;;	Y	N
LPS_classC|GSVIVT01019523001	629	Y	Y	N	N	;;;	;;;	Y	N
Supplementary Table S7B: Sequence analysis of putative and characterized class B GH9 endoglucanases (n = 75)
		MEMSAT-SVM				DAS		PHOBIUS
	AA	SP	TM	PH	RH	SP	TM	SP	TM
2A_classB-AT1G23210-1	489	Y	N	Y	N	Y	Y	Y	N
2A_classB-Glyma-11G021100-1-p	511	Y	Y	N	N	Y	Y	Y	N
2A_classB-LOC_Os09g36060-1	515	Y	Y	N	N	N	Y	Y	N
2A_classB-LOC_Os08g29770-1	516	Y	Y	N	N	Y	Y	Y	N
2A_classB-LOC_Os06g14540-1	497	Y	Y	N	N	Y	Y	Y	N
2A_classB-LOC_Os04g36610-1	500	Y	Y	N	N	N	Y	Y	N
2A_classB-LOC_Os02g03120-1	503	N	Y	N	N	Y	Y	Y	N
2A_classB-Solyc03g083820-1-1	498	Y	Y	N	N	N	Y	Y	N
2A_classB-GRMZM2G455642_P02	504	Y	Y	N	N	Y	Y	Y	N
2A_classB-GRMZM2G076049_P01	506	Y	Y	N	N	N	Y	Y	N
2A_classB-GRMZM2G048165_P01	550	Y	Y	N	N	N	Y	Y	N
2A_classB-GRMZM2G167669_P01	511	Y	Y	N	N	Y	Y	Y	N
2A_classB-GRMZM2G125436_P01	507	Y	Y	N	N	N	Y	Y	N
2A_classB-GRMZM2G141911_P01	523	Y	Y	N	N	N	Y	Y	N
1A_classB-tr-Q93WZ0-Q93WZ0_TOBAC	500	Y	Y	N	N	N	Y	Y	N
1A_classB-tr-Q93WZ1-Q93WZ1_TOBAC	489	N	N	Y	N	Y	Y	Y	N
1A_classB-sp-P22503-GUN_PHAVU	496	Y	Y	N	N	Y	Y	Y	N
1A_classB-tr-Q40763-Q40763_POPAL	494	Y	Y	N	N	Y	Y	Y	N
1A_classB-tr-Q9XIY8-Q9XIY8_POPAL	494	Y	Y	N	N	Y	Y	N	N
1A_classB-tr-Q6DMM3-Q6DMM3_9ROSI	486	N	Y	N	N	N	N	Y	N
1A_classB-tr-Q42875-Q42875_SOLLC	510	Y	Y	N	N	N	Y	Y	N
1A_classB-sp-Q9CAC1-GUN8_ARATH	492	Y	Y	N	N	Y	Y	Y	N
1A_classB-tr-Q9ZTL0-Q9ZTL0_FRAAN	496	Y	N	Y	N	N	Y	Y	N
1A_classB-tr-Q41012-Q41012_PEA	486	Y	Y	N	N	Y	Y	Y	N
1A_classB-tr-Q42872-Q42872_SOLLC	489	Y	Y	N	N	Y	Y	Y	N
LPS_classB|Aquca_007_00351-1	498	Y	Y	N	N	Y	Y	Y	N
LPS_classB|Aquca_009_00142-1	498	Y	Y	N	N	N	Y	Y	N
LPS_classB|Bostr-10273s0284-1-p	492	Y	Y	N	N	Y	Y	Y	N
LPS_classB|Carubv10010959m	489	Y	Y	N	N	Y	Y	Y	N
LPS_classB|orange1-1g047277m	498	N	Y	N	N	Y	Y	Y	N
LPS_classB|Eucgr-A02885-1	479	N	Y	N	N	N	Y	N	N
LPS_classB|Eucgr-D01810-1	498	Y	Y	N	N	Y	Y	Y	N
LPS_classB|mrna21252-1-v1-0-hybrid	502	Y	Y	N	N	Y	Y	Y	N
LPS_classB|Gorai-001G048100-1	481	Y	Y	N	N	Y	Y	Y	N
LPS_classB|MDP0000199273	715	Y	Y	Y	N	N	Y	Y	Y
LPS_classB|MDP0000740981	671	N	N	Y	N	N	Y	N	N
LPS_classB|cassava4-1_023270m	492	Y	N	Y	N	Y	Y	Y	N
LPS_classB|cassava4-1_029045m	488	N	Y	N	N	N	Y	N	N
LPS_classB|Medtr8g104820-1	494	Y	N	Y	N	Y	Y	Y	N
LPS_classB|ppa004644m	498	Y	N	Y	N	N	Y	Y	N
LPS_classB|Potri-001G083200-1	494	Y	N	Y	N	Y	Y	Y	N
LPS_classB|Potri-019G069300-1	486	N	Y	N	N	Y	Y	Y	N
LPS_classB|Pavir-Fb01149-1-p	531	N	Y	N	N	Y	Y	Y	N
LPS_classB|Pavir-J35890-1-p	521	Y	Y	N	N	N	Y	Y	N
LPS_classB|Phvul-002G318800-1	523	Y	Y	N	N	N	Y	Y	N
LPS_classB|Sobic-010G106100-1-p	562	N	Y	N	N	N	Y	N	Y
LPS_classB|Sobic-002G273500-1-p	523	Y	Y	N	N	N	Y	Y	N
LPS_classB|Si013572m	516	Y	Y	N	N	Y	Y	Y	N
LPS_classB|Si012639m	516	Y	Y	N	N	N	Y	Y	N
LPS_classB|SapurV1A-0094s0310-1-p	494	Y	N	Y	N	Y	Y	Y	N
LPS_classB|SapurV1A-0098s0410-1-p	520	Y	Y	N	N	N	Y	Y	N
LPS_classB|PGSC0003DMP400015724	489	Y	Y	N	N	;;;	;;;	Y	N
LPS_classB|PGSC0003DMP400055022	500	Y	Y	N	N	;;;	;;;	Y	N
LPS_classB|GSVIVT01018617001	486	N	Y	N	N	;;;	;;;	Y	N
LPS_classB|Phvul-002G160200-1	496	Y	Y	N	N	;;;	;;;	Y	N
LPS_classB|30147-m014206	506	Y	Y	N	N	;;;	;;;	Y	N
LPS_classB|30147-m014207	503	Y	Y	N	N	;;;	;;;	Y	N
LPS_classB|SapurV1A-0059s0410-1-p	494	Y	Y	N	N	;;;	;;;	Y	N
LPS_classB|SapurV1A-2662s0020-1-p	497	N	Y	N	N	;;;	;;;	Y	N
LPS_classB|Potri-015G127900-1	502	Y	Y	N	N	;;;	;;;	Y	N
LPS_classB|Si016976m	502	Y	N	Y	N	;;;	;;;	Y	N
LPS_classB|Si006281m	505	Y	Y	N	N	;;;	;;;	Y	N
LPS_classB|GSVIVT01019420001	503	Y	Y	N	N	;;;	;;;	Y	N
LPS_classB|Migut-L00414-1-p	499	Y	N	Y	N	;;;	;;;	Y	N
LPS_classB|Migut-O00849-1-p	485	Y	Y	N	N	;;;	;;;	Y	N
LPS_classB|Migut-C01389-1-p	488	Y	Y	N	N	;;;	;;;	Y	N
LPS_classB|Medtr5g010000-1	504	Y	Y	N	N	;;;	;;;	Y	N
LPS_classB|Gorai-002G175700-1	495	Y	Y	N	N	;;;	;;;	Y	N
LPS_classB|Carubv10020190m	492	Y	Y	N	N	;;;	;;;	Y	N
LPS_classB|Cagra-0605s0087-1-p	489	Y	Y	N	N	;;;	;;;	Y	N
LPS_classB|Thhalv10018439m	499	Y	N	Y	N	;;;	;;;	Y	N
LPS_classB|Thhalv10007462m	494	Y	N	Y	N	;;;	;;;	N	Y
LPS_classB|Lus10027205	492	N	Y	N	N	;;;	;;;	Y	N
LPS_classB|Ciclev10004817m	498	N	Y	N	N	;;;	;;;	Y	N
LPS_classB|Brara-G02993-1-p	499	Y	Y	N	N	;;;	;;;	Y	N
Supplementary Table S7C: Sequence analysis of putative and characterized class A GH9 endoglucanases (n = 22)
		MEMSAT-SVM				DAS		PHOBIUS
	AA	SP	TM	PH	RH	SP	TM	SP	TM
2A_classA-AT1G65610-1	623	N	Y	N	Y	N	Y	N	Y
2A_classA-LOC_Os04g41970-1	623	N	Y	N	N	N	Y	N	Y
2A_classA-AC199765-4_FGP008	496	N	Y	N	N	N	Y	N	N
2A_classA-GRMZM2G178025_P01	623	N	Y	N	N	N	Y	N	Y
1A_classA-sp-Q38890-GUN25_ARATH	621	N	Y	N	N	N	Y	N	Y
1A_classA-tr-D3JWK8-D3JWK8_9ROSI	619	N	Y	N	N	N	Y	N	Y
1A_classA-tr-Q6DMM4-Q6DMM4_9ROSI	619	N	Y	N	N	N	Y	N	Y
1A_classA-tr-O04890-O04890_SOLLC	617	N	Y	N	N	N	Y	N	Y
1A_classA-tr-Q6X680-Q6X680_GOSHI	619	N	Y	N	N	N	Y	N	Y
1A_classA-tr-G0ZTA3-G0ZTA3_PICGL	617	N	Y	N	N	N	Y	N	Y
LPS_classA-Brara-B01672-1-p	630	N	Y	N	N	N	Y	N	Y
LPS_classA-Thhalv10018270m	630	N	Y	N	Y	N	Y	N	Y
LPS_classA-Lus10026863	633	N	Y	N	N	N	Y	N	Y
LPS_classA-Lus10036331	627	N	Y	N	Y	N	Y	N	Y
LPS_classA-Lus10010029	507	N	N	Y	N	N	N	N	N
LPS_classA-MDP0000452189	618	N	Y	N	N	N	Y	N	Y
LPS_classA-ppa026228m	605	N	Y	N	N	N	Y	N	Y
LPS_classA-Pavir-Ga01268-1-p	623	N	Y	N	N	N	Y	N	Y
LPS_classA-Pavir-Ga01270-1-p	630	N	Y	N	N	N	Y	N	Y
LPS_classA-Sobic-006G134700-1-p	630	N	Y	N	N	N	Y	N	Y
LPS_classA-Si012680m	629	N	Y	N	N	N	Y	N	Y
LPS_classA-Si009616m	623	N	Y	N	N	N	Y	N	Y
Abbreviations
AA	Amino acids
SP	Signal peptide
TM	Transmembrane helix
PH	Pore-lining helix
RH	Re-entrant helix
