# Supplementary material for: Origin, evolution, and divergence of plant class C GH9 endoglucanases
Source: BMC Evol Biol. 2018 May 30;18:79. doi: 10.1186/s12862-018-1185-2 (PMC5977491; doi:10.1186/s12862-018-1185-2)
Supplement: Supplementary file 12 — Table S8. Distribution of CBMs and low strength patterns in taxa. (XLSX 18 kb) [file 12862_2018_1185_MOESM12_ESM.xlsx]

## Sheet: Sheet1
Supplementary Table S8: Distribution of carbohydrate binding modules and p20 in GH9 endoglucanases
		ID	ORGANISM	GH9			CBM2			CBM3			CBM4_9			CBM10			CBMX_2			CBM49			Pattern 20
				START	STOP	EVAL	START	STOP	EVAL	START	STOP	EVAL	START	STOP	EVAL	START	STOP	EVAL	START	STOP	EVAL	START	STOP	EVAL	START	STOP	RMKS
1	ANIMALS (n = 3)	gi|313241202	Oikopleura dioica	207	628	2.1e-134							681	758	4.5e-09										626	631	cGH9+
2		gi|260808721	Branchiostoma floridae	149	568	9.9e-143	17	116	6.6e-10																185	190	mGH9
3		gi|254553092	Mizuhopecten yessoensis	165	584	2.7e-141	17	118	1.6e-10																166	171	nGH9
4	BACTERIA (n = 24)	gi|15894203	Clostridium acetobutylicum ATCC 824	34	457	2.3e-134				483	569	2.11e-27													70	75	mGH9
5		gi|15894200		41	468	3.5e-136				494	579	1.79e-30													70	75	mGH9
6		gi|15893851		305	797	2.9e-109							41	178	6.7e-26										594	599	mGH9
7		gi|300789210	Amycolatopsis mediterranei U32	268	734	5.2e-105	848	948	4.18e-38				22	153	2.5e-14										687	692	mGH9
8		gi|300785821		39	473	6.5e-141				499	577	1.81e-08													75	80	mGH9
										748	830	1.34e-20
9		gi|121833	Clostridium stercorarium	32	460	2.2e-140				486	571	6.28e-35							652	734	1.3e-31				68	73	mGH9
										842	924	7.11e-34							745	827	1.3e-29
10		gi|320006799	Streptomyces pratensis ATCC 33331	269	743	3.5e-107	761	860	1.05e-34				27	155	3e-15										553	558	mGH9
11		gi|295094191	Coprococcus sp. ART55/1	324	753	1.3e-98							69	201	9.2e-13										195	200	cCBM4_9
12		gi|291544575	Ruminococcus champanellensis	321	855	7e-100							42	180	2.5e-14										647	652	mGH9
13		gi|291543938		63	602	4.2e-108				636	725	1.7e-13													600	605	cGH9+
14		gi|34811382	Clostridium Cellulolyticum	6	433	6.9e-134				459	546	3.65e-22													42	47	mGH9
15		gi|34811081		6	433	2.1e-134				459	546	3.65e-22													42	47	mGH9
16		gi|2554767	Thermobifida fusca	6	437	3.9e-147				463	542	1.16e-29													42	47	mGH9
17		gi|551774	Clostridium cellulolyticum	41	468	3.4e-134				494	581	3.65e-22													77	82	mGH9
18		gi|311900744	Kitasatospora setae KM-6054	145	608	1.1e-101	730	830	4.2e-36																561	566	mGH9
19		gi|311900370		77	510	2.7e-140	739	837	2.8e-33	536	615	2.13e-14													113	118	mGH9
20		gi|270288703	Clostridium josui	40	511	1.3e-123				540	629	1.1e-19													509	514	cGH9+
21		gi|270288702		38	490	4.2e-127				524	597	2.3e-12													77	82	mGH9
22		gi|270288700		310	798	2.8e-107							33	173	1.1e-27										748	753	cGH9+
23		gi|270288699		52	479	8.8e-138				505	592	2.16e-24													88	93	mGH9
24		gi|39636954	Bacillus licheniformis	22	453	4e-147				480	565	3.09e-34													58	63	mGH9
25		gi|6272570	Clostridium cellulovorans	311	816	1.4e-106							41	181	2.3e-27										218-223 (n), 593-598 (mGH9), 605-610 (mGH9), 766-771 (cGH9), 778-783 (cGH9)
26		gi|237858935	enrichment culture clone CelA20	135	604	4.9e-99	763	861	7.6e-36							671	699	2.7e-12							501-506, 555-560 (mgh9)
27		gi|4490766	Paenibacillus barcinonensis	41	478	7.1e-152				505	590	7.76e-17													77-82 (mGH9), 652-657 (m), 944-949 (c )
										851	933	1.34e-29
28	ANIMALS (n = 15)	gi|321469626	Daphnia pulex	170	590	2.6e-137	22	124	6.1e-12
29		gi|321469625		154	575	2.8e-138	21	125	8.7e-11
30		gi|321458302		239	658	2.5e-138	112	214	1e-10
31		gi|87133076	Ampullaria crossean	278	695	1.6e-137	16	117	2.4e-10
32		gi|87133074		278	695	1.6e-137	16	117	2.4e-10
33		gi|87133072		267	685	2.2e-140	16	116	9.2e-10
34		gi|87133086		277	694	5e-143	15	116	8.5e-11
35		gi|87133084		277	694	2.1e-143	16	116	1.5e-10
36		gi|87133082		277	694	4.5e-143	15	116	8.5e-11
37		gi|87133080		277	694	6.8e-143	15	116	8.5e-11
38		gi|87133078		278	695	6.8e-137	16	117	2.4e-10
39		gi|118764568	Corbicula japonica	157	576	1e-137	14	113	4.4e-16
40		gi|29467495	Haliotis discus	151	572	1e-137	14	114	2.9e-10
41		gi|52000425	Haliotis discus discus	151	572	1.1e-136	14	114	1.2e-10
42		gi|38198217	Haliotis discus hannai	151	572	1e-137	14	114	8.2e-11
43	BACTERIA (n = 15)	gi|21219289	Streptomyces coelicolor A3(2)	275	740	1.1e-103							32	159	2.5e-18
44		gi|7363464	Clostridium cellulovorans 743B	311	808	1.4e-88							41	181	4e-28
45		gi|121813	Cellulomonas fimi	39	471	7.1e-138	946	1044	4.1e-35	497	577	2.53e-07
46		gi|121819		430	904	2.4e-95							35	162	1.5e-16
													182	313	8.5e-09
47		gi|544460	Streptomyces reticuli	274	739	2.9e-101							32	158	1.9e-18
48		gi|75454815	Bacillus pumilus	49	479	5.9e-150				506	591	2.85e-24
49		gi|7404372	Bacillus sp. KSM	30	459	5.2e-147				483	568	9.54e-26
50		gi|291545280	Ruminococcus champanellensis	38	464	4.1e-108				489	579	7.65e-16
51		gi|291544574		43	474	4.4e-112				500	585	2.94e-17
52		gi|328809770	Verrucosispora maris AB-18-032	278	747	2.3e-105	764	867	4.6e-27				36	164	5.5e-17
53		gi|328809536		66	498	1.9e-145	869	969	1.7e-35	526	600	1.4e-10
54		gi|310751795	Bacillus pumilus	49	479	2.2e-149				506	591	9.54e-26
55		gi|117164973	Streptomyces ambofaciens ATCC 23877	276	741	9.6e-105							33	160	5.3e-18
56	PROTISTS (n = 2)	gi|281207043	Polysphondylium pallidum PN500	5	382	2.5e-107																464	544	1.2e-20
57		gi|281207029		28	437	2.7e-131																630	710	3.4e-21
Abbreviations:
cGH9	C-terminal of GH9
mGH9	Center of GH9
nGH9	N-terminal of GH9
c	C-terminal of protein
m	Centre of protein
n	N-terminal of protein
cGH9+	Overlapping region
CBM	Carbohydrate binding module
