# Supplementary material for: Origin, evolution, and divergence of plant class C GH9 endoglucanases
Source: BMC Evol Biol. 2018 May 30;18:79. doi: 10.1186/s12862-018-1185-2 (PMC5977491; doi:10.1186/s12862-018-1185-2)
Supplement: Supplementary file 13 — Text S9. Distribution of low strength patterns in land plants. (TXT 84 kb) [file 12862_2018_1185_MOESM13_ESM.txt]

Output format: Table
Hits for USERPAT10{G-P-[IL]-W-G-[LV]-[AENST]-x(3)-[ADEGNQT]}, USERPAT11{G-P-[IL]-[WY]-G-[LV]-[AENST]-x(3)-[ADEGNQT]}, USERPAT12{G-P-[ILV]-[WY]-G-[LV]-[AENST]}, USERPAT13{G-P-[ILV]-x-G-[LV]}, USERPAT14{G-[NPS]-[IL]-[WY]-G-[LV]-[ANST]}, USERPAT15{G-[NPS]-[ILV]-W-G-[LV]}, USERPAT16{G-[NPS]-[ILV]-[WY]-G-[LV]}, USERPAT17{G-[DNPQS]-[ILV]-[WY]-G-[LV]}, USERPAT18{G-[DENPQST]-x(2)-G-[LV]}, USERPAT19{G-x-[…
found: 1209 hits in 97 sequences
2A_classC-AT1G48930-1	6	11	USERPAT18	.	.	.	GSlfGV
2A_classC-AT1G48930-1	6	11	USERPAT20	.	.	.	GslfGV
2A_classC-AT1G48930-1	63	68	USERPAT20	.	.	.	GlkdGL
2A_classC-AT1G48930-1	67	72	USERPAT20	.	.	.	GlaqGV
2A_classC-AT1G48930-1	270	275	USERPAT18	.	.	.	GTgwGV
2A_classC-AT1G48930-1	270	275	USERPAT20	.	.	.	GtgwGV
2A_classC-AT1G48930-1	579	584	USERPAT13	.	.	.	GPIwGL
2A_classC-AT1G48930-1	579	584	USERPAT15	.	.	.	GPIWGL
2A_classC-AT1G48930-1	579	584	USERPAT16	.	.	.	GPIWGL
2A_classC-AT1G48930-1	579	584	USERPAT17	.	.	.	GPIWGL
2A_classC-AT1G48930-1	579	584	USERPAT18	.	.	.	GPiwGL
2A_classC-AT1G48930-1	579	584	USERPAT19	.	.	.	GpIWGL
2A_classC-AT1G48930-1	579	584	USERPAT20	.	.	.	GpiwGL
2A_classC-AT1G48930-1	579	585	USERPAT12	.	.	.	GPIWGLN
2A_classC-AT1G48930-1	579	585	USERPAT14	.	.	.	GPIWGLN
2A_classC-AT1G48930-1	579	589	USERPAT8	.	.	.	GPIWGLNptgQ
2A_classC-AT1G48930-1	579	589	USERPAT9	.	.	.	GPIWGLNptgQ
2A_classC-AT1G48930-1	579	589	USERPAT10	.	.	.	GPIWGLNptgQ
2A_classC-AT1G48930-1	579	589	USERPAT11	.	.	.	GPIWGLNptgQ
2A_classC-AT1G48930-1	579	592	USERPAT3	.	.	.	GPIWGLNptGQkyT
2A_classC-AT1G48930-1	579	592	USERPAT5	.	.	.	GPIWGLNpTGQkyT
2A_classC-AT1G48930-1	579	592	USERPAT6	.	.	.	GPIWGLNptGQkyT
2A_classC-AT1G48930-1	579	592	USERPAT7	.	.	.	GPIWGLNptgQkyT
2A_classC-AT4G11050-1	63	68	USERPAT20	.	.	.	GkssGV
2A_classC-AT4G11050-1	578	583	USERPAT13	.	.	.	GPIwGV
2A_classC-AT4G11050-1	578	583	USERPAT15	.	.	.	GPIWGV
2A_classC-AT4G11050-1	578	583	USERPAT16	.	.	.	GPIWGV
2A_classC-AT4G11050-1	578	583	USERPAT17	.	.	.	GPIWGV
2A_classC-AT4G11050-1	578	583	USERPAT18	.	.	.	GPiwGV
2A_classC-AT4G11050-1	578	583	USERPAT19	.	.	.	GpIWGV
2A_classC-AT4G11050-1	578	583	USERPAT20	.	.	.	GpiwGV
2A_classC-AT4G11050-1	578	584	USERPAT12	.	.	.	GPIWGVT
2A_classC-AT4G11050-1	578	584	USERPAT14	.	.	.	GPIWGVT
2A_classC-AT4G11050-1	578	588	USERPAT9	.	.	.	GPIWGVTktgN
2A_classC-AT4G11050-1	578	588	USERPAT10	.	.	.	GPIWGVTktgN
2A_classC-AT4G11050-1	578	588	USERPAT11	.	.	.	GPIWGVTktgN
2A_classC-AT4G11050-1	578	591	USERPAT5	.	.	.	GPIWGVTkTGNsfS
2A_classC-AT4G11050-1	578	591	USERPAT6	.	.	.	GPIWGVTktGNsfS
2A_classC-AT4G11050-1	578	591	USERPAT7	.	.	.	GPIWGVTktgNsfS
2A_classC-AT1G64390-1	62	67	USERPAT20	.	.	.	GkssGV
2A_classC-AT1G64390-1	572	577	USERPAT13	.	.	.	GPIwGL
2A_classC-AT1G64390-1	572	577	USERPAT15	.	.	.	GPIWGL
2A_classC-AT1G64390-1	572	577	USERPAT16	.	.	.	GPIWGL
2A_classC-AT1G64390-1	572	577	USERPAT17	.	.	.	GPIWGL
2A_classC-AT1G64390-1	572	577	USERPAT18	.	.	.	GPiwGL
2A_classC-AT1G64390-1	572	577	USERPAT19	.	.	.	GpIWGL
2A_classC-AT1G64390-1	572	577	USERPAT20	.	.	.	GpiwGL
2A_classC-AT1G64390-1	572	578	USERPAT12	.	.	.	GPIWGLS
2A_classC-AT1G64390-1	572	578	USERPAT14	.	.	.	GPIWGLS
2A_classC-AT1G64390-1	572	582	USERPAT8	.	.	.	GPIWGLSrsgN
2A_classC-AT1G64390-1	572	582	USERPAT9	.	.	.	GPIWGLSrsgN
2A_classC-AT1G64390-1	572	582	USERPAT10	.	.	.	GPIWGLSrsgN
2A_classC-AT1G64390-1	572	582	USERPAT11	.	.	.	GPIWGLSrsgN
2A_classC-AT1G64390-1	572	585	USERPAT3	.	.	.	GPIWGLSrsGNsfG
2A_classC-AT1G64390-1	572	585	USERPAT5	.	.	.	GPIWGLSrSGNsfG
2A_classC-AT1G64390-1	572	585	USERPAT6	.	.	.	GPIWGLSrsGNsfG
2A_classC-AT1G64390-1	572	585	USERPAT7	.	.	.	GPIWGLSrsgNsfG
2A_classC-AT1G64390-1	572	608	USERPAT2	.	.	.	GPIWGLSRSGNSFGLPSWMhSLpSGKSLEFVYIHSTT
2A_classC-AT1G64390-1	572	608	USERPAT4	.	.	.	GPIWGLSrsGNsfGlPswmhSlpsGkSlEFVYIHSTT
2A_classC-AT1G64390-1	581	586	USERPAT18	.	.	.	GNsfGL
2A_classC-AT1G64390-1	581	586	USERPAT20	.	.	.	GnsfGL
2A_classC-Glyma-05G216400-1-p	62	67	USERPAT20	.	.	.	GkasGV
2A_classC-Glyma-05G216400-1-p	576	581	USERPAT13	.	.	.	GPIwGV
2A_classC-Glyma-05G216400-1-p	576	581	USERPAT15	.	.	.	GPIWGV
2A_classC-Glyma-05G216400-1-p	576	581	USERPAT16	.	.	.	GPIWGV
2A_classC-Glyma-05G216400-1-p	576	581	USERPAT17	.	.	.	GPIWGV
2A_classC-Glyma-05G216400-1-p	576	581	USERPAT18	.	.	.	GPiwGV
2A_classC-Glyma-05G216400-1-p	576	581	USERPAT19	.	.	.	GpIWGV
2A_classC-Glyma-05G216400-1-p	576	581	USERPAT20	.	.	.	GpiwGV
2A_classC-Glyma-05G216400-1-p	576	582	USERPAT12	.	.	.	GPIWGVT
2A_classC-Glyma-05G216400-1-p	576	582	USERPAT14	.	.	.	GPIWGVT
2A_classC-Glyma-05G216400-1-p	576	586	USERPAT9	.	.	.	GPIWGVTksgD
2A_classC-Glyma-05G216400-1-p	576	586	USERPAT10	.	.	.	GPIWGVTksgD
2A_classC-Glyma-05G216400-1-p	576	586	USERPAT11	.	.	.	GPIWGVTksgD
2A_classC-Glyma-05G216400-1-p	576	589	USERPAT5	.	.	.	GPIWGVTkSGDsyT
2A_classC-Glyma-05G216400-1-p	576	589	USERPAT6	.	.	.	GPIWGVTksGDsyT
2A_classC-Glyma-05G216400-1-p	576	589	USERPAT7	.	.	.	GPIWGVTksgDsyT
2A_classC-LOC_Os05g12150-1	71	76	USERPAT20	.	.	.	GkanGV
2A_classC-LOC_Os05g12150-1	580	585	USERPAT19	.	.	.	GrLWGL
2A_classC-LOC_Os05g12150-1	580	585	USERPAT20	.	.	.	GrlwGL
2A_classC-LOC_Os04g57860-1	75	80	USERPAT20	.	.	.	GfsqGV
2A_classC-LOC_Os04g57860-1	575	580	USERPAT18	.	.	.	GEiyGV
2A_classC-LOC_Os04g57860-1	575	580	USERPAT19	.	.	.	GeIYGV
2A_classC-LOC_Os04g57860-1	575	580	USERPAT20	.	.	.	GeiyGV
2A_classC-LOC_Os01g12030-1	78	83	USERPAT20	.	.	.	GkanGV
2A_classC-LOC_Os01g12030-1	513	518	USERPAT20	.	.	.	GgrgGL
2A_classC-LOC_Os01g12030-1	590	595	USERPAT13	.	.	.	GPVwGL
2A_classC-LOC_Os01g12030-1	590	595	USERPAT15	.	.	.	GPVWGL
2A_classC-LOC_Os01g12030-1	590	595	USERPAT16	.	.	.	GPVWGL
2A_classC-LOC_Os01g12030-1	590	595	USERPAT17	.	.	.	GPVWGL
2A_classC-LOC_Os01g12030-1	590	595	USERPAT18	.	.	.	GPvwGL
2A_classC-LOC_Os01g12030-1	590	595	USERPAT19	.	.	.	GpVWGL
2A_classC-LOC_Os01g12030-1	590	595	USERPAT20	.	.	.	GpvwGL
2A_classC-LOC_Os01g12030-1	590	596	USERPAT12	.	.	.	GPVWGLE
2A_classC-Solyc12g055970-1-1	413	418	USERPAT15	.	.	.	GSLWGL
2A_classC-Solyc12g055970-1-1	413	418	USERPAT16	.	.	.	GSLWGL
2A_classC-Solyc12g055970-1-1	413	418	USERPAT17	.	.	.	GSLWGL
2A_classC-Solyc12g055970-1-1	413	418	USERPAT18	.	.	.	GSlwGL
2A_classC-Solyc12g055970-1-1	413	418	USERPAT19	.	.	.	GsLWGL
2A_classC-Solyc12g055970-1-1	413	418	USERPAT20	.	.	.	GslwGL
2A_classC-Solyc12g055970-1-1	413	419	USERPAT14	.	.	.	GSLWGLS
2A_classC-Solyc02g014220-2-1	65	70	USERPAT20	.	.	.	GflqGV
2A_classC-Solyc02g014220-2-1	584	589	USERPAT15	.	.	.	GSLWGL
2A_classC-Solyc02g014220-2-1	584	589	USERPAT16	.	.	.	GSLWGL
2A_classC-Solyc02g014220-2-1	584	589	USERPAT17	.	.	.	GSLWGL
2A_classC-Solyc02g014220-2-1	584	589	USERPAT18	.	.	.	GSlwGL
2A_classC-Solyc02g014220-2-1	584	589	USERPAT19	.	.	.	GsLWGL
2A_classC-Solyc02g014220-2-1	584	589	USERPAT20	.	.	.	GslwGL
2A_classC-Solyc02g014220-2-1	584	590	USERPAT14	.	.	.	GSLWGLS
2A_classC-GRMZM2G343144_P02	76	81	USERPAT20	.	.	.	GfsqGV
2A_classC-GRMZM2G343144_P02	578	583	USERPAT13	.	.	.	GPIyGV
2A_classC-GRMZM2G343144_P02	578	583	USERPAT16	.	.	.	GPIYGV
2A_classC-GRMZM2G343144_P02	578	583	USERPAT17	.	.	.	GPIYGV
2A_classC-GRMZM2G343144_P02	578	583	USERPAT18	.	.	.	GPiyGV
2A_classC-GRMZM2G343144_P02	578	583	USERPAT19	.	.	.	GpIYGV
2A_classC-GRMZM2G343144_P02	578	583	USERPAT20	.	.	.	GpiyGV
2A_classC-GRMZM2G343144_P02	578	584	USERPAT12	.	.	.	GPIYGVS
2A_classC-GRMZM2G343144_P02	578	584	USERPAT14	.	.	.	GPIYGVS
2A_classC-GRMZM2G343144_P02	578	588	USERPAT11	.	.	.	GPIYGVSaakE
2A_classC-GRMZM2G343144_P02	578	591	USERPAT7	.	.	.	GPIYGVSaakEkdT
2A_classC-GRMZM2G143747_P01	65	70	USERPAT20	.	.	.	GkanGV
2A_classC-GRMZM2G143747_P01	575	580	USERPAT19	.	.	.	GrLWGL
2A_classC-GRMZM2G143747_P01	575	580	USERPAT20	.	.	.	GrlwGL
2A_classC-GRMZM2G453565_P01	71	76	USERPAT20	.	.	.	GkanGV
2A_classC-GRMZM2G453565_P01	597	602	USERPAT17	.	.	.	GQVWGV
2A_classC-GRMZM2G453565_P01	597	602	USERPAT18	.	.	.	GQvwGV
2A_classC-GRMZM2G453565_P01	597	602	USERPAT19	.	.	.	GqVWGV
2A_classC-GRMZM2G453565_P01	597	602	USERPAT20	.	.	.	GqvwGV
1A_classC-tr-Q93WY9-Q93WY9_TOBAC	69	74	USERPAT20	.	.	.	GkasGV
1A_classC-tr-Q93WY9-Q93WY9_TOBAC	576	581	USERPAT15	.	.	.	GSLWGL
1A_classC-tr-Q93WY9-Q93WY9_TOBAC	576	581	USERPAT16	.	.	.	GSLWGL
1A_classC-tr-Q93WY9-Q93WY9_TOBAC	576	581	USERPAT17	.	.	.	GSLWGL
1A_classC-tr-Q93WY9-Q93WY9_TOBAC	576	581	USERPAT18	.	.	.	GSlwGL
1A_classC-tr-Q93WY9-Q93WY9_TOBAC	576	581	USERPAT19	.	.	.	GsLWGL
1A_classC-tr-Q93WY9-Q93WY9_TOBAC	576	581	USERPAT20	.	.	.	GslwGL
1A_classC-tr-Q93WY9-Q93WY9_TOBAC	576	582	USERPAT14	.	.	.	GSLWGLS
1A_classC-tr-Q9ZSP9-Q9ZSP9_SOLLC	577	582	USERPAT13	.	.	.	GPLwGL
1A_classC-tr-Q9ZSP9-Q9ZSP9_SOLLC	577	582	USERPAT15	.	.	.	GPLWGL
1A_classC-tr-Q9ZSP9-Q9ZSP9_SOLLC	577	582	USERPAT16	.	.	.	GPLWGL
1A_classC-tr-Q9ZSP9-Q9ZSP9_SOLLC	577	582	USERPAT17	.	.	.	GPLWGL
1A_classC-tr-Q9ZSP9-Q9ZSP9_SOLLC	577	582	USERPAT18	.	.	.	GPlwGL
1A_classC-tr-Q9ZSP9-Q9ZSP9_SOLLC	577	582	USERPAT19	.	.	.	GpLWGL
1A_classC-tr-Q9ZSP9-Q9ZSP9_SOLLC	577	582	USERPAT20	.	.	.	GplwGL
1A_classC-tr-Q9ZSP9-Q9ZSP9_SOLLC	577	583	USERPAT12	.	.	.	GPLWGLT
1A_classC-tr-Q9ZSP9-Q9ZSP9_SOLLC	577	583	USERPAT14	.	.	.	GPLWGLT
1A_classC-tr-Q9ZSP9-Q9ZSP9_SOLLC	577	587	USERPAT8	.	.	.	GPLWGLTkygN
1A_classC-tr-Q9ZSP9-Q9ZSP9_SOLLC	577	587	USERPAT9	.	.	.	GPLWGLTkygN
1A_classC-tr-Q9ZSP9-Q9ZSP9_SOLLC	577	587	USERPAT10	.	.	.	GPLWGLTkygN
1A_classC-tr-Q9ZSP9-Q9ZSP9_SOLLC	577	587	USERPAT11	.	.	.	GPLWGLTkygN
1A_classC-tr-Q8LJP6-Q8LJP6_GOSHI	64	69	USERPAT20	.	.	.	GkasGV
1A_classC-tr-Q8LJP6-Q8LJP6_GOSHI	572	577	USERPAT13	.	.	.	GPIwGL
1A_classC-tr-Q8LJP6-Q8LJP6_GOSHI	572	577	USERPAT15	.	.	.	GPIWGL
1A_classC-tr-Q8LJP6-Q8LJP6_GOSHI	572	577	USERPAT16	.	.	.	GPIWGL
1A_classC-tr-Q8LJP6-Q8LJP6_GOSHI	572	577	USERPAT17	.	.	.	GPIWGL
1A_classC-tr-Q8LJP6-Q8LJP6_GOSHI	572	577	USERPAT18	.	.	.	GPiwGL
1A_classC-tr-Q8LJP6-Q8LJP6_GOSHI	572	577	USERPAT19	.	.	.	GpIWGL
1A_classC-tr-Q8LJP6-Q8LJP6_GOSHI	572	577	USERPAT20	.	.	.	GpiwGL
1A_classC-tr-Q8LJP6-Q8LJP6_GOSHI	572	578	USERPAT12	.	.	.	GPIWGLT
1A_classC-tr-Q8LJP6-Q8LJP6_GOSHI	572	578	USERPAT14	.	.	.	GPIWGLT
1A_classC-tr-Q8LJP6-Q8LJP6_GOSHI	572	582	USERPAT8	.	.	.	GPIWGLTkagN
1A_classC-tr-Q8LJP6-Q8LJP6_GOSHI	572	582	USERPAT9	.	.	.	GPIWGLTkagN
1A_classC-tr-Q8LJP6-Q8LJP6_GOSHI	572	582	USERPAT10	.	.	.	GPIWGLTkagN
1A_classC-tr-Q8LJP6-Q8LJP6_GOSHI	572	582	USERPAT11	.	.	.	GPIWGLTkagN
1A_classC-tr-Q8LJP6-Q8LJP6_GOSHI	572	585	USERPAT3	.	.	.	GPIWGLTkaGNsyG
1A_classC-tr-Q8LJP6-Q8LJP6_GOSHI	572	585	USERPAT5	.	.	.	GPIWGLTkAGNsyG
1A_classC-tr-Q8LJP6-Q8LJP6_GOSHI	572	585	USERPAT6	.	.	.	GPIWGLTkaGNsyG
1A_classC-tr-Q8LJP6-Q8LJP6_GOSHI	572	585	USERPAT7	.	.	.	GPIWGLTkagNsyG
1A_classC-tr-Q8LJP6-Q8LJP6_GOSHI	572	608	USERPAT1	.	.	.	GPIWGLTKAGNSYGFPSWINSLPVGKSMEFVYIHSAS
1A_classC-tr-Q8LJP6-Q8LJP6_GOSHI	572	608	USERPAT4	.	.	.	GPIWGLTkaGNsyGfPswinSlpvGkSmEFVYIHSAS
1A_classC-sp-Q5NAT0-GUN2_ORYSJ	5	10	USERPAT20	.	.	.	GgaaGV
1A_classC-sp-Q5NAT0-GUN2_ORYSJ	77	82	USERPAT20	.	.	.	GkanGV
1A_classC-sp-Q5NAT0-GUN2_ORYSJ	312	317	USERPAT18	.	.	.	GEhaGV
1A_classC-sp-Q5NAT0-GUN2_ORYSJ	312	317	USERPAT20	.	.	.	GehaGV
1A_classC-sp-Q5NAT0-GUN2_ORYSJ	591	596	USERPAT13	.	.	.	GPVwGL
1A_classC-sp-Q5NAT0-GUN2_ORYSJ	591	596	USERPAT15	.	.	.	GPVWGL
1A_classC-sp-Q5NAT0-GUN2_ORYSJ	591	596	USERPAT16	.	.	.	GPVWGL
1A_classC-sp-Q5NAT0-GUN2_ORYSJ	591	596	USERPAT17	.	.	.	GPVWGL
1A_classC-sp-Q5NAT0-GUN2_ORYSJ	591	596	USERPAT18	.	.	.	GPvwGL
1A_classC-sp-Q5NAT0-GUN2_ORYSJ	591	596	USERPAT19	.	.	.	GpVWGL
1A_classC-sp-Q5NAT0-GUN2_ORYSJ	591	596	USERPAT20	.	.	.	GpvwGL
1A_classC-sp-Q5NAT0-GUN2_ORYSJ	591	597	USERPAT12	.	.	.	GPVWGLE
LPS_classC-Aquca_013_00114-1	58	63	USERPAT20	.	.	.	GkasGV
LPS_classC-Aquca_013_00114-1	578	583	USERPAT13	.	.	.	GPVwGL
LPS_classC-Aquca_013_00114-1	578	583	USERPAT15	.	.	.	GPVWGL
LPS_classC-Aquca_013_00114-1	578	583	USERPAT16	.	.	.	GPVWGL
LPS_classC-Aquca_013_00114-1	578	583	USERPAT17	.	.	.	GPVWGL
LPS_classC-Aquca_013_00114-1	578	583	USERPAT18	.	.	.	GPvwGL
LPS_classC-Aquca_013_00114-1	578	583	USERPAT19	.	.	.	GpVWGL
LPS_classC-Aquca_013_00114-1	578	583	USERPAT20	.	.	.	GpvwGL
LPS_classC-Aquca_013_00114-1	578	584	USERPAT12	.	.	.	GPVWGLT
LPS_classC-Aquca_002_01464-1	62	67	USERPAT20	.	.	.	GfsqGV
LPS_classC-Aquca_002_01464-1	561	566	USERPAT15	.	.	.	GSVWGL
LPS_classC-Aquca_002_01464-1	561	566	USERPAT16	.	.	.	GSVWGL
LPS_classC-Aquca_002_01464-1	561	566	USERPAT17	.	.	.	GSVWGL
LPS_classC-Aquca_002_01464-1	561	566	USERPAT18	.	.	.	GSvwGL
LPS_classC-Aquca_002_01464-1	561	566	USERPAT19	.	.	.	GsVWGL
LPS_classC-Aquca_002_01464-1	561	566	USERPAT20	.	.	.	GsvwGL
LPS_classC-Aquca_037_00141-1	64	69	USERPAT20	.	.	.	GktsGV
LPS_classC-Aquca_037_00141-1	586	591	USERPAT13	.	.	.	GPIwGL
LPS_classC-Aquca_037_00141-1	586	591	USERPAT15	.	.	.	GPIWGL
LPS_classC-Aquca_037_00141-1	586	591	USERPAT16	.	.	.	GPIWGL
LPS_classC-Aquca_037_00141-1	586	591	USERPAT17	.	.	.	GPIWGL
LPS_classC-Aquca_037_00141-1	586	591	USERPAT18	.	.	.	GPiwGL
LPS_classC-Aquca_037_00141-1	586	591	USERPAT19	.	.	.	GpIWGL
LPS_classC-Aquca_037_00141-1	586	591	USERPAT20	.	.	.	GpiwGL
LPS_classC-Aquca_037_00141-1	586	592	USERPAT12	.	.	.	GPIWGLA
LPS_classC-Aquca_037_00141-1	586	592	USERPAT14	.	.	.	GPIWGLA
LPS_classC-Aquca_037_00141-1	586	596	USERPAT8	.	.	.	GPIWGLAkisG
LPS_classC-Aquca_037_00141-1	586	596	USERPAT10	.	.	.	GPIWGLAkisG
LPS_classC-Aquca_037_00141-1	586	596	USERPAT11	.	.	.	GPIWGLAkisG
LPS_classC-489943	63	68	USERPAT20	.	.	.	GkssGV
LPS_classC-489943	578	583	USERPAT13	.	.	.	GPIwGV
LPS_classC-489943	578	583	USERPAT15	.	.	.	GPIWGV
LPS_classC-489943	578	583	USERPAT16	.	.	.	GPIWGV
LPS_classC-489943	578	583	USERPAT17	.	.	.	GPIWGV
LPS_classC-489943	578	583	USERPAT18	.	.	.	GPiwGV
LPS_classC-489943	578	583	USERPAT19	.	.	.	GpIWGV
LPS_classC-489943	578	583	USERPAT20	.	.	.	GpiwGV
LPS_classC-489943	578	584	USERPAT12	.	.	.	GPIWGVT
LPS_classC-489943	578	584	USERPAT14	.	.	.	GPIWGVT
LPS_classC-489943	578	588	USERPAT9	.	.	.	GPIWGVTktgT
LPS_classC-489943	578	588	USERPAT10	.	.	.	GPIWGVTktgT
LPS_classC-489943	578	588	USERPAT11	.	.	.	GPIWGVTktgT
LPS_classC-489943	578	591	USERPAT5	.	.	.	GPIWGVTkTGTsfT
LPS_classC-489943	578	591	USERPAT6	.	.	.	GPIWGVTktGTsfT
LPS_classC-489943	578	591	USERPAT7	.	.	.	GPIWGVTktgTsfT
LPS_classC-474038	6	11	USERPAT18	.	.	.	GSlfGL
LPS_classC-474038	6	11	USERPAT20	.	.	.	GslfGL
LPS_classC-474038	63	68	USERPAT20	.	.	.	GlkdGL
LPS_classC-474038	67	72	USERPAT20	.	.	.	GlaqGV
LPS_classC-474038	579	584	USERPAT13	.	.	.	GPIwGL
LPS_classC-474038	579	584	USERPAT15	.	.	.	GPIWGL
LPS_classC-474038	579	584	USERPAT16	.	.	.	GPIWGL
LPS_classC-474038	579	584	USERPAT17	.	.	.	GPIWGL
LPS_classC-474038	579	584	USERPAT18	.	.	.	GPiwGL
LPS_classC-474038	579	584	USERPAT19	.	.	.	GpIWGL
LPS_classC-474038	579	584	USERPAT20	.	.	.	GpiwGL
LPS_classC-474038	579	585	USERPAT12	.	.	.	GPIWGLN
LPS_classC-474038	579	585	USERPAT14	.	.	.	GPIWGLN
LPS_classC-474038	579	589	USERPAT8	.	.	.	GPIWGLNptgQ
LPS_classC-474038	579	589	USERPAT9	.	.	.	GPIWGLNptgQ
LPS_classC-474038	579	589	USERPAT10	.	.	.	GPIWGLNptgQ
LPS_classC-474038	579	589	USERPAT11	.	.	.	GPIWGLNptgQ
LPS_classC-474038	579	592	USERPAT3	.	.	.	GPIWGLNptGQkyT
LPS_classC-474038	579	592	USERPAT5	.	.	.	GPIWGLNpTGQkyT
LPS_classC-474038	579	592	USERPAT6	.	.	.	GPIWGLNptGQkyT
LPS_classC-474038	579	592	USERPAT7	.	.	.	GPIWGLNptgQkyT
LPS_classC-Bradi2g07150-1-p	61	66	USERPAT20	.	.	.	GkanGV
LPS_classC-Bradi2g07150-1-p	579	584	USERPAT13	.	.	.	GPVwGL
LPS_classC-Bradi2g07150-1-p	579	584	USERPAT15	.	.	.	GPVWGL
LPS_classC-Bradi2g07150-1-p	579	584	USERPAT16	.	.	.	GPVWGL
LPS_classC-Bradi2g07150-1-p	579	584	USERPAT17	.	.	.	GPVWGL
LPS_classC-Bradi2g07150-1-p	579	584	USERPAT18	.	.	.	GPvwGL
LPS_classC-Bradi2g07150-1-p	579	584	USERPAT19	.	.	.	GpVWGL
LPS_classC-Bradi2g07150-1-p	579	584	USERPAT20	.	.	.	GpvwGL
LPS_classC-Bradi2g32270-1-p	67	72	USERPAT20	.	.	.	GkanGV
LPS_classC-Bradi2g32270-1-p	496	501	USERPAT20	.	.	.	GacgGL
LPS_classC-Bradi2g32270-1-p	582	587	USERPAT19	.	.	.	GrLWGL
LPS_classC-Bradi2g32270-1-p	582	587	USERPAT20	.	.	.	GrlwGL
LPS_classC-Bradi5g26010-1-p	66	71	USERPAT20	.	.	.	GfsqGV
LPS_classC-Bradi5g26010-1-p	300	305	USERPAT20	.	.	.	GganGL
LPS_classC-Bradi5g26010-1-p	567	572	USERPAT13	.	.	.	GPIyGV
LPS_classC-Bradi5g26010-1-p	567	572	USERPAT16	.	.	.	GPIYGV
LPS_classC-Bradi5g26010-1-p	567	572	USERPAT17	.	.	.	GPIYGV
LPS_classC-Bradi5g26010-1-p	567	572	USERPAT18	.	.	.	GPiyGV
LPS_classC-Bradi5g26010-1-p	567	572	USERPAT19	.	.	.	GpIYGV
LPS_classC-Bradi5g26010-1-p	567	572	USERPAT20	.	.	.	GpiyGV
LPS_classC-Bradi5g26010-1-p	567	573	USERPAT12	.	.	.	GPIYGVS
LPS_classC-Bradi5g26010-1-p	567	573	USERPAT14	.	.	.	GPIYGVS
LPS_classC-Bradi5g26010-1-p	567	577	USERPAT11	.	.	.	GPIYGVSasaQ
LPS_classC-Bradi5g26010-1-p	567	580	USERPAT7	.	.	.	GPIYGVSasaQgkD
LPS_classC-Brara-C02656-1-p	62	67	USERPAT20	.	.	.	GkssGV
LPS_classC-Brara-C02656-1-p	579	584	USERPAT13	.	.	.	GPIwGV
LPS_classC-Brara-C02656-1-p	579	584	USERPAT15	.	.	.	GPIWGV
LPS_classC-Brara-C02656-1-p	579	584	USERPAT16	.	.	.	GPIWGV
LPS_classC-Brara-C02656-1-p	579	584	USERPAT17	.	.	.	GPIWGV
LPS_classC-Brara-C02656-1-p	579	584	USERPAT18	.	.	.	GPiwGV
LPS_classC-Brara-C02656-1-p	579	584	USERPAT19	.	.	.	GpIWGV
LPS_classC-Brara-C02656-1-p	579	584	USERPAT20	.	.	.	GpiwGV
LPS_classC-Brara-C02656-1-p	579	585	USERPAT12	.	.	.	GPIWGVT
LPS_classC-Brara-C02656-1-p	579	585	USERPAT14	.	.	.	GPIWGVT
LPS_classC-Brara-C02656-1-p	579	589	USERPAT9	.	.	.	GPIWGVTktgN
LPS_classC-Brara-C02656-1-p	579	589	USERPAT10	.	.	.	GPIWGVTktgN
LPS_classC-Brara-C02656-1-p	579	589	USERPAT11	.	.	.	GPIWGVTktgN
LPS_classC-Brara-C02656-1-p	579	592	USERPAT5	.	.	.	GPIWGVTkTGNsyG
LPS_classC-Brara-C02656-1-p	579	592	USERPAT6	.	.	.	GPIWGVTktGNsyG
LPS_classC-Brara-C02656-1-p	579	592	USERPAT7	.	.	.	GPIWGVTktgNsyG
LPS_classC-Brara-E01714-1-p	6	11	USERPAT18	.	.	.	GSlfGL
LPS_classC-Brara-E01714-1-p	6	11	USERPAT20	.	.	.	GslfGL
LPS_classC-Brara-E01714-1-p	63	68	USERPAT20	.	.	.	GladGL
LPS_classC-Brara-E01714-1-p	67	72	USERPAT20	.	.	.	GlaqGV
LPS_classC-Brara-E01714-1-p	578	583	USERPAT13	.	.	.	GPIwGL
LPS_classC-Brara-E01714-1-p	578	583	USERPAT15	.	.	.	GPIWGL
LPS_classC-Brara-E01714-1-p	578	583	USERPAT16	.	.	.	GPIWGL
LPS_classC-Brara-E01714-1-p	578	583	USERPAT17	.	.	.	GPIWGL
LPS_classC-Brara-E01714-1-p	578	583	USERPAT18	.	.	.	GPiwGL
LPS_classC-Brara-E01714-1-p	578	583	USERPAT19	.	.	.	GpIWGL
LPS_classC-Brara-E01714-1-p	578	583	USERPAT20	.	.	.	GpiwGL
LPS_classC-Brara-E01714-1-p	578	584	USERPAT12	.	.	.	GPIWGLN
LPS_classC-Brara-E01714-1-p	578	584	USERPAT14	.	.	.	GPIWGLN
LPS_classC-Brara-E01714-1-p	578	588	USERPAT8	.	.	.	GPIWGLNptgQ
LPS_classC-Brara-E01714-1-p	578	588	USERPAT9	.	.	.	GPIWGLNptgQ
LPS_classC-Brara-E01714-1-p	578	588	USERPAT10	.	.	.	GPIWGLNptgQ
LPS_classC-Brara-E01714-1-p	578	588	USERPAT11	.	.	.	GPIWGLNptgQ
LPS_classC-Brara-E01714-1-p	578	591	USERPAT3	.	.	.	GPIWGLNptGQknT
LPS_classC-Brara-E01714-1-p	578	591	USERPAT5	.	.	.	GPIWGLNpTGQknT
LPS_classC-Brara-E01714-1-p	578	591	USERPAT6	.	.	.	GPIWGLNptGQknT
LPS_classC-Brara-E01714-1-p	578	591	USERPAT7	.	.	.	GPIWGLNptgQknT
LPS_classC-Brara-I01325-1-p	61	66	USERPAT20	.	.	.	GkssGV
LPS_classC-Brara-I01325-1-p	572	577	USERPAT13	.	.	.	GPIwGL
LPS_classC-Brara-I01325-1-p	572	577	USERPAT15	.	.	.	GPIWGL
LPS_classC-Brara-I01325-1-p	572	577	USERPAT16	.	.	.	GPIWGL
LPS_classC-Brara-I01325-1-p	572	577	USERPAT17	.	.	.	GPIWGL
LPS_classC-Brara-I01325-1-p	572	577	USERPAT18	.	.	.	GPiwGL
LPS_classC-Brara-I01325-1-p	572	577	USERPAT19	.	.	.	GpIWGL
LPS_classC-Brara-I01325-1-p	572	577	USERPAT20	.	.	.	GpiwGL
LPS_classC-Brara-I01325-1-p	572	578	USERPAT12	.	.	.	GPIWGLS
LPS_classC-Brara-I01325-1-p	572	578	USERPAT14	.	.	.	GPIWGLS
LPS_classC-Brara-I01325-1-p	572	582	USERPAT8	.	.	.	GPIWGLSrsgN
LPS_classC-Brara-I01325-1-p	572	582	USERPAT9	.	.	.	GPIWGLSrsgN
LPS_classC-Brara-I01325-1-p	572	582	USERPAT10	.	.	.	GPIWGLSrsgN
LPS_classC-Brara-I01325-1-p	572	582	USERPAT11	.	.	.	GPIWGLSrsgN
LPS_classC-Brara-I01325-1-p	572	585	USERPAT3	.	.	.	GPIWGLSrsGNsfG
LPS_classC-Brara-I01325-1-p	572	585	USERPAT5	.	.	.	GPIWGLSrSGNsfG
LPS_classC-Brara-I01325-1-p	572	585	USERPAT6	.	.	.	GPIWGLSrsGNsfG
LPS_classC-Brara-I01325-1-p	572	585	USERPAT7	.	.	.	GPIWGLSrsgNsfG
LPS_classC-Brara-I01325-1-p	572	608	USERPAT2	.	.	.	GPIWGLSRSGNSFGLPSWMhSLqSGKSLEFVYIHSTT
LPS_classC-Brara-I01325-1-p	572	608	USERPAT4	.	.	.	GPIWGLSrsGNsfGlPswmhSlqsGkSlEFVYIHSTT
LPS_classC-Brara-I01325-1-p	581	586	USERPAT18	.	.	.	GNsfGL
LPS_classC-Brara-I01325-1-p	581	586	USERPAT20	.	.	.	GnsfGL
LPS_classC-Bostr-25463s0223-1-p	62	67	USERPAT20	.	.	.	GkasGV
LPS_classC-Bostr-25463s0223-1-p	576	581	USERPAT13	.	.	.	GPIwGV
LPS_classC-Bostr-25463s0223-1-p	576	581	USERPAT15	.	.	.	GPIWGV
LPS_classC-Bostr-25463s0223-1-p	576	581	USERPAT16	.	.	.	GPIWGV
LPS_classC-Bostr-25463s0223-1-p	576	581	USERPAT17	.	.	.	GPIWGV
LPS_classC-Bostr-25463s0223-1-p	576	581	USERPAT18	.	.	.	GPiwGV
LPS_classC-Bostr-25463s0223-1-p	576	581	USERPAT19	.	.	.	GpIWGV
LPS_classC-Bostr-25463s0223-1-p	576	581	USERPAT20	.	.	.	GpiwGV
LPS_classC-Bostr-25463s0223-1-p	576	582	USERPAT12	.	.	.	GPIWGVT
LPS_classC-Bostr-25463s0223-1-p	576	582	USERPAT14	.	.	.	GPIWGVT
LPS_classC-Bostr-25463s0223-1-p	576	586	USERPAT9	.	.	.	GPIWGVTktgN
LPS_classC-Bostr-25463s0223-1-p	576	586	USERPAT10	.	.	.	GPIWGVTktgN
LPS_classC-Bostr-25463s0223-1-p	576	586	USERPAT11	.	.	.	GPIWGVTktgN
LPS_classC-Bostr-25463s0223-1-p	576	589	USERPAT5	.	.	.	GPIWGVTkTGNsfG
LPS_classC-Bostr-25463s0223-1-p	576	589	USERPAT6	.	.	.	GPIWGVTktGNsfG
LPS_classC-Bostr-25463s0223-1-p	576	589	USERPAT7	.	.	.	GPIWGVTktgNsfG
LPS_classC-Bostr-26675s0278-1-p	6	11	USERPAT18	.	.	.	GSlfGV
LPS_classC-Bostr-26675s0278-1-p	6	11	USERPAT20	.	.	.	GslfGV
LPS_classC-Bostr-26675s0278-1-p	63	68	USERPAT20	.	.	.	GlkdGL
LPS_classC-Bostr-26675s0278-1-p	67	72	USERPAT20	.	.	.	GlaqGV
LPS_classC-Bostr-26675s0278-1-p	578	583	USERPAT13	.	.	.	GPIwGL
LPS_classC-Bostr-26675s0278-1-p	578	583	USERPAT15	.	.	.	GPIWGL
LPS_classC-Bostr-26675s0278-1-p	578	583	USERPAT16	.	.	.	GPIWGL
LPS_classC-Bostr-26675s0278-1-p	578	583	USERPAT17	.	.	.	GPIWGL
LPS_classC-Bostr-26675s0278-1-p	578	583	USERPAT18	.	.	.	GPiwGL
LPS_classC-Bostr-26675s0278-1-p	578	583	USERPAT19	.	.	.	GpIWGL
LPS_classC-Bostr-26675s0278-1-p	578	583	USERPAT20	.	.	.	GpiwGL
LPS_classC-Bostr-26675s0278-1-p	578	584	USERPAT12	.	.	.	GPIWGLN
LPS_classC-Bostr-26675s0278-1-p	578	584	USERPAT14	.	.	.	GPIWGLN
LPS_classC-Bostr-26675s0278-1-p	578	588	USERPAT8	.	.	.	GPIWGLNptgQ
LPS_classC-Bostr-26675s0278-1-p	578	588	USERPAT9	.	.	.	GPIWGLNptgQ
LPS_classC-Bostr-26675s0278-1-p	578	588	USERPAT10	.	.	.	GPIWGLNptgQ
LPS_classC-Bostr-26675s0278-1-p	578	588	USERPAT11	.	.	.	GPIWGLNptgQ
LPS_classC-Bostr-26675s0278-1-p	578	591	USERPAT3	.	.	.	GPIWGLNptGQknT
LPS_classC-Bostr-26675s0278-1-p	578	591	USERPAT5	.	.	.	GPIWGLNpTGQknT
LPS_classC-Bostr-26675s0278-1-p	578	591	USERPAT6	.	.	.	GPIWGLNptGQknT
LPS_classC-Bostr-26675s0278-1-p	578	591	USERPAT7	.	.	.	GPIWGLNptgQknT
LPS_classC-Bostr-29223s0050-1-p	62	67	USERPAT20	.	.	.	GkssGV
LPS_classC-Bostr-29223s0050-1-p	572	577	USERPAT13	.	.	.	GPIwGL
LPS_classC-Bostr-29223s0050-1-p	572	577	USERPAT15	.	.	.	GPIWGL
LPS_classC-Bostr-29223s0050-1-p	572	577	USERPAT16	.	.	.	GPIWGL
LPS_classC-Bostr-29223s0050-1-p	572	577	USERPAT17	.	.	.	GPIWGL
LPS_classC-Bostr-29223s0050-1-p	572	577	USERPAT18	.	.	.	GPiwGL
LPS_classC-Bostr-29223s0050-1-p	572	577	USERPAT19	.	.	.	GpIWGL
LPS_classC-Bostr-29223s0050-1-p	572	577	USERPAT20	.	.	.	GpiwGL
LPS_classC-Bostr-29223s0050-1-p	572	578	USERPAT12	.	.	.	GPIWGLS
LPS_classC-Bostr-29223s0050-1-p	572	578	USERPAT14	.	.	.	GPIWGLS
LPS_classC-Bostr-29223s0050-1-p	572	582	USERPAT8	.	.	.	GPIWGLSrsgN
LPS_classC-Bostr-29223s0050-1-p	572	582	USERPAT9	.	.	.	GPIWGLSrsgN
LPS_classC-Bostr-29223s0050-1-p	572	582	USERPAT10	.	.	.	GPIWGLSrsgN
LPS_classC-Bostr-29223s0050-1-p	572	582	USERPAT11	.	.	.	GPIWGLSrsgN
LPS_classC-Bostr-29223s0050-1-p	572	585	USERPAT3	.	.	.	GPIWGLSrsGNsfG
LPS_classC-Bostr-29223s0050-1-p	572	585	USERPAT5	.	.	.	GPIWGLSrSGNsfG
LPS_classC-Bostr-29223s0050-1-p	572	585	USERPAT6	.	.	.	GPIWGLSrsGNsfG
LPS_classC-Bostr-29223s0050-1-p	572	585	USERPAT7	.	.	.	GPIWGLSrsgNsfG
LPS_classC-Bostr-29223s0050-1-p	572	608	USERPAT2	.	.	.	GPIWGLSRSGNSFGLPSWMhSLpSGKSLEFVYIHSTS
LPS_classC-Bostr-29223s0050-1-p	572	608	USERPAT4	.	.	.	GPIWGLSrsGNsfGlPswmhSlpsGkSlEFVYIHSTS
LPS_classC-Bostr-29223s0050-1-p	581	586	USERPAT18	.	.	.	GNsfGL
LPS_classC-Bostr-29223s0050-1-p	581	586	USERPAT20	.	.	.	GnsfGL
LPS_classC-Ciclev10033912m	132	137	USERPAT18	.	.	.	GSlqGV
LPS_classC-Ciclev10033912m	132	137	USERPAT20	.	.	.	GslqGV
LPS_classC-Ciclev10033912m	613	618	USERPAT15	.	.	.	GSLWGL
LPS_classC-Ciclev10033912m	613	618	USERPAT16	.	.	.	GSLWGL
LPS_classC-Ciclev10033912m	613	618	USERPAT17	.	.	.	GSLWGL
LPS_classC-Ciclev10033912m	613	618	USERPAT18	.	.	.	GSlwGL
LPS_classC-Ciclev10033912m	613	618	USERPAT19	.	.	.	GsLWGL
LPS_classC-Ciclev10033912m	613	618	USERPAT20	.	.	.	GslwGL
LPS_classC-Ciclev10033912m	613	619	USERPAT14	.	.	.	GSLWGLS
LPS_classC-Ciclev10019301m	59	64	USERPAT20	.	.	.	GkasGV
LPS_classC-Ciclev10019301m	581	586	USERPAT13	.	.	.	GPLwGL
LPS_classC-Ciclev10019301m	581	586	USERPAT15	.	.	.	GPLWGL
LPS_classC-Ciclev10019301m	581	586	USERPAT16	.	.	.	GPLWGL
LPS_classC-Ciclev10019301m	581	586	USERPAT17	.	.	.	GPLWGL
LPS_classC-Ciclev10019301m	581	586	USERPAT18	.	.	.	GPlwGL
LPS_classC-Ciclev10019301m	581	586	USERPAT19	.	.	.	GpLWGL
LPS_classC-Ciclev10019301m	581	586	USERPAT20	.	.	.	GplwGL
LPS_classC-Ciclev10019301m	581	587	USERPAT12	.	.	.	GPLWGLT
LPS_classC-Ciclev10019301m	581	587	USERPAT14	.	.	.	GPLWGLT
LPS_classC-Ciclev10019301m	581	591	USERPAT8	.	.	.	GPLWGLTnlgN
LPS_classC-Ciclev10019301m	581	591	USERPAT9	.	.	.	GPLWGLTnlgN
LPS_classC-Ciclev10019301m	581	591	USERPAT10	.	.	.	GPLWGLTnlgN
LPS_classC-Ciclev10019301m	581	591	USERPAT11	.	.	.	GPLWGLTnlgN
LPS_classC-Cagra-1255s0001-1-p	62	67	USERPAT20	.	.	.	GkssGV
LPS_classC-Cagra-1255s0001-1-p	572	577	USERPAT13	.	.	.	GPIwGL
LPS_classC-Cagra-1255s0001-1-p	572	577	USERPAT15	.	.	.	GPIWGL
LPS_classC-Cagra-1255s0001-1-p	572	577	USERPAT16	.	.	.	GPIWGL
LPS_classC-Cagra-1255s0001-1-p	572	577	USERPAT17	.	.	.	GPIWGL
LPS_classC-Cagra-1255s0001-1-p	572	577	USERPAT18	.	.	.	GPiwGL
LPS_classC-Cagra-1255s0001-1-p	572	577	USERPAT19	.	.	.	GpIWGL
LPS_classC-Cagra-1255s0001-1-p	572	577	USERPAT20	.	.	.	GpiwGL
LPS_classC-Cagra-1255s0001-1-p	572	578	USERPAT12	.	.	.	GPIWGLS
LPS_classC-Cagra-1255s0001-1-p	572	578	USERPAT14	.	.	.	GPIWGLS
LPS_classC-Cagra-1255s0001-1-p	572	582	USERPAT8	.	.	.	GPIWGLSrsgN
LPS_classC-Cagra-1255s0001-1-p	572	582	USERPAT9	.	.	.	GPIWGLSrsgN
LPS_classC-Cagra-1255s0001-1-p	572	582	USERPAT10	.	.	.	GPIWGLSrsgN
LPS_classC-Cagra-1255s0001-1-p	572	582	USERPAT11	.	.	.	GPIWGLSrsgN
LPS_classC-Cagra-1255s0001-1-p	572	585	USERPAT3	.	.	.	GPIWGLSrsGNsfG
LPS_classC-Cagra-1255s0001-1-p	572	585	USERPAT5	.	.	.	GPIWGLSrSGNsfG
LPS_classC-Cagra-1255s0001-1-p	572	585	USERPAT6	.	.	.	GPIWGLSrsGNsfG
LPS_classC-Cagra-1255s0001-1-p	572	585	USERPAT7	.	.	.	GPIWGLSrsgNsfG
LPS_classC-Cagra-1255s0001-1-p	572	608	USERPAT2	.	.	.	GPIWGLSRSGNSFGLPSWMhSLpSGKSLEFVYIHSTT
LPS_classC-Cagra-1255s0001-1-p	572	608	USERPAT4	.	.	.	GPIWGLSrsGNsfGlPswmhSlpsGkSlEFVYIHSTT
LPS_classC-Cagra-1255s0001-1-p	581	586	USERPAT18	.	.	.	GNsfGL
LPS_classC-Cagra-1255s0001-1-p	581	586	USERPAT20	.	.	.	GnsfGL
LPS_classC-evm-TU-contig_27379-2	61	66	USERPAT20	.	.	.	GkasGV
LPS_classC-evm-TU-contig_27379-2	573	578	USERPAT13	.	.	.	GPLwGL
LPS_classC-evm-TU-contig_27379-2	573	578	USERPAT15	.	.	.	GPLWGL
LPS_classC-evm-TU-contig_27379-2	573	578	USERPAT16	.	.	.	GPLWGL
LPS_classC-evm-TU-contig_27379-2	573	578	USERPAT17	.	.	.	GPLWGL
LPS_classC-evm-TU-contig_27379-2	573	578	USERPAT18	.	.	.	GPlwGL
LPS_classC-evm-TU-contig_27379-2	573	578	USERPAT19	.	.	.	GpLWGL
LPS_classC-evm-TU-contig_27379-2	573	578	USERPAT20	.	.	.	GplwGL
LPS_classC-Carubv10012624m	6	11	USERPAT18	.	.	.	GSlfGV
LPS_classC-Carubv10012624m	6	11	USERPAT20	.	.	.	GslfGV
LPS_classC-Carubv10012624m	63	68	USERPAT20	.	.	.	GlkdGL
LPS_classC-Carubv10012624m	67	72	USERPAT20	.	.	.	GlaqGV
LPS_classC-Carubv10012624m	578	583	USERPAT13	.	.	.	GPIwGV
LPS_classC-Carubv10012624m	578	583	USERPAT15	.	.	.	GPIWGV
LPS_classC-Carubv10012624m	578	583	USERPAT16	.	.	.	GPIWGV
LPS_classC-Carubv10012624m	578	583	USERPAT17	.	.	.	GPIWGV
LPS_classC-Carubv10012624m	578	583	USERPAT18	.	.	.	GPiwGV
LPS_classC-Carubv10012624m	578	583	USERPAT19	.	.	.	GpIWGV
LPS_classC-Carubv10012624m	578	583	USERPAT20	.	.	.	GpiwGV
LPS_classC-Carubv10012624m	578	584	USERPAT12	.	.	.	GPIWGVN
LPS_classC-Carubv10012624m	578	584	USERPAT14	.	.	.	GPIWGVN
LPS_classC-Carubv10012624m	578	588	USERPAT9	.	.	.	GPIWGVNptgQ
LPS_classC-Carubv10012624m	578	588	USERPAT10	.	.	.	GPIWGVNptgQ
LPS_classC-Carubv10012624m	578	588	USERPAT11	.	.	.	GPIWGVNptgQ
LPS_classC-Carubv10012624m	578	591	USERPAT5	.	.	.	GPIWGVNpTGQknT
LPS_classC-Carubv10012624m	578	591	USERPAT6	.	.	.	GPIWGVNptGQknT
LPS_classC-Carubv10012624m	578	591	USERPAT7	.	.	.	GPIWGVNptgQknT
LPS_classC-Carubv10019981m	62	67	USERPAT20	.	.	.	GkssGV
LPS_classC-Carubv10019981m	572	577	USERPAT13	.	.	.	GPIwGL
LPS_classC-Carubv10019981m	572	577	USERPAT15	.	.	.	GPIWGL
LPS_classC-Carubv10019981m	572	577	USERPAT16	.	.	.	GPIWGL
LPS_classC-Carubv10019981m	572	577	USERPAT17	.	.	.	GPIWGL
LPS_classC-Carubv10019981m	572	577	USERPAT18	.	.	.	GPiwGL
LPS_classC-Carubv10019981m	572	577	USERPAT19	.	.	.	GpIWGL
LPS_classC-Carubv10019981m	572	577	USERPAT20	.	.	.	GpiwGL
LPS_classC-Carubv10019981m	572	578	USERPAT12	.	.	.	GPIWGLS
LPS_classC-Carubv10019981m	572	578	USERPAT14	.	.	.	GPIWGLS
LPS_classC-Carubv10019981m	572	582	USERPAT8	.	.	.	GPIWGLSrsgN
LPS_classC-Carubv10019981m	572	582	USERPAT9	.	.	.	GPIWGLSrsgN
LPS_classC-Carubv10019981m	572	582	USERPAT10	.	.	.	GPIWGLSrsgN
LPS_classC-Carubv10019981m	572	582	USERPAT11	.	.	.	GPIWGLSrsgN
LPS_classC-Carubv10019981m	572	585	USERPAT3	.	.	.	GPIWGLSrsGNsfG
LPS_classC-Carubv10019981m	572	585	USERPAT5	.	.	.	GPIWGLSrSGNsfG
LPS_classC-Carubv10019981m	572	585	USERPAT6	.	.	.	GPIWGLSrsGNsfG
LPS_classC-Carubv10019981m	572	585	USERPAT7	.	.	.	GPIWGLSrsgNsfG
LPS_classC-Carubv10019981m	572	608	USERPAT2	.	.	.	GPIWGLSRSGNSFGLPSWMhSLpSGKSLEFVYIHSTT
LPS_classC-Carubv10019981m	572	608	USERPAT4	.	.	.	GPIWGLSrsGNsfGlPswmhSlpsGkSlEFVYIHSTT
LPS_classC-Carubv10019981m	581	586	USERPAT18	.	.	.	GNsfGL
LPS_classC-Carubv10019981m	581	586	USERPAT20	.	.	.	GnsfGL
LPS_classC-Carubv10003874m	64	69	USERPAT20	.	.	.	GkssGV
LPS_classC-Carubv10003874m	579	584	USERPAT13	.	.	.	GPIwGV
LPS_classC-Carubv10003874m	579	584	USERPAT15	.	.	.	GPIWGV
LPS_classC-Carubv10003874m	579	584	USERPAT16	.	.	.	GPIWGV
LPS_classC-Carubv10003874m	579	584	USERPAT17	.	.	.	GPIWGV
LPS_classC-Carubv10003874m	579	584	USERPAT18	.	.	.	GPiwGV
LPS_classC-Carubv10003874m	579	584	USERPAT19	.	.	.	GpIWGV
LPS_classC-Carubv10003874m	579	584	USERPAT20	.	.	.	GpiwGV
LPS_classC-Carubv10003874m	579	585	USERPAT12	.	.	.	GPIWGVT
LPS_classC-Carubv10003874m	579	585	USERPAT14	.	.	.	GPIWGVT
LPS_classC-Carubv10003874m	579	589	USERPAT9	.	.	.	GPIWGVTktgN
LPS_classC-Carubv10003874m	579	589	USERPAT10	.	.	.	GPIWGVTktgN
LPS_classC-Carubv10003874m	579	589	USERPAT11	.	.	.	GPIWGVTktgN
LPS_classC-Carubv10003874m	579	592	USERPAT5	.	.	.	GPIWGVTkTGNsyG
LPS_classC-Carubv10003874m	579	592	USERPAT6	.	.	.	GPIWGVTktGNsyG
LPS_classC-Carubv10003874m	579	592	USERPAT7	.	.	.	GPIWGVTktgNsyG
LPS_classC-Cucsa-128330-1	63	68	USERPAT20	.	.	.	GfaqGV
LPS_classC-Cucsa-128330-1	547	552	USERPAT13	.	.	.	GPIwGL
LPS_classC-Cucsa-128330-1	547	552	USERPAT15	.	.	.	GPIWGL
LPS_classC-Cucsa-128330-1	547	552	USERPAT16	.	.	.	GPIWGL
LPS_classC-Cucsa-128330-1	547	552	USERPAT17	.	.	.	GPIWGL
LPS_classC-Cucsa-128330-1	547	552	USERPAT18	.	.	.	GPiwGL
LPS_classC-Cucsa-128330-1	547	552	USERPAT19	.	.	.	GpIWGL
LPS_classC-Cucsa-128330-1	547	552	USERPAT20	.	.	.	GpiwGL
LPS_classC-Cucsa-128330-1	547	553	USERPAT12	.	.	.	GPIWGLS
LPS_classC-Cucsa-128330-1	547	553	USERPAT14	.	.	.	GPIWGLS
LPS_classC-Cucsa-128330-1	547	557	USERPAT8	.	.	.	GPIWGLSptqQ
LPS_classC-Cucsa-128330-1	547	557	USERPAT9	.	.	.	GPIWGLSptqQ
LPS_classC-Cucsa-128330-1	547	557	USERPAT10	.	.	.	GPIWGLSptqQ
LPS_classC-Cucsa-128330-1	547	557	USERPAT11	.	.	.	GPIWGLSptqQ
LPS_classC-Cucsa-128330-1	547	560	USERPAT7	.	.	.	GPIWGLSptqQkgV
LPS_classC-Cucsa-107370-1	61	66	USERPAT20	.	.	.	GkasGV
LPS_classC-Cucsa-107370-1	571	576	USERPAT13	.	.	.	GPLwGL
LPS_classC-Cucsa-107370-1	571	576	USERPAT15	.	.	.	GPLWGL
LPS_classC-Cucsa-107370-1	571	576	USERPAT16	.	.	.	GPLWGL
LPS_classC-Cucsa-107370-1	571	576	USERPAT17	.	.	.	GPLWGL
LPS_classC-Cucsa-107370-1	571	576	USERPAT18	.	.	.	GPlwGL
LPS_classC-Cucsa-107370-1	571	576	USERPAT19	.	.	.	GpLWGL
LPS_classC-Cucsa-107370-1	571	576	USERPAT20	.	.	.	GplwGL
LPS_classC-Cucsa-107370-1	571	577	USERPAT12	.	.	.	GPLWGLE
LPS_classC-Cucsa-107370-1	571	581	USERPAT10	.	.	.	GPLWGLEksgE
LPS_classC-Cucsa-107370-1	571	581	USERPAT11	.	.	.	GPLWGLEksgE
LPS_classC-Cucsa-303850-1	63	68	USERPAT20	.	.	.	GkasGV
LPS_classC-Cucsa-303850-1	575	580	USERPAT13	.	.	.	GPLwGL
LPS_classC-Cucsa-303850-1	575	580	USERPAT15	.	.	.	GPLWGL
LPS_classC-Cucsa-303850-1	575	580	USERPAT16	.	.	.	GPLWGL
LPS_classC-Cucsa-303850-1	575	580	USERPAT17	.	.	.	GPLWGL
LPS_classC-Cucsa-303850-1	575	580	USERPAT18	.	.	.	GPlwGL
LPS_classC-Cucsa-303850-1	575	580	USERPAT19	.	.	.	GpLWGL
LPS_classC-Cucsa-303850-1	575	580	USERPAT20	.	.	.	GplwGL
LPS_classC-Cucsa-303850-1	575	581	USERPAT12	.	.	.	GPLWGLT
LPS_classC-Cucsa-303850-1	575	581	USERPAT14	.	.	.	GPLWGLT
LPS_classC-Cucsa-303850-1	575	585	USERPAT8	.	.	.	GPLWGLTksgN
LPS_classC-Cucsa-303850-1	575	585	USERPAT9	.	.	.	GPLWGLTksgN
LPS_classC-Cucsa-303850-1	575	585	USERPAT10	.	.	.	GPLWGLTksgN
LPS_classC-Cucsa-303850-1	575	585	USERPAT11	.	.	.	GPLWGLTksgN
LPS_classC-orange1-1g043219m	62	67	USERPAT18	.	.	.	GSlqGV
LPS_classC-orange1-1g043219m	62	67	USERPAT20	.	.	.	GslqGV
LPS_classC-orange1-1g043219m	543	548	USERPAT15	.	.	.	GSLWGL
LPS_classC-orange1-1g043219m	543	548	USERPAT16	.	.	.	GSLWGL
LPS_classC-orange1-1g043219m	543	548	USERPAT17	.	.	.	GSLWGL
LPS_classC-orange1-1g043219m	543	548	USERPAT18	.	.	.	GSlwGL
LPS_classC-orange1-1g043219m	543	548	USERPAT19	.	.	.	GsLWGL
LPS_classC-orange1-1g043219m	543	548	USERPAT20	.	.	.	GslwGL
LPS_classC-orange1-1g043219m	543	549	USERPAT14	.	.	.	GSLWGLS
LPS_classC-orange1-1g006835m	59	64	USERPAT20	.	.	.	GkasGV
LPS_classC-orange1-1g006835m	581	586	USERPAT13	.	.	.	GPLwGL
LPS_classC-orange1-1g006835m	581	586	USERPAT15	.	.	.	GPLWGL
LPS_classC-orange1-1g006835m	581	586	USERPAT16	.	.	.	GPLWGL
LPS_classC-orange1-1g006835m	581	586	USERPAT17	.	.	.	GPLWGL
LPS_classC-orange1-1g006835m	581	586	USERPAT18	.	.	.	GPlwGL
LPS_classC-orange1-1g006835m	581	586	USERPAT19	.	.	.	GpLWGL
LPS_classC-orange1-1g006835m	581	586	USERPAT20	.	.	.	GplwGL
LPS_classC-orange1-1g006835m	581	587	USERPAT12	.	.	.	GPLWGLT
LPS_classC-orange1-1g006835m	581	587	USERPAT14	.	.	.	GPLWGLT
LPS_classC-orange1-1g006835m	581	591	USERPAT8	.	.	.	GPLWGLTnlgN
LPS_classC-orange1-1g006835m	581	591	USERPAT9	.	.	.	GPLWGLTnlgN
LPS_classC-orange1-1g006835m	581	591	USERPAT10	.	.	.	GPLWGLTnlgN
LPS_classC-orange1-1g006835m	581	591	USERPAT11	.	.	.	GPLWGLTnlgN
LPS_classC-Eucgr-J00862-1	47	52	USERPAT20	.	.	.	GfsqGV
LPS_classC-Eucgr-J00862-1	250	255	USERPAT20	.	.	.	GiswGV
LPS_classC-Eucgr-J00862-1	528	533	USERPAT13	.	.	.	GPLwGL
LPS_classC-Eucgr-J00862-1	528	533	USERPAT15	.	.	.	GPLWGL
LPS_classC-Eucgr-J00862-1	528	533	USERPAT16	.	.	.	GPLWGL
LPS_classC-Eucgr-J00862-1	528	533	USERPAT17	.	.	.	GPLWGL
LPS_classC-Eucgr-J00862-1	528	533	USERPAT18	.	.	.	GPlwGL
LPS_classC-Eucgr-J00862-1	528	533	USERPAT19	.	.	.	GpLWGL
LPS_classC-Eucgr-J00862-1	528	533	USERPAT20	.	.	.	GplwGL
LPS_classC-Eucgr-J00862-1	528	534	USERPAT12	.	.	.	GPLWGLT
LPS_classC-Eucgr-J00862-1	528	534	USERPAT14	.	.	.	GPLWGLT
LPS_classC-Eucgr-J00862-1	528	538	USERPAT8	.	.	.	GPLWGLTpcqE
LPS_classC-Eucgr-J00862-1	528	538	USERPAT9	.	.	.	GPLWGLTpcqE
LPS_classC-Eucgr-J00862-1	528	538	USERPAT10	.	.	.	GPLWGLTpcqE
LPS_classC-Eucgr-J00862-1	528	538	USERPAT11	.	.	.	GPLWGLTpcqE
LPS_classC-Eucgr-D01733-1	68	73	USERPAT20	.	.	.	GkasGV
LPS_classC-Eucgr-D01733-1	573	578	USERPAT13	.	.	.	GPVwGL
LPS_classC-Eucgr-D01733-1	573	578	USERPAT15	.	.	.	GPVWGL
LPS_classC-Eucgr-D01733-1	573	578	USERPAT16	.	.	.	GPVWGL
LPS_classC-Eucgr-D01733-1	573	578	USERPAT17	.	.	.	GPVWGL
LPS_classC-Eucgr-D01733-1	573	578	USERPAT18	.	.	.	GPvwGL
LPS_classC-Eucgr-D01733-1	573	578	USERPAT19	.	.	.	GpVWGL
LPS_classC-Eucgr-D01733-1	573	578	USERPAT20	.	.	.	GpvwGL
LPS_classC-Eucgr-D01733-1	573	579	USERPAT12	.	.	.	GPVWGLT
LPS_classC-Eucgr-E00858-1	63	68	USERPAT20	.	.	.	GkasGV
LPS_classC-Eucgr-E00858-1	569	574	USERPAT13	.	.	.	GPLwGL
LPS_classC-Eucgr-E00858-1	569	574	USERPAT15	.	.	.	GPLWGL
LPS_classC-Eucgr-E00858-1	569	574	USERPAT16	.	.	.	GPLWGL
LPS_classC-Eucgr-E00858-1	569	574	USERPAT17	.	.	.	GPLWGL
LPS_classC-Eucgr-E00858-1	569	574	USERPAT18	.	.	.	GPlwGL
LPS_classC-Eucgr-E00858-1	569	574	USERPAT19	.	.	.	GpLWGL
LPS_classC-Eucgr-E00858-1	569	574	USERPAT20	.	.	.	GplwGL
LPS_classC-Eucgr-E00858-1	569	575	USERPAT12	.	.	.	GPLWGLT
LPS_classC-Eucgr-E00858-1	569	575	USERPAT14	.	.	.	GPLWGLT
LPS_classC-Eucgr-E00858-1	569	579	USERPAT8	.	.	.	GPLWGLTksgD
LPS_classC-Eucgr-E00858-1	569	579	USERPAT9	.	.	.	GPLWGLTksgD
LPS_classC-Eucgr-E00858-1	569	579	USERPAT10	.	.	.	GPLWGLTksgD
LPS_classC-Eucgr-E00858-1	569	579	USERPAT11	.	.	.	GPLWGLTksgD
LPS_classC-Thhalv10023353m	61	66	USERPAT20	.	.	.	GkssGV
LPS_classC-Thhalv10023353m	571	576	USERPAT13	.	.	.	GPIwGL
LPS_classC-Thhalv10023353m	571	576	USERPAT15	.	.	.	GPIWGL
LPS_classC-Thhalv10023353m	571	576	USERPAT16	.	.	.	GPIWGL
LPS_classC-Thhalv10023353m	571	576	USERPAT17	.	.	.	GPIWGL
LPS_classC-Thhalv10023353m	571	576	USERPAT18	.	.	.	GPiwGL
LPS_classC-Thhalv10023353m	571	576	USERPAT19	.	.	.	GpIWGL
LPS_classC-Thhalv10023353m	571	576	USERPAT20	.	.	.	GpiwGL
LPS_classC-Thhalv10023353m	571	577	USERPAT12	.	.	.	GPIWGLS
LPS_classC-Thhalv10023353m	571	577	USERPAT14	.	.	.	GPIWGLS
LPS_classC-Thhalv10023353m	571	581	USERPAT8	.	.	.	GPIWGLSrsgN
LPS_classC-Thhalv10023353m	571	581	USERPAT9	.	.	.	GPIWGLSrsgN
LPS_classC-Thhalv10023353m	571	581	USERPAT10	.	.	.	GPIWGLSrsgN
LPS_classC-Thhalv10023353m	571	581	USERPAT11	.	.	.	GPIWGLSrsgN
LPS_classC-Thhalv10023353m	571	584	USERPAT3	.	.	.	GPIWGLSrsGNsfG
LPS_classC-Thhalv10023353m	571	584	USERPAT5	.	.	.	GPIWGLSrSGNsfG
LPS_classC-Thhalv10023353m	571	584	USERPAT6	.	.	.	GPIWGLSrsGNsfG
LPS_classC-Thhalv10023353m	571	584	USERPAT7	.	.	.	GPIWGLSrsgNsfG
LPS_classC-Thhalv10023353m	571	607	USERPAT2	.	.	.	GPIWGLSRSGNSFGLPSWIhSLqSGKSLEFVYIHSTS
LPS_classC-Thhalv10023353m	571	607	USERPAT4	.	.	.	GPIWGLSrsGNsfGlPswihSlqsGkSlEFVYIHSTS
LPS_classC-Thhalv10023353m	580	585	USERPAT18	.	.	.	GNsfGL
LPS_classC-Thhalv10023353m	580	585	USERPAT20	.	.	.	GnsfGL
LPS_classC-Thhalv10011318m	6	11	USERPAT18	.	.	.	GSlfGV
LPS_classC-Thhalv10011318m	6	11	USERPAT20	.	.	.	GslfGV
LPS_classC-Thhalv10011318m	63	68	USERPAT20	.	.	.	GlkdGL
LPS_classC-Thhalv10011318m	67	72	USERPAT20	.	.	.	GlaqGV
LPS_classC-Thhalv10011318m	578	583	USERPAT13	.	.	.	GPIwGL
LPS_classC-Thhalv10011318m	578	583	USERPAT15	.	.	.	GPIWGL
LPS_classC-Thhalv10011318m	578	583	USERPAT16	.	.	.	GPIWGL
LPS_classC-Thhalv10011318m	578	583	USERPAT17	.	.	.	GPIWGL
LPS_classC-Thhalv10011318m	578	583	USERPAT18	.	.	.	GPiwGL
LPS_classC-Thhalv10011318m	578	583	USERPAT19	.	.	.	GpIWGL
LPS_classC-Thhalv10011318m	578	583	USERPAT20	.	.	.	GpiwGL
LPS_classC-Thhalv10011318m	578	584	USERPAT12	.	.	.	GPIWGLN
LPS_classC-Thhalv10011318m	578	584	USERPAT14	.	.	.	GPIWGLN
LPS_classC-Thhalv10011318m	578	588	USERPAT8	.	.	.	GPIWGLNptgQ
LPS_classC-Thhalv10011318m	578	588	USERPAT9	.	.	.	GPIWGLNptgQ
LPS_classC-Thhalv10011318m	578	588	USERPAT10	.	.	.	GPIWGLNptgQ
LPS_classC-Thhalv10011318m	578	588	USERPAT11	.	.	.	GPIWGLNptgQ
LPS_classC-Thhalv10011318m	578	591	USERPAT3	.	.	.	GPIWGLNptGQknT
LPS_classC-Thhalv10011318m	578	591	USERPAT5	.	.	.	GPIWGLNpTGQknT
LPS_classC-Thhalv10011318m	578	591	USERPAT6	.	.	.	GPIWGLNptGQknT
LPS_classC-Thhalv10011318m	578	591	USERPAT7	.	.	.	GPIWGLNptgQknT
LPS_classC-Thhalv10028514m	64	69	USERPAT20	.	.	.	GkssGV
LPS_classC-Thhalv10028514m	579	584	USERPAT13	.	.	.	GPIwGV
LPS_classC-Thhalv10028514m	579	584	USERPAT15	.	.	.	GPIWGV
LPS_classC-Thhalv10028514m	579	584	USERPAT16	.	.	.	GPIWGV
LPS_classC-Thhalv10028514m	579	584	USERPAT17	.	.	.	GPIWGV
LPS_classC-Thhalv10028514m	579	584	USERPAT18	.	.	.	GPiwGV
LPS_classC-Thhalv10028514m	579	584	USERPAT19	.	.	.	GpIWGV
LPS_classC-Thhalv10028514m	579	584	USERPAT20	.	.	.	GpiwGV
LPS_classC-Thhalv10028514m	579	585	USERPAT12	.	.	.	GPIWGVA
LPS_classC-Thhalv10028514m	579	585	USERPAT14	.	.	.	GPIWGVA
LPS_classC-Thhalv10028514m	579	589	USERPAT10	.	.	.	GPIWGVAktgN
LPS_classC-Thhalv10028514m	579	589	USERPAT11	.	.	.	GPIWGVAktgN
LPS_classC-Thhalv10028514m	579	592	USERPAT6	.	.	.	GPIWGVAktGNsfG
LPS_classC-Thhalv10028514m	579	592	USERPAT7	.	.	.	GPIWGVAktgNsfG
LPS_classC-mrna32087-1-v1-0-hybrid	71	76	USERPAT18	.	.	.	GDeyGL
LPS_classC-mrna32087-1-v1-0-hybrid	71	76	USERPAT20	.	.	.	GdeyGL
LPS_classC-mrna32087-1-v1-0-hybrid	168	173	USERPAT20	.	.	.	GkasGV
LPS_classC-mrna32087-1-v1-0-hybrid	676	681	USERPAT13	.	.	.	GPLwGL
LPS_classC-mrna32087-1-v1-0-hybrid	676	681	USERPAT15	.	.	.	GPLWGL
LPS_classC-mrna32087-1-v1-0-hybrid	676	681	USERPAT16	.	.	.	GPLWGL
LPS_classC-mrna32087-1-v1-0-hybrid	676	681	USERPAT17	.	.	.	GPLWGL
LPS_classC-mrna32087-1-v1-0-hybrid	676	681	USERPAT18	.	.	.	GPlwGL
LPS_classC-mrna32087-1-v1-0-hybrid	676	681	USERPAT19	.	.	.	GpLWGL
LPS_classC-mrna32087-1-v1-0-hybrid	676	681	USERPAT20	.	.	.	GplwGL
LPS_classC-mrna32087-1-v1-0-hybrid	676	682	USERPAT12	.	.	.	GPLWGLT
LPS_classC-mrna32087-1-v1-0-hybrid	676	682	USERPAT14	.	.	.	GPLWGLT
LPS_classC-mrna32087-1-v1-0-hybrid	676	686	USERPAT8	.	.	.	GPLWGLTktgD
LPS_classC-mrna32087-1-v1-0-hybrid	676	686	USERPAT9	.	.	.	GPLWGLTktgD
LPS_classC-mrna32087-1-v1-0-hybrid	676	686	USERPAT10	.	.	.	GPLWGLTktgD
LPS_classC-mrna32087-1-v1-0-hybrid	676	686	USERPAT11	.	.	.	GPLWGLTktgD
LPS_classC-mrna11058-1-v1-0-hybrid	65	70	USERPAT20	.	.	.	GlkdGL
LPS_classC-mrna11058-1-v1-0-hybrid	69	74	USERPAT20	.	.	.	GlaqGV
LPS_classC-mrna11058-1-v1-0-hybrid	486	491	USERPAT13	.	.	.	GPLvGL
LPS_classC-mrna11058-1-v1-0-hybrid	486	491	USERPAT18	.	.	.	GPlvGL
LPS_classC-mrna11058-1-v1-0-hybrid	486	491	USERPAT20	.	.	.	GplvGL
LPS_classC-mrna11058-1-v1-0-hybrid	577	582	USERPAT13	.	.	.	GPLwGL
LPS_classC-mrna11058-1-v1-0-hybrid	577	582	USERPAT15	.	.	.	GPLWGL
LPS_classC-mrna11058-1-v1-0-hybrid	577	582	USERPAT16	.	.	.	GPLWGL
LPS_classC-mrna11058-1-v1-0-hybrid	577	582	USERPAT17	.	.	.	GPLWGL
LPS_classC-mrna11058-1-v1-0-hybrid	577	582	USERPAT18	.	.	.	GPlwGL
LPS_classC-mrna11058-1-v1-0-hybrid	577	582	USERPAT19	.	.	.	GpLWGL
LPS_classC-mrna11058-1-v1-0-hybrid	577	582	USERPAT20	.	.	.	GplwGL
LPS_classC-mrna11058-1-v1-0-hybrid	577	583	USERPAT12	.	.	.	GPLWGLS
LPS_classC-mrna11058-1-v1-0-hybrid	577	583	USERPAT14	.	.	.	GPLWGLS
LPS_classC-mrna11058-1-v1-0-hybrid	577	587	USERPAT8	.	.	.	GPLWGLSptpQ
LPS_classC-mrna11058-1-v1-0-hybrid	577	587	USERPAT9	.	.	.	GPLWGLSptpQ
LPS_classC-mrna11058-1-v1-0-hybrid	577	587	USERPAT10	.	.	.	GPLWGLSptpQ
LPS_classC-mrna11058-1-v1-0-hybrid	577	587	USERPAT11	.	.	.	GPLWGLSptpQ
LPS_classC-Gorai-004G133700-1	66	71	USERPAT20	.	.	.	GkasGV
LPS_classC-Gorai-004G133700-1	580	585	USERPAT13	.	.	.	GPLwGL
LPS_classC-Gorai-004G133700-1	580	585	USERPAT15	.	.	.	GPLWGL
LPS_classC-Gorai-004G133700-1	580	585	USERPAT16	.	.	.	GPLWGL
LPS_classC-Gorai-004G133700-1	580	585	USERPAT17	.	.	.	GPLWGL
LPS_classC-Gorai-004G133700-1	580	585	USERPAT18	.	.	.	GPlwGL
LPS_classC-Gorai-004G133700-1	580	585	USERPAT19	.	.	.	GpLWGL
LPS_classC-Gorai-004G133700-1	580	585	USERPAT20	.	.	.	GplwGL
LPS_classC-Gorai-004G133700-1	580	586	USERPAT12	.	.	.	GPLWGLS
LPS_classC-Gorai-004G133700-1	580	586	USERPAT14	.	.	.	GPLWGLS
LPS_classC-Gorai-004G133700-1	580	590	USERPAT8	.	.	.	GPLWGLSksgN
LPS_classC-Gorai-004G133700-1	580	590	USERPAT9	.	.	.	GPLWGLSksgN
LPS_classC-Gorai-004G133700-1	580	590	USERPAT10	.	.	.	GPLWGLSksgN
LPS_classC-Gorai-004G133700-1	580	590	USERPAT11	.	.	.	GPLWGLSksgN
LPS_classC-Gorai-008G254000-1	64	69	USERPAT20	.	.	.	GkasGV
LPS_classC-Gorai-008G254000-1	578	583	USERPAT13	.	.	.	GPIwGL
LPS_classC-Gorai-008G254000-1	578	583	USERPAT15	.	.	.	GPIWGL
LPS_classC-Gorai-008G254000-1	578	583	USERPAT16	.	.	.	GPIWGL
LPS_classC-Gorai-008G254000-1	578	583	USERPAT17	.	.	.	GPIWGL
LPS_classC-Gorai-008G254000-1	578	583	USERPAT18	.	.	.	GPiwGL
LPS_classC-Gorai-008G254000-1	578	583	USERPAT19	.	.	.	GpIWGL
LPS_classC-Gorai-008G254000-1	578	583	USERPAT20	.	.	.	GpiwGL
LPS_classC-Gorai-008G254000-1	578	584	USERPAT12	.	.	.	GPIWGLT
LPS_classC-Gorai-008G254000-1	578	584	USERPAT14	.	.	.	GPIWGLT
LPS_classC-Gorai-008G254000-1	578	588	USERPAT8	.	.	.	GPIWGLTksgN
LPS_classC-Gorai-008G254000-1	578	588	USERPAT9	.	.	.	GPIWGLTksgN
LPS_classC-Gorai-008G254000-1	578	588	USERPAT10	.	.	.	GPIWGLTksgN
LPS_classC-Gorai-008G254000-1	578	588	USERPAT11	.	.	.	GPIWGLTksgN
LPS_classC-Gorai-008G254000-1	578	591	USERPAT3	.	.	.	GPIWGLTksGNsyG
LPS_classC-Gorai-008G254000-1	578	591	USERPAT5	.	.	.	GPIWGLTkSGNsyG
LPS_classC-Gorai-008G254000-1	578	591	USERPAT6	.	.	.	GPIWGLTksGNsyG
LPS_classC-Gorai-008G254000-1	578	591	USERPAT7	.	.	.	GPIWGLTksgNsyG
LPS_classC-Gorai-008G254000-1	578	614	USERPAT1	.	.	.	GPIWGLTKSGNSYGFPEWLNTLPAGKSLEFVYIHAAS
LPS_classC-Gorai-008G254000-1	578	614	USERPAT2	.	.	.	GPIWGLTKSGNSYGFPEWLnTLpAGKSLEFVYIHAAS
LPS_classC-Gorai-008G254000-1	578	614	USERPAT4	.	.	.	GPIWGLTksGNsyGfPewlnTlpaGkSlEFVYIHAAS
LPS_classC-Gorai-005G210200-1	62	67	USERPAT20	.	.	.	GalqGV
LPS_classC-Gorai-005G210200-1	573	578	USERPAT15	.	.	.	GNLWGL
LPS_classC-Gorai-005G210200-1	573	578	USERPAT16	.	.	.	GNLWGL
LPS_classC-Gorai-005G210200-1	573	578	USERPAT17	.	.	.	GNLWGL
LPS_classC-Gorai-005G210200-1	573	578	USERPAT18	.	.	.	GNlwGL
LPS_classC-Gorai-005G210200-1	573	578	USERPAT19	.	.	.	GnLWGL
LPS_classC-Gorai-005G210200-1	573	578	USERPAT20	.	.	.	GnlwGL
LPS_classC-Gorai-005G210200-1	573	579	USERPAT14	.	.	.	GNLWGLS
LPS_classC-Gorai-003G080800-1	62	67	USERPAT20	.	.	.	GkasGV
LPS_classC-Gorai-003G080800-1	576	581	USERPAT13	.	.	.	GPIwGL
LPS_classC-Gorai-003G080800-1	576	581	USERPAT15	.	.	.	GPIWGL
LPS_classC-Gorai-003G080800-1	576	581	USERPAT16	.	.	.	GPIWGL
LPS_classC-Gorai-003G080800-1	576	581	USERPAT17	.	.	.	GPIWGL
LPS_classC-Gorai-003G080800-1	576	581	USERPAT18	.	.	.	GPiwGL
LPS_classC-Gorai-003G080800-1	576	581	USERPAT19	.	.	.	GpIWGL
LPS_classC-Gorai-003G080800-1	576	581	USERPAT20	.	.	.	GpiwGL
LPS_classC-Gorai-003G080800-1	576	582	USERPAT12	.	.	.	GPIWGLT
LPS_classC-Gorai-003G080800-1	576	582	USERPAT14	.	.	.	GPIWGLT
LPS_classC-Gorai-003G080800-1	576	586	USERPAT8	.	.	.	GPIWGLTksgN
LPS_classC-Gorai-003G080800-1	576	586	USERPAT9	.	.	.	GPIWGLTksgN
LPS_classC-Gorai-003G080800-1	576	586	USERPAT10	.	.	.	GPIWGLTksgN
LPS_classC-Gorai-003G080800-1	576	586	USERPAT11	.	.	.	GPIWGLTksgN
LPS_classC-Gorai-003G080800-1	576	589	USERPAT3	.	.	.	GPIWGLTksGNsyG
LPS_classC-Gorai-003G080800-1	576	589	USERPAT5	.	.	.	GPIWGLTkSGNsyG
LPS_classC-Gorai-003G080800-1	576	589	USERPAT6	.	.	.	GPIWGLTksGNsyG
LPS_classC-Gorai-003G080800-1	576	589	USERPAT7	.	.	.	GPIWGLTksgNsyG
LPS_classC-Gorai-003G080800-1	576	612	USERPAT1	.	.	.	GPIWGLTKSGNSYGFPTHLNSLPAGKSLEFVYIHAAS
LPS_classC-Gorai-003G080800-1	576	612	USERPAT2	.	.	.	GPIWGLTKSGNSYGFPTHLnSLpAGKSLEFVYIHAAS
LPS_classC-Gorai-003G080800-1	576	612	USERPAT4	.	.	.	GPIWGLTksGNsyGfPthlnSlpaGkSlEFVYIHAAS
LPS_classC-Lus10003888	60	65	USERPAT20	.	.	.	GkasGV
LPS_classC-Lus10003888	573	578	USERPAT13	.	.	.	GPVwGV
LPS_classC-Lus10003888	573	578	USERPAT15	.	.	.	GPVWGV
LPS_classC-Lus10003888	573	578	USERPAT16	.	.	.	GPVWGV
LPS_classC-Lus10003888	573	578	USERPAT17	.	.	.	GPVWGV
LPS_classC-Lus10003888	573	578	USERPAT18	.	.	.	GPvwGV
LPS_classC-Lus10003888	573	578	USERPAT19	.	.	.	GpVWGV
LPS_classC-Lus10003888	573	578	USERPAT20	.	.	.	GpvwGV
LPS_classC-Lus10003888	573	579	USERPAT12	.	.	.	GPVWGVT
LPS_classC-Lus10017402	27	32	USERPAT20	.	.	.	GlaqGL
LPS_classC-Lus10017402	71	76	USERPAT20	.	.	.	GhlqGV
LPS_classC-Lus10017402	551	556	USERPAT13	.	.	.	GPIwGL
LPS_classC-Lus10017402	551	556	USERPAT15	.	.	.	GPIWGL
LPS_classC-Lus10017402	551	556	USERPAT16	.	.	.	GPIWGL
LPS_classC-Lus10017402	551	556	USERPAT17	.	.	.	GPIWGL
LPS_classC-Lus10017402	551	556	USERPAT18	.	.	.	GPiwGL
LPS_classC-Lus10017402	551	556	USERPAT19	.	.	.	GpIWGL
LPS_classC-Lus10017402	551	556	USERPAT20	.	.	.	GpiwGL
LPS_classC-Lus10017402	551	557	USERPAT12	.	.	.	GPIWGLT
LPS_classC-Lus10017402	551	557	USERPAT14	.	.	.	GPIWGLT
LPS_classC-Lus10017402	551	561	USERPAT8	.	.	.	GPIWGLTpapE
LPS_classC-Lus10017402	551	561	USERPAT9	.	.	.	GPIWGLTpapE
LPS_classC-Lus10017402	551	561	USERPAT10	.	.	.	GPIWGLTpapE
LPS_classC-Lus10017402	551	561	USERPAT11	.	.	.	GPIWGLTpapE
LPS_classC-Lus10017402	551	564	USERPAT3	.	.	.	GPIWGLTpaPEkdT
LPS_classC-Lus10017402	551	564	USERPAT5	.	.	.	GPIWGLTpAPEkdT
LPS_classC-Lus10017402	551	564	USERPAT6	.	.	.	GPIWGLTpaPEkdT
LPS_classC-Lus10017402	551	564	USERPAT7	.	.	.	GPIWGLTpapEkdT
LPS_classC-Lus10017402	551	587	USERPAT4	.	.	.	GPIWGLTpaPEkdTyVlptwVkvlQpGyEVNFVYVQG
LPS_classC-Lus10010201	27	32	USERPAT20	.	.	.	GlaqGL
LPS_classC-Lus10010201	71	76	USERPAT20	.	.	.	GhlqGV
LPS_classC-Lus10010201	578	583	USERPAT15	.	.	.	GSIWGL
LPS_classC-Lus10010201	578	583	USERPAT16	.	.	.	GSIWGL
LPS_classC-Lus10010201	578	583	USERPAT17	.	.	.	GSIWGL
LPS_classC-Lus10010201	578	583	USERPAT18	.	.	.	GSiwGL
LPS_classC-Lus10010201	578	583	USERPAT19	.	.	.	GsIWGL
LPS_classC-Lus10010201	578	583	USERPAT20	.	.	.	GsiwGL
LPS_classC-Lus10010201	578	584	USERPAT14	.	.	.	GSIWGLT
LPS_classC-Lus10001833	60	65	USERPAT20	.	.	.	GkasGV
LPS_classC-Lus10001833	570	575	USERPAT13	.	.	.	GPVwGV
LPS_classC-Lus10001833	570	575	USERPAT15	.	.	.	GPVWGV
LPS_classC-Lus10001833	570	575	USERPAT16	.	.	.	GPVWGV
LPS_classC-Lus10001833	570	575	USERPAT17	.	.	.	GPVWGV
LPS_classC-Lus10001833	570	575	USERPAT18	.	.	.	GPvwGV
LPS_classC-Lus10001833	570	575	USERPAT19	.	.	.	GpVWGV
LPS_classC-Lus10001833	570	575	USERPAT20	.	.	.	GpvwGV
LPS_classC-Lus10001833	570	576	USERPAT12	.	.	.	GPVWGVT
LPS_classC-Lus10032377	60	65	USERPAT20	.	.	.	GkasGV
LPS_classC-Lus10032377	578	583	USERPAT13	.	.	.	GPIwGL
LPS_classC-Lus10032377	578	583	USERPAT15	.	.	.	GPIWGL
LPS_classC-Lus10032377	578	583	USERPAT16	.	.	.	GPIWGL
LPS_classC-Lus10032377	578	583	USERPAT17	.	.	.	GPIWGL
LPS_classC-Lus10032377	578	583	USERPAT18	.	.	.	GPiwGL
LPS_classC-Lus10032377	578	583	USERPAT19	.	.	.	GpIWGL
LPS_classC-Lus10032377	578	583	USERPAT20	.	.	.	GpiwGL
LPS_classC-Lus10032377	578	584	USERPAT12	.	.	.	GPIWGLT
LPS_classC-Lus10032377	578	584	USERPAT14	.	.	.	GPIWGLT
LPS_classC-Lus10032377	578	588	USERPAT8	.	.	.	GPIWGLTkygN
LPS_classC-Lus10032377	578	588	USERPAT9	.	.	.	GPIWGLTkygN
LPS_classC-Lus10032377	578	588	USERPAT10	.	.	.	GPIWGLTkygN
LPS_classC-Lus10032377	578	588	USERPAT11	.	.	.	GPIWGLTkygN
LPS_classC-Lus10032377	578	591	USERPAT3	.	.	.	GPIWGLTkyGNsyG
LPS_classC-Lus10032377	578	591	USERPAT6	.	.	.	GPIWGLTkyGNsyG
LPS_classC-Lus10032377	578	591	USERPAT7	.	.	.	GPIWGLTkygNsyG
LPS_classC-Lus10032377	578	614	USERPAT4	.	.	.	GPIWGLTkyGNsyGfPawikSlpaGkSmEFVYIHTAP
LPS_classC-MDP0000276676	64	69	USERPAT20	.	.	.	GkanGV
LPS_classC-MDP0000276676	580	585	USERPAT13	.	.	.	GPIwGL
LPS_classC-MDP0000276676	580	585	USERPAT15	.	.	.	GPIWGL
LPS_classC-MDP0000276676	580	585	USERPAT16	.	.	.	GPIWGL
LPS_classC-MDP0000276676	580	585	USERPAT17	.	.	.	GPIWGL
LPS_classC-MDP0000276676	580	585	USERPAT18	.	.	.	GPiwGL
LPS_classC-MDP0000276676	580	585	USERPAT19	.	.	.	GpIWGL
LPS_classC-MDP0000276676	580	585	USERPAT20	.	.	.	GpiwGL
LPS_classC-MDP0000276676	580	586	USERPAT12	.	.	.	GPIWGLA
LPS_classC-MDP0000276676	580	586	USERPAT14	.	.	.	GPIWGLA
LPS_classC-MDP0000276676	580	590	USERPAT8	.	.	.	GPIWGLAkagN
LPS_classC-MDP0000276676	580	590	USERPAT10	.	.	.	GPIWGLAkagN
LPS_classC-MDP0000276676	580	590	USERPAT11	.	.	.	GPIWGLAkagN
LPS_classC-MDP0000276676	580	593	USERPAT6	.	.	.	GPIWGLAkaGNsyV
LPS_classC-MDP0000276676	580	593	USERPAT7	.	.	.	GPIWGLAkagNsyV
LPS_classC-MDP0000826600	65	70	USERPAT20	.	.	.	GlkdGL
LPS_classC-MDP0000826600	69	74	USERPAT20	.	.	.	GlaqGV
LPS_classC-MDP0000826600	486	491	USERPAT13	.	.	.	GPLvGL
LPS_classC-MDP0000826600	486	491	USERPAT18	.	.	.	GPlvGL
LPS_classC-MDP0000826600	486	491	USERPAT20	.	.	.	GplvGL
LPS_classC-MDP0000826600	581	586	USERPAT15	.	.	.	GSVWGL
LPS_classC-MDP0000826600	581	586	USERPAT16	.	.	.	GSVWGL
LPS_classC-MDP0000826600	581	586	USERPAT17	.	.	.	GSVWGL
LPS_classC-MDP0000826600	581	586	USERPAT18	.	.	.	GSvwGL
LPS_classC-MDP0000826600	581	586	USERPAT19	.	.	.	GsVWGL
LPS_classC-MDP0000826600	581	586	USERPAT20	.	.	.	GsvwGL
LPS_classC-MDP0000131267	64	69	USERPAT20	.	.	.	GkanGV
LPS_classC-MDP0000131267	572	577	USERPAT13	.	.	.	GPIwGV
LPS_classC-MDP0000131267	572	577	USERPAT15	.	.	.	GPIWGV
LPS_classC-MDP0000131267	572	577	USERPAT16	.	.	.	GPIWGV
LPS_classC-MDP0000131267	572	577	USERPAT17	.	.	.	GPIWGV
LPS_classC-MDP0000131267	572	577	USERPAT18	.	.	.	GPiwGV
LPS_classC-MDP0000131267	572	577	USERPAT19	.	.	.	GpIWGV
LPS_classC-MDP0000131267	572	577	USERPAT20	.	.	.	GpiwGV
LPS_classC-MDP0000131267	572	578	USERPAT12	.	.	.	GPIWGVT
LPS_classC-MDP0000131267	572	578	USERPAT14	.	.	.	GPIWGVT
LPS_classC-MDP0000131267	572	582	USERPAT9	.	.	.	GPIWGVTkygN
LPS_classC-MDP0000131267	572	582	USERPAT10	.	.	.	GPIWGVTkygN
LPS_classC-MDP0000131267	572	582	USERPAT11	.	.	.	GPIWGVTkygN
LPS_classC-MDP0000131267	572	585	USERPAT6	.	.	.	GPIWGVTkyGNsyG
LPS_classC-MDP0000131267	572	585	USERPAT7	.	.	.	GPIWGVTkygNsyG
LPS_classC-cassava4-1_003698m	64	69	USERPAT20	.	.	.	GkasGV
LPS_classC-cassava4-1_003698m	574	579	USERPAT13	.	.	.	GPIwGL
LPS_classC-cassava4-1_003698m	574	579	USERPAT15	.	.	.	GPIWGL
LPS_classC-cassava4-1_003698m	574	579	USERPAT16	.	.	.	GPIWGL
LPS_classC-cassava4-1_003698m	574	579	USERPAT17	.	.	.	GPIWGL
LPS_classC-cassava4-1_003698m	574	579	USERPAT18	.	.	.	GPiwGL
LPS_classC-cassava4-1_003698m	574	579	USERPAT19	.	.	.	GpIWGL
LPS_classC-cassava4-1_003698m	574	579	USERPAT20	.	.	.	GpiwGL
LPS_classC-cassava4-1_003698m	574	580	USERPAT12	.	.	.	GPIWGLT
LPS_classC-cassava4-1_003698m	574	580	USERPAT14	.	.	.	GPIWGLT
LPS_classC-cassava4-1_003698m	574	584	USERPAT8	.	.	.	GPIWGLTksgD
LPS_classC-cassava4-1_003698m	574	584	USERPAT9	.	.	.	GPIWGLTksgD
LPS_classC-cassava4-1_003698m	574	584	USERPAT10	.	.	.	GPIWGLTksgD
LPS_classC-cassava4-1_003698m	574	584	USERPAT11	.	.	.	GPIWGLTksgD
LPS_classC-cassava4-1_003698m	574	587	USERPAT3	.	.	.	GPIWGLTksGDsyA
LPS_classC-cassava4-1_003698m	574	587	USERPAT5	.	.	.	GPIWGLTkSGDsyA
LPS_classC-cassava4-1_003698m	574	587	USERPAT6	.	.	.	GPIWGLTksGDsyA
LPS_classC-cassava4-1_003698m	574	587	USERPAT7	.	.	.	GPIWGLTksgDsyA
LPS_classC-cassava4-1_003698m	574	610	USERPAT2	.	.	.	GPIWGLTKSGDSYAFPSWLeSLpAGKSLEFVYIHAAS
LPS_classC-cassava4-1_003698m	574	610	USERPAT4	.	.	.	GPIWGLTksGDsyAfPswleSlpaGkSlEFVYIHAAS
LPS_classC-Migut-D01909-1-p	66	71	USERPAT20	.	.	.	GyaqGV
LPS_classC-Migut-D01909-1-p	545	550	USERPAT15	.	.	.	GSLWGL
LPS_classC-Migut-D01909-1-p	545	550	USERPAT16	.	.	.	GSLWGL
LPS_classC-Migut-D01909-1-p	545	550	USERPAT17	.	.	.	GSLWGL
LPS_classC-Migut-D01909-1-p	545	550	USERPAT18	.	.	.	GSlwGL
LPS_classC-Migut-D01909-1-p	545	550	USERPAT19	.	.	.	GsLWGL
LPS_classC-Migut-D01909-1-p	545	550	USERPAT20	.	.	.	GslwGL
LPS_classC-Migut-D01909-1-p	545	551	USERPAT14	.	.	.	GSLWGLS
LPS_classC-Medtr4g074960-1	66	71	USERPAT20	.	.	.	GiqqGV
LPS_classC-Medtr4g074960-1	572	577	USERPAT15	.	.	.	GSVWGL
LPS_classC-Medtr4g074960-1	572	577	USERPAT16	.	.	.	GSVWGL
LPS_classC-Medtr4g074960-1	572	577	USERPAT17	.	.	.	GSVWGL
LPS_classC-Medtr4g074960-1	572	577	USERPAT18	.	.	.	GSvwGL
LPS_classC-Medtr4g074960-1	572	577	USERPAT19	.	.	.	GsVWGL
LPS_classC-Medtr4g074960-1	572	577	USERPAT20	.	.	.	GsvwGL
LPS_classC-Medtr8g099410-1	65	70	USERPAT20	.	.	.	GkasGV
LPS_classC-Medtr8g099410-1	579	584	USERPAT13	.	.	.	GPIwGL
LPS_classC-Medtr8g099410-1	579	584	USERPAT15	.	.	.	GPIWGL
LPS_classC-Medtr8g099410-1	579	584	USERPAT16	.	.	.	GPIWGL
LPS_classC-Medtr8g099410-1	579	584	USERPAT17	.	.	.	GPIWGL
LPS_classC-Medtr8g099410-1	579	584	USERPAT18	.	.	.	GPiwGL
LPS_classC-Medtr8g099410-1	579	584	USERPAT19	.	.	.	GpIWGL
LPS_classC-Medtr8g099410-1	579	584	USERPAT20	.	.	.	GpiwGL
LPS_classC-Medtr8g099410-1	579	585	USERPAT12	.	.	.	GPIWGLT
LPS_classC-Medtr8g099410-1	579	585	USERPAT14	.	.	.	GPIWGLT
LPS_classC-Medtr8g099410-1	579	589	USERPAT8	.	.	.	GPIWGLTkfgD
LPS_classC-Medtr8g099410-1	579	589	USERPAT9	.	.	.	GPIWGLTkfgD
LPS_classC-Medtr8g099410-1	579	589	USERPAT10	.	.	.	GPIWGLTkfgD
LPS_classC-Medtr8g099410-1	579	589	USERPAT11	.	.	.	GPIWGLTkfgD
LPS_classC-Medtr8g099410-1	579	592	USERPAT3	.	.	.	GPIWGLTkfGDsyT
LPS_classC-Medtr8g099410-1	579	592	USERPAT6	.	.	.	GPIWGLTkfGDsyT
LPS_classC-Medtr8g099410-1	579	592	USERPAT7	.	.	.	GPIWGLTkfgDsyT
LPS_classC-Medtr8g099410-1	579	615	USERPAT4	.	.	.	GPIWGLTkfGDsyTfPawinSlsaGkSlEFVYIHSTT
LPS_classC-Phpat-006G094200-1-p	88	93	USERPAT20	.	.	.	GmsdGL
LPS_classC-Phpat-006G094200-1-p	491	496	USERPAT20	.	.	.	GvnhGV
LPS_classC-Phpat-006G094200-1-p	578	583	USERPAT13	.	.	.	GPLrGL
LPS_classC-Phpat-006G094200-1-p	578	583	USERPAT18	.	.	.	GPlrGL
LPS_classC-Phpat-006G094200-1-p	578	583	USERPAT20	.	.	.	GplrGL
LPS_classC-Phpat-013G084100-1-p	68	73	USERPAT18	.	.	.	GQedGV
LPS_classC-Phpat-013G084100-1-p	68	73	USERPAT20	.	.	.	GqedGV
LPS_classC-Phpat-013G084100-1-p	595	600	USERPAT13	.	.	.	GPLwGL
LPS_classC-Phpat-013G084100-1-p	595	600	USERPAT15	.	.	.	GPLWGL
LPS_classC-Phpat-013G084100-1-p	595	600	USERPAT16	.	.	.	GPLWGL
LPS_classC-Phpat-013G084100-1-p	595	600	USERPAT17	.	.	.	GPLWGL
LPS_classC-Phpat-013G084100-1-p	595	600	USERPAT18	.	.	.	GPlwGL
LPS_classC-Phpat-013G084100-1-p	595	600	USERPAT19	.	.	.	GpLWGL
LPS_classC-Phpat-013G084100-1-p	595	600	USERPAT20	.	.	.	GplwGL
LPS_classC-Phpat-026G000800-1-p	11	16	USERPAT20	.	.	.	GcvfGL
LPS_classC-Phpat-026G000800-1-p	65	70	USERPAT18	.	.	.	GQqeGL
LPS_classC-Phpat-026G000800-1-p	65	70	USERPAT20	.	.	.	GqqeGL
LPS_classC-Phpat-026G000800-1-p	583	588	USERPAT18	.	.	.	GTlwGL
LPS_classC-Phpat-026G000800-1-p	583	588	USERPAT19	.	.	.	GtLWGL
LPS_classC-Phpat-026G000800-1-p	583	588	USERPAT20	.	.	.	GtlwGL
LPS_classC-ppa022524m	64	69	USERPAT20	.	.	.	GltdGL
LPS_classC-ppa022524m	68	73	USERPAT20	.	.	.	GlaqGV
LPS_classC-ppa022524m	485	490	USERPAT13	.	.	.	GPLiGL
LPS_classC-ppa022524m	485	490	USERPAT18	.	.	.	GPliGL
LPS_classC-ppa022524m	485	490	USERPAT20	.	.	.	GpliGL
LPS_classC-ppa022524m	543	548	USERPAT13	.	.	.	GPLwGL
LPS_classC-ppa022524m	543	548	USERPAT15	.	.	.	GPLWGL
LPS_classC-ppa022524m	543	548	USERPAT16	.	.	.	GPLWGL
LPS_classC-ppa022524m	543	548	USERPAT17	.	.	.	GPLWGL
LPS_classC-ppa022524m	543	548	USERPAT18	.	.	.	GPlwGL
LPS_classC-ppa022524m	543	548	USERPAT19	.	.	.	GpLWGL
LPS_classC-ppa022524m	543	548	USERPAT20	.	.	.	GplwGL
LPS_classC-ppa022524m	543	549	USERPAT12	.	.	.	GPLWGLS
LPS_classC-ppa022524m	543	549	USERPAT14	.	.	.	GPLWGLS
LPS_classC-ppa022524m	543	553	USERPAT8	.	.	.	GPLWGLSptpE
LPS_classC-ppa022524m	543	553	USERPAT9	.	.	.	GPLWGLSptpE
LPS_classC-ppa022524m	543	553	USERPAT10	.	.	.	GPLWGLSptpE
LPS_classC-ppa022524m	543	553	USERPAT11	.	.	.	GPLWGLSptpE
LPS_classC-ppa002939m	64	69	USERPAT20	.	.	.	GkasGV
LPS_classC-ppa002939m	572	577	USERPAT13	.	.	.	GPIwGL
LPS_classC-ppa002939m	572	577	USERPAT15	.	.	.	GPIWGL
LPS_classC-ppa002939m	572	577	USERPAT16	.	.	.	GPIWGL
LPS_classC-ppa002939m	572	577	USERPAT17	.	.	.	GPIWGL
LPS_classC-ppa002939m	572	577	USERPAT18	.	.	.	GPiwGL
LPS_classC-ppa002939m	572	577	USERPAT19	.	.	.	GpIWGL
LPS_classC-ppa002939m	572	577	USERPAT20	.	.	.	GpiwGL
LPS_classC-ppa002939m	572	578	USERPAT12	.	.	.	GPIWGLT
LPS_classC-ppa002939m	572	578	USERPAT14	.	.	.	GPIWGLT
LPS_classC-ppa002939m	572	582	USERPAT8	.	.	.	GPIWGLTkagD
LPS_classC-ppa002939m	572	582	USERPAT9	.	.	.	GPIWGLTkagD
LPS_classC-ppa002939m	572	582	USERPAT10	.	.	.	GPIWGLTkagD
LPS_classC-ppa002939m	572	582	USERPAT11	.	.	.	GPIWGLTkagD
LPS_classC-ppa002939m	572	585	USERPAT3	.	.	.	GPIWGLTkaGDsyV
LPS_classC-ppa002939m	572	585	USERPAT5	.	.	.	GPIWGLTkAGDsyV
LPS_classC-ppa002939m	572	585	USERPAT6	.	.	.	GPIWGLTkaGDsyV
LPS_classC-ppa002939m	572	585	USERPAT7	.	.	.	GPIWGLTkagDsyV
LPS_classC-ppa002939m	572	608	USERPAT1	.	.	.	GPIWGLTKAGDSYVFPSWINSLSAGKSLEFVYIHSAS
LPS_classC-ppa002939m	572	608	USERPAT4	.	.	.	GPIWGLTkaGDsyVfPswinSlsaGkSlEFVYIHSAS
LPS_classC-Potri-001G092200-1	64	69	USERPAT20	.	.	.	GkasGV
LPS_classC-Potri-001G092200-1	574	579	USERPAT13	.	.	.	GPLwGL
LPS_classC-Potri-001G092200-1	574	579	USERPAT15	.	.	.	GPLWGL
LPS_classC-Potri-001G092200-1	574	579	USERPAT16	.	.	.	GPLWGL
LPS_classC-Potri-001G092200-1	574	579	USERPAT17	.	.	.	GPLWGL
LPS_classC-Potri-001G092200-1	574	579	USERPAT18	.	.	.	GPlwGL
LPS_classC-Potri-001G092200-1	574	579	USERPAT19	.	.	.	GpLWGL
LPS_classC-Potri-001G092200-1	574	579	USERPAT20	.	.	.	GplwGL
LPS_classC-Potri-001G092200-1	574	580	USERPAT12	.	.	.	GPLWGLT
LPS_classC-Potri-001G092200-1	574	580	USERPAT14	.	.	.	GPLWGLT
LPS_classC-Potri-001G092200-1	574	584	USERPAT8	.	.	.	GPLWGLTksgN
LPS_classC-Potri-001G092200-1	574	584	USERPAT9	.	.	.	GPLWGLTksgN
LPS_classC-Potri-001G092200-1	574	584	USERPAT10	.	.	.	GPLWGLTksgN
LPS_classC-Potri-001G092200-1	574	584	USERPAT11	.	.	.	GPLWGLTksgN
LPS_classC-Potri-003G139600-1	64	69	USERPAT20	.	.	.	GkasGV
LPS_classC-Potri-003G139600-1	574	579	USERPAT13	.	.	.	GPLwGL
LPS_classC-Potri-003G139600-1	574	579	USERPAT15	.	.	.	GPLWGL
LPS_classC-Potri-003G139600-1	574	579	USERPAT16	.	.	.	GPLWGL
LPS_classC-Potri-003G139600-1	574	579	USERPAT17	.	.	.	GPLWGL
LPS_classC-Potri-003G139600-1	574	579	USERPAT18	.	.	.	GPlwGL
LPS_classC-Potri-003G139600-1	574	579	USERPAT19	.	.	.	GpLWGL
LPS_classC-Potri-003G139600-1	574	579	USERPAT20	.	.	.	GplwGL
LPS_classC-Potri-003G139600-1	574	580	USERPAT12	.	.	.	GPLWGLT
LPS_classC-Potri-003G139600-1	574	580	USERPAT14	.	.	.	GPLWGLT
LPS_classC-Potri-003G139600-1	574	584	USERPAT8	.	.	.	GPLWGLTksgN
LPS_classC-Potri-003G139600-1	574	584	USERPAT9	.	.	.	GPLWGLTksgN
LPS_classC-Potri-003G139600-1	574	584	USERPAT10	.	.	.	GPLWGLTksgN
LPS_classC-Potri-003G139600-1	574	584	USERPAT11	.	.	.	GPLWGLTksgN
LPS_classC-Potri-007G071200-1	64	69	USERPAT20	.	.	.	GylqGV
LPS_classC-Potri-007G071200-1	564	569	USERPAT15	.	.	.	GSIWGL
LPS_classC-Potri-007G071200-1	564	569	USERPAT16	.	.	.	GSIWGL
LPS_classC-Potri-007G071200-1	564	569	USERPAT17	.	.	.	GSIWGL
LPS_classC-Potri-007G071200-1	564	569	USERPAT18	.	.	.	GSiwGL
LPS_classC-Potri-007G071200-1	564	569	USERPAT19	.	.	.	GsIWGL
LPS_classC-Potri-007G071200-1	564	569	USERPAT20	.	.	.	GsiwGL
LPS_classC-Potri-007G071200-1	564	570	USERPAT14	.	.	.	GSIWGLN
LPS_classC-Pavir-Cb01721-1-p	65	70	USERPAT20	.	.	.	GkanGV
LPS_classC-Pavir-Cb01721-1-p	579	584	USERPAT19	.	.	.	GrLWGL
LPS_classC-Pavir-Cb01721-1-p	579	584	USERPAT20	.	.	.	GrlwGL
LPS_classC-Pavir-Ca00497-1-p	65	70	USERPAT20	.	.	.	GkanGV
LPS_classC-Pavir-Ca00497-1-p	359	364	USERPAT18	.	.	.	GSggGV
LPS_classC-Pavir-Ca00497-1-p	359	364	USERPAT20	.	.	.	GsggGV
LPS_classC-Pavir-Ca00497-1-p	575	580	USERPAT19	.	.	.	GrLWGL
LPS_classC-Pavir-Ca00497-1-p	575	580	USERPAT20	.	.	.	GrlwGL
LPS_classC-Pavir-Ea00142-1-p	101	106	USERPAT20	.	.	.	GkanGV
LPS_classC-Pavir-Ea00142-1-p	621	626	USERPAT19	.	.	.	GkVWGV
LPS_classC-Pavir-Ea00142-1-p	621	626	USERPAT20	.	.	.	GkvwGV
LPS_classC-Pavir-Eb00189-1-p	8	13	USERPAT20	.	.	.	GgscGV
LPS_classC-Pavir-Eb00189-1-p	74	79	USERPAT20	.	.	.	GkanGV
LPS_classC-Pavir-Eb00189-1-p	592	597	USERPAT19	.	.	.	GkVWGV
LPS_classC-Pavir-Eb00189-1-p	592	597	USERPAT20	.	.	.	GkvwGV
LPS_classC-Pavir-Ga00244-1-p	67	72	USERPAT20	.	.	.	GfsqGV
LPS_classC-Pavir-Ga00244-1-p	572	577	USERPAT13	.	.	.	GPIyGV
LPS_classC-Pavir-Ga00244-1-p	572	577	USERPAT16	.	.	.	GPIYGV
LPS_classC-Pavir-Ga00244-1-p	572	577	USERPAT17	.	.	.	GPIYGV
LPS_classC-Pavir-Ga00244-1-p	572	577	USERPAT18	.	.	.	GPiyGV
LPS_classC-Pavir-Ga00244-1-p	572	577	USERPAT19	.	.	.	GpIYGV
LPS_classC-Pavir-Ga00244-1-p	572	577	USERPAT20	.	.	.	GpiyGV
LPS_classC-Pavir-Ga00244-1-p	572	578	USERPAT12	.	.	.	GPIYGVS
LPS_classC-Pavir-Ga00244-1-p	572	578	USERPAT14	.	.	.	GPIYGVS
LPS_classC-Pavir-Ga00244-1-p	572	582	USERPAT11	.	.	.	GPIYGVSaakE
LPS_classC-Pavir-Ga00244-1-p	572	585	USERPAT7	.	.	.	GPIYGVSaakEkdA
LPS_classC-Phvul-002G297600-1	62	67	USERPAT20	.	.	.	GkasGV
LPS_classC-Phvul-002G297600-1	574	579	USERPAT13	.	.	.	GPIwGL
LPS_classC-Phvul-002G297600-1	574	579	USERPAT15	.	.	.	GPIWGL
LPS_classC-Phvul-002G297600-1	574	579	USERPAT16	.	.	.	GPIWGL
LPS_classC-Phvul-002G297600-1	574	579	USERPAT17	.	.	.	GPIWGL
LPS_classC-Phvul-002G297600-1	574	579	USERPAT18	.	.	.	GPiwGL
LPS_classC-Phvul-002G297600-1	574	579	USERPAT19	.	.	.	GpIWGL
LPS_classC-Phvul-002G297600-1	574	579	USERPAT20	.	.	.	GpiwGL
LPS_classC-Phvul-002G297600-1	574	580	USERPAT12	.	.	.	GPIWGLT
LPS_classC-Phvul-002G297600-1	574	580	USERPAT14	.	.	.	GPIWGLT
LPS_classC-Phvul-002G297600-1	574	584	USERPAT8	.	.	.	GPIWGLTksgD
LPS_classC-Phvul-002G297600-1	574	584	USERPAT9	.	.	.	GPIWGLTksgD
LPS_classC-Phvul-002G297600-1	574	584	USERPAT10	.	.	.	GPIWGLTksgD
LPS_classC-Phvul-002G297600-1	574	584	USERPAT11	.	.	.	GPIWGLTksgD
LPS_classC-Phvul-002G297600-1	574	587	USERPAT3	.	.	.	GPIWGLTksGDsyT
LPS_classC-Phvul-002G297600-1	574	587	USERPAT5	.	.	.	GPIWGLTkSGDsyT
LPS_classC-Phvul-002G297600-1	574	587	USERPAT6	.	.	.	GPIWGLTksGDsyT
LPS_classC-Phvul-002G297600-1	574	587	USERPAT7	.	.	.	GPIWGLTksgDsyT
LPS_classC-Phvul-002G297600-1	574	610	USERPAT1	.	.	.	GPIWGLTKSGDSYTFPSWLSSLAAGKSLEFVYIHSTS
LPS_classC-Phvul-002G297600-1	574	610	USERPAT2	.	.	.	GPIWGLTKSGDSYTFPSWLsSLaAGKSLEFVYIHSTS
LPS_classC-Phvul-002G297600-1	574	610	USERPAT4	.	.	.	GPIWGLTksGDsyTfPswlsSlaaGkSlEFVYIHSTS
LPS_classC-Phvul-011G030300-1	65	70	USERPAT20	.	.	.	GfqqGV
LPS_classC-Phvul-011G030300-1	610	615	USERPAT15	.	.	.	GSLWGL
LPS_classC-Phvul-011G030300-1	610	615	USERPAT16	.	.	.	GSLWGL
LPS_classC-Phvul-011G030300-1	610	615	USERPAT17	.	.	.	GSLWGL
LPS_classC-Phvul-011G030300-1	610	615	USERPAT18	.	.	.	GSlwGL
LPS_classC-Phvul-011G030300-1	610	615	USERPAT19	.	.	.	GsLWGL
LPS_classC-Phvul-011G030300-1	610	615	USERPAT20	.	.	.	GslwGL
LPS_classC-Phvul-011G030300-1	610	616	USERPAT14	.	.	.	GSLWGLS
LPS_classC-29675-m000388	65	70	USERPAT20	.	.	.	GflqGV
LPS_classC-29675-m000388	572	577	USERPAT15	.	.	.	GSIWGL
LPS_classC-29675-m000388	572	577	USERPAT16	.	.	.	GSIWGL
LPS_classC-29675-m000388	572	577	USERPAT17	.	.	.	GSIWGL
LPS_classC-29675-m000388	572	577	USERPAT18	.	.	.	GSiwGL
LPS_classC-29675-m000388	572	577	USERPAT19	.	.	.	GsIWGL
LPS_classC-29675-m000388	572	577	USERPAT20	.	.	.	GsiwGL
LPS_classC-29675-m000388	572	578	USERPAT14	.	.	.	GSIWGLS
LPS_classC-Sobic-006G265100-1-p	74	79	USERPAT20	.	.	.	GfsqGV
LPS_classC-Sobic-006G265100-1-p	578	583	USERPAT13	.	.	.	GPIyGV
LPS_classC-Sobic-006G265100-1-p	578	583	USERPAT16	.	.	.	GPIYGV
LPS_classC-Sobic-006G265100-1-p	578	583	USERPAT17	.	.	.	GPIYGV
LPS_classC-Sobic-006G265100-1-p	578	583	USERPAT18	.	.	.	GPiyGV
LPS_classC-Sobic-006G265100-1-p	578	583	USERPAT19	.	.	.	GpIYGV
LPS_classC-Sobic-006G265100-1-p	578	583	USERPAT20	.	.	.	GpiyGV
LPS_classC-Sobic-006G265100-1-p	578	584	USERPAT12	.	.	.	GPIYGVS
LPS_classC-Sobic-006G265100-1-p	578	584	USERPAT14	.	.	.	GPIYGVS
LPS_classC-Sobic-006G265100-1-p	578	588	USERPAT11	.	.	.	GPIYGVSaatA
LPS_classC-Sobic-009G079900-1-p	65	70	USERPAT20	.	.	.	GkanGV
LPS_classC-Sobic-009G079900-1-p	579	584	USERPAT19	.	.	.	GrLWGL
LPS_classC-Sobic-009G079900-1-p	579	584	USERPAT20	.	.	.	GrlwGL
LPS_classC-Sobic-003G015700-1-p	82	87	USERPAT20	.	.	.	GkanGV
LPS_classC-Sobic-003G015700-1-p	606	611	USERPAT17	.	.	.	GQVWGV
LPS_classC-Sobic-003G015700-1-p	606	611	USERPAT18	.	.	.	GQvwGV
LPS_classC-Sobic-003G015700-1-p	606	611	USERPAT19	.	.	.	GqVWGV
LPS_classC-Sobic-003G015700-1-p	606	611	USERPAT20	.	.	.	GqvwGV
LPS_classC-Si021474m	66	71	USERPAT20	.	.	.	GkanGV
LPS_classC-Si021474m	574	579	USERPAT19	.	.	.	GrLWGL
LPS_classC-Si021474m	574	579	USERPAT20	.	.	.	GrlwGL
LPS_classC-Si021476m	68	73	USERPAT20	.	.	.	GfsqGV
LPS_classC-Si021476m	571	576	USERPAT13	.	.	.	GPIyGV
LPS_classC-Si021476m	571	576	USERPAT16	.	.	.	GPIYGV
LPS_classC-Si021476m	571	576	USERPAT17	.	.	.	GPIYGV
LPS_classC-Si021476m	571	576	USERPAT18	.	.	.	GPiyGV
LPS_classC-Si021476m	571	576	USERPAT19	.	.	.	GpIYGV
LPS_classC-Si021476m	571	576	USERPAT20	.	.	.	GpiyGV
LPS_classC-Si021476m	571	577	USERPAT12	.	.	.	GPIYGVS
LPS_classC-Si021476m	571	577	USERPAT14	.	.	.	GPIYGVS
LPS_classC-Si021476m	571	581	USERPAT11	.	.	.	GPIYGVSaakE
LPS_classC-Si021476m	571	584	USERPAT7	.	.	.	GPIYGVSaakEkdT
LPS_classC-Si000642m	8	13	USERPAT20	.	.	.	GgarGV
LPS_classC-Si000642m	593	598	USERPAT19	.	.	.	GrVWGV
LPS_classC-Si000642m	593	598	USERPAT20	.	.	.	GrvwGV
LPS_classC-109529	65	70	USERPAT20	.	.	.	GksqGV
LPS_classC-109529	269	274	USERPAT18	.	.	.	GTiwGL
LPS_classC-109529	269	274	USERPAT19	.	.	.	GtIWGL
LPS_classC-109529	269	274	USERPAT20	.	.	.	GtiwGL
LPS_classC-109529	587	592	USERPAT18	.	.	.	GQywGL
LPS_classC-109529	587	592	USERPAT20	.	.	.	GqywGL
LPS_classC-234652	57	62	USERPAT20	.	.	.	GksqGV
LPS_classC-234652	259	264	USERPAT18	.	.	.	GTlgGL
LPS_classC-234652	259	264	USERPAT20	.	.	.	GtlgGL
LPS_classC-234652	478	483	USERPAT13	.	.	.	GPLmGV
LPS_classC-234652	478	483	USERPAT18	.	.	.	GPlmGV
LPS_classC-234652	478	483	USERPAT20	.	.	.	GplmGV
LPS_classC-234652	569	574	USERPAT13	.	.	.	GPLwGL
LPS_classC-234652	569	574	USERPAT15	.	.	.	GPLWGL
LPS_classC-234652	569	574	USERPAT16	.	.	.	GPLWGL
LPS_classC-234652	569	574	USERPAT17	.	.	.	GPLWGL
LPS_classC-234652	569	574	USERPAT18	.	.	.	GPlwGL
LPS_classC-234652	569	574	USERPAT19	.	.	.	GpLWGL
LPS_classC-234652	569	574	USERPAT20	.	.	.	GplwGL
LPS_classC-234652	569	575	USERPAT12	.	.	.	GPLWGLT
LPS_classC-234652	569	575	USERPAT14	.	.	.	GPLWGLT
LPS_classC-234652	569	579	USERPAT8	.	.	.	GPLWGLTktdA
LPS_classC-234652	569	579	USERPAT10	.	.	.	GPLWGLTktdA
LPS_classC-234652	569	579	USERPAT11	.	.	.	GPLWGLTktdA
LPS_classC-99802	69	74	USERPAT20	.	.	.	GkasGV
LPS_classC-99802	499	504	USERPAT13	.	.	.	GPLvGL
LPS_classC-99802	499	504	USERPAT18	.	.	.	GPlvGL
LPS_classC-99802	499	504	USERPAT20	.	.	.	GplvGL
LPS_classC-99802	594	599	USERPAT15	.	.	.	GSLWGL
LPS_classC-99802	594	599	USERPAT16	.	.	.	GSLWGL
LPS_classC-99802	594	599	USERPAT17	.	.	.	GSLWGL
LPS_classC-99802	594	599	USERPAT18	.	.	.	GSlwGL
LPS_classC-99802	594	599	USERPAT19	.	.	.	GsLWGL
LPS_classC-99802	594	599	USERPAT20	.	.	.	GslwGL
LPS_classC-99802	594	600	USERPAT14	.	.	.	GSLWGLT
LPS_classC-SapurV1A-0035s0560-1-p	64	69	USERPAT20	.	.	.	GkasGV
LPS_classC-SapurV1A-0035s0560-1-p	582	587	USERPAT13	.	.	.	GPLwGL
LPS_classC-SapurV1A-0035s0560-1-p	582	587	USERPAT15	.	.	.	GPLWGL
LPS_classC-SapurV1A-0035s0560-1-p	582	587	USERPAT16	.	.	.	GPLWGL
LPS_classC-SapurV1A-0035s0560-1-p	582	587	USERPAT17	.	.	.	GPLWGL
LPS_classC-SapurV1A-0035s0560-1-p	582	587	USERPAT18	.	.	.	GPlwGL
LPS_classC-SapurV1A-0035s0560-1-p	582	587	USERPAT19	.	.	.	GpLWGL
LPS_classC-SapurV1A-0035s0560-1-p	582	587	USERPAT20	.	.	.	GplwGL
LPS_classC-SapurV1A-0035s0560-1-p	582	588	USERPAT12	.	.	.	GPLWGLT
LPS_classC-SapurV1A-0035s0560-1-p	582	588	USERPAT14	.	.	.	GPLWGLT
LPS_classC-SapurV1A-0035s0560-1-p	582	592	USERPAT8	.	.	.	GPLWGLTksgN
LPS_classC-SapurV1A-0035s0560-1-p	582	592	USERPAT9	.	.	.	GPLWGLTksgN
LPS_classC-SapurV1A-0035s0560-1-p	582	592	USERPAT10	.	.	.	GPLWGLTksgN
LPS_classC-SapurV1A-0035s0560-1-p	582	592	USERPAT11	.	.	.	GPLWGLTksgN
LPS_classC-SapurV1A-0237s0330-1-p	64	69	USERPAT20	.	.	.	GkasGV
LPS_classC-SapurV1A-0237s0330-1-p	574	579	USERPAT13	.	.	.	GPLwGL
LPS_classC-SapurV1A-0237s0330-1-p	574	579	USERPAT15	.	.	.	GPLWGL
LPS_classC-SapurV1A-0237s0330-1-p	574	579	USERPAT16	.	.	.	GPLWGL
LPS_classC-SapurV1A-0237s0330-1-p	574	579	USERPAT17	.	.	.	GPLWGL
LPS_classC-SapurV1A-0237s0330-1-p	574	579	USERPAT18	.	.	.	GPlwGL
LPS_classC-SapurV1A-0237s0330-1-p	574	579	USERPAT19	.	.	.	GpLWGL
LPS_classC-SapurV1A-0237s0330-1-p	574	579	USERPAT20	.	.	.	GplwGL
LPS_classC-SapurV1A-0237s0330-1-p	574	580	USERPAT12	.	.	.	GPLWGLT
LPS_classC-SapurV1A-0237s0330-1-p	574	580	USERPAT14	.	.	.	GPLWGLT
LPS_classC-SapurV1A-0237s0330-1-p	574	584	USERPAT8	.	.	.	GPLWGLTksgN
LPS_classC-SapurV1A-0237s0330-1-p	574	584	USERPAT9	.	.	.	GPLWGLTksgN
LPS_classC-SapurV1A-0237s0330-1-p	574	584	USERPAT10	.	.	.	GPLWGLTksgN
LPS_classC-SapurV1A-0237s0330-1-p	574	584	USERPAT11	.	.	.	GPLWGLTksgN
LPS_classC-PGSC0003DMP400034548	65	70	USERPAT20	.	.	.	GflqGV
LPS_classC-PGSC0003DMP400034548	584	589	USERPAT15	.	.	.	GSLWGL
LPS_classC-PGSC0003DMP400034548	584	589	USERPAT16	.	.	.	GSLWGL
LPS_classC-PGSC0003DMP400034548	584	589	USERPAT17	.	.	.	GSLWGL
LPS_classC-PGSC0003DMP400034548	584	589	USERPAT18	.	.	.	GSlwGL
LPS_classC-PGSC0003DMP400034548	584	589	USERPAT19	.	.	.	GsLWGL
LPS_classC-PGSC0003DMP400034548	584	589	USERPAT20	.	.	.	GslwGL
LPS_classC-PGSC0003DMP400034548	584	590	USERPAT14	.	.	.	GSLWGLS
LPS_classC-PGSC0003DMP400021750	577	582	USERPAT13	.	.	.	GPLwGL
LPS_classC-PGSC0003DMP400021750	577	582	USERPAT15	.	.	.	GPLWGL
LPS_classC-PGSC0003DMP400021750	577	582	USERPAT16	.	.	.	GPLWGL
LPS_classC-PGSC0003DMP400021750	577	582	USERPAT17	.	.	.	GPLWGL
LPS_classC-PGSC0003DMP400021750	577	582	USERPAT18	.	.	.	GPlwGL
LPS_classC-PGSC0003DMP400021750	577	582	USERPAT19	.	.	.	GpLWGL
LPS_classC-PGSC0003DMP400021750	577	582	USERPAT20	.	.	.	GplwGL
LPS_classC-PGSC0003DMP400021750	577	583	USERPAT12	.	.	.	GPLWGLT
LPS_classC-PGSC0003DMP400021750	577	583	USERPAT14	.	.	.	GPLWGLT
LPS_classC-PGSC0003DMP400021750	577	587	USERPAT8	.	.	.	GPLWGLTkygN
LPS_classC-PGSC0003DMP400021750	577	587	USERPAT9	.	.	.	GPLWGLTkygN
LPS_classC-PGSC0003DMP400021750	577	587	USERPAT10	.	.	.	GPLWGLTkygN
LPS_classC-PGSC0003DMP400021750	577	587	USERPAT11	.	.	.	GPLWGLTkygN
LPS_classC-GSVIVT01012043001	62	67	USERPAT20	.	.	.	GlrdGL
LPS_classC-GSVIVT01012043001	66	71	USERPAT20	.	.	.	GllqGV
LPS_classC-GSVIVT01012043001	567	572	USERPAT18	.	.	.	GTlwGL
LPS_classC-GSVIVT01012043001	567	572	USERPAT19	.	.	.	GtLWGL
LPS_classC-GSVIVT01012043001	567	572	USERPAT20	.	.	.	GtlwGL
LPS_classC-GSVIVT01019523001	67	72	USERPAT20	.	.	.	GkasGV
LPS_classC-GSVIVT01019523001	581	586	USERPAT13	.	.	.	GPLwGL
LPS_classC-GSVIVT01019523001	581	586	USERPAT15	.	.	.	GPLWGL
LPS_classC-GSVIVT01019523001	581	586	USERPAT16	.	.	.	GPLWGL
LPS_classC-GSVIVT01019523001	581	586	USERPAT17	.	.	.	GPLWGL
LPS_classC-GSVIVT01019523001	581	586	USERPAT18	.	.	.	GPlwGL
LPS_classC-GSVIVT01019523001	581	586	USERPAT19	.	.	.	GpLWGL
LPS_classC-GSVIVT01019523001	581	586	USERPAT20	.	.	.	GplwGL
LPS_classC-GSVIVT01019523001	581	587	USERPAT12	.	.	.	GPLWGLT
LPS_classC-GSVIVT01019523001	581	587	USERPAT14	.	.	.	GPLWGLT
LPS_classC-GSVIVT01019523001	581	591	USERPAT8	.	.	.	GPLWGLTksgD
LPS_classC-GSVIVT01019523001	581	591	USERPAT9	.	.	.	GPLWGLTksgD
LPS_classC-GSVIVT01019523001	581	591	USERPAT10	.	.	.	GPLWGLTksgD
LPS_classC-GSVIVT01019523001	581	591	USERPAT11	.	.	.	GPLWGLTksgD
found: 37 hits in 22 sequences
2A_classA-AT1G65610-1	149	154	USERPAT18	.	.	.	GTkdGL
2A_classA-AT1G65610-1	149	154	USERPAT20	.	.	.	GtkdGL
2A_classA-LOC_Os04g41970-1	590	595	USERPAT20	.	.	.	GrgaGV
2A_classA-AC199765-4_FGP008	463	468	USERPAT20	.	.	.	GrgaGV
2A_classA-GRMZM2G178025_P01	590	595	USERPAT20	.	.	.	GrgvGV
1A_classA-sp-Q38890-GUN25_ARATH	367	372	USERPAT18	.	.	.	GPyyGV
1A_classA-sp-Q38890-GUN25_ARATH	367	372	USERPAT20	.	.	.	GpyyGV
1A_classA-tr-D3JWK8-D3JWK8_9ROSI	84	89	USERPAT20	.	.	.	GllvGL
1A_classA-tr-D3JWK8-D3JWK8_9ROSI	367	372	USERPAT18	.	.	.	GPdyGV
1A_classA-tr-D3JWK8-D3JWK8_9ROSI	367	372	USERPAT20	.	.	.	GpdyGV
1A_classA-tr-Q6DMM4-Q6DMM4_9ROSI	84	89	USERPAT20	.	.	.	GllvGL
1A_classA-tr-Q6DMM4-Q6DMM4_9ROSI	367	372	USERPAT18	.	.	.	GPdyGV
1A_classA-tr-Q6DMM4-Q6DMM4_9ROSI	367	372	USERPAT20	.	.	.	GpdyGV
1A_classA-tr-O04890-O04890_SOLLC	365	370	USERPAT18	.	.	.	GPdyGV
1A_classA-tr-O04890-O04890_SOLLC	365	370	USERPAT20	.	.	.	GpdyGV
1A_classA-tr-Q6X680-Q6X680_GOSHI	367	372	USERPAT18	.	.	.	GPdyGV
1A_classA-tr-Q6X680-Q6X680_GOSHI	367	372	USERPAT20	.	.	.	GpdyGV
1A_classA-tr-G0ZTA3-G0ZTA3_PICGL	82	87	USERPAT18	.	.	.	GSiaGL
1A_classA-tr-G0ZTA3-G0ZTA3_PICGL	82	87	USERPAT20	.	.	.	GsiaGL
1A_classA-tr-G0ZTA3-G0ZTA3_PICGL	140	145	USERPAT20	.	.	.	GmrdGL
1A_classA-tr-G0ZTA3-G0ZTA3_PICGL	365	370	USERPAT18	.	.	.	GQdyGV
1A_classA-tr-G0ZTA3-G0ZTA3_PICGL	365	370	USERPAT20	.	.	.	GqdyGV
LPS_classA-Brara-B01672-1-p	156	161	USERPAT20	.	.	.	GlkdGL
LPS_classA-Thhalv10018270m	156	161	USERPAT20	.	.	.	GlkdGL
LPS_classA-Lus10026863	144	149	USERPAT20	.	.	.	GkknGV
LPS_classA-Lus10036331	563	568	USERPAT20	.	.	.	GgpyGL
LPS_classA-Lus10010029	411	416	USERPAT20	.	.	.	GggnGV
LPS_classA-Lus10010029	443	448	USERPAT20	.	.	.	GgpyGL
LPS_classA-MDP0000452189	526	531	USERPAT20	.	.	.	GckgGL
LPS_classA-MDP0000452189	588	593	USERPAT18	.	.	.	GNpaGV
LPS_classA-MDP0000452189	588	593	USERPAT20	.	.	.	GnpaGV
LPS_classA-ppa026228m	513	518	USERPAT20	.	.	.	GckgGL
LPS_classA-Pavir-Ga01268-1-p	590	595	USERPAT20	.	.	.	GrgvGV
LPS_classA-Pavir-Ga01270-1-p	597	602	USERPAT20	.	.	.	GgavGV
LPS_classA-Sobic-006G134700-1-p	597	602	USERPAT20	.	.	.	GrgvGV
LPS_classA-Si012680m	596	601	USERPAT20	.	.	.	GrgvGV
LPS_classA-Si009616m	590	595	USERPAT20	.	.	.	GrgvGV
found 111 hits (75 seqs)
2A_classB-AT1G23210-1	65	70	USERPAT18	.	.	.	GSsaGV
2A_classB-AT1G23210-1	65	70	USERPAT20	.	.	.	GssaGV
2A_classB-Glyma-11G021100-1-p	431	436	USERPAT20	.	.	.	GcndGL
2A_classB-LOC_Os09g36060-1	79	84	USERPAT20	.	.	.	GgaaGV
2A_classB-LOC_Os08g29770-1	28	33	USERPAT20	.	.	.	GgggGL
2A_classB-LOC_Os06g14540-1	61	66	USERPAT20	.	.	.	GataGV
2A_classB-LOC_Os04g36610-1	275	280	USERPAT20	.	.	.	GandGV
2A_classB-LOC_Os02g03120-1	61	66	USERPAT18	.	.	.	GSadGV
2A_classB-LOC_Os02g03120-1	61	66	USERPAT20	.	.	.	GsadGV
2A_classB-Solyc03g083820-1-1	75	80	USERPAT20	.	.	.	GaekGV
2A_classB-GRMZM2G455642_P02	65	70	USERPAT20	.	.	.	GaeaGV
2A_classB-GRMZM2G455642_P02	69	74	USERPAT20	.	.	.	GvrtGV
2A_classB-GRMZM2G076049_P01	72	77	USERPAT20	.	.	.	GaaaGV
2A_classB-GRMZM2G048165_P01	91	96	USERPAT20	.	.	.	GaaaGV
2A_classB-GRMZM2G167669_P01	306	311	USERPAT20	.	.	.	GykrGL
2A_classB-GRMZM2G125436_P01	282	287	USERPAT18	.	.	.	GDndGV
2A_classB-GRMZM2G125436_P01	282	287	USERPAT20	.	.	.	GdndGV
2A_classB-GRMZM2G141911_P01	79	84	USERPAT18	.	.	.	GSaaGL
2A_classB-GRMZM2G141911_P01	79	84	USERPAT20	.	.	.	GsaaGL
2A_classB-GRMZM2G141911_P01	124	129	USERPAT20	.	.	.	GadaGV
2A_classB-GRMZM2G141911_P01	397	402	USERPAT20	.	.	.	GggaGV
1A_classB-tr-Q93WZ0-Q93WZ0_TOBAC	76	81	USERPAT20	.	.	.	GasaGV
1A_classB-tr-Q93WZ1-Q93WZ1_TOBAC	22	27	USERPAT18	.	.	.	GTaqGV
1A_classB-tr-Q93WZ1-Q93WZ1_TOBAC	22	27	USERPAT20	.	.	.	GtaqGV
1A_classB-sp-P22503-GUN_PHAVU	432	437	USERPAT20	.	.	.	GcnaGL
1A_classB-tr-Q40763-Q40763_POPAL	362	367	USERPAT18	.	.	.	GSngGV
1A_classB-tr-Q40763-Q40763_POPAL	362	367	USERPAT20	.	.	.	GsngGV
1A_classB-tr-Q9XIY8-Q9XIY8_POPAL	362	367	USERPAT18	.	.	.	GSngGV
1A_classB-tr-Q9XIY8-Q9XIY8_POPAL	362	367	USERPAT20	.	.	.	GsngGV
1A_classB-tr-Q6DMM3-Q6DMM3_9ROSI	59	64	USERPAT20	.	.	.	GlsdGL
1A_classB-tr-Q42875-Q42875_SOLLC	83	88	USERPAT20	.	.	.	GkamGV
1A_classB-sp-Q9CAC1-GUN8_ARATH	65	70	USERPAT18	.	.	.	GSsaGV
1A_classB-sp-Q9CAC1-GUN8_ARATH	65	70	USERPAT20	.	.	.	GssaGV
1A_classB-tr-Q9ZTL0-Q9ZTL0_FRAAN	72	77	USERPAT18	.	.	.	GStaGV
1A_classB-tr-Q9ZTL0-Q9ZTL0_FRAAN	72	77	USERPAT20	.	.	.	GstaGV
1A_classB-tr-Q41012-Q41012_PEA	60	65	USERPAT20	.	.	.	GlsdGL
1A_classB-tr-Q42872-Q42872_SOLLC	64	69	USERPAT20	.	.	.	GasaGV
LPS_classB-Aquca_007_00351-1	225	230	USERPAT20	.	.	.	GirpGV
LPS_classB-Aquca_009_00142-1	352	357	USERPAT20	.	.	.	GrvsGV
LPS_classB-Bostr-10273s0284-1-p	65	70	USERPAT18	.	.	.	GSsaGV
LPS_classB-Bostr-10273s0284-1-p	65	70	USERPAT20	.	.	.	GssaGV
LPS_classB-Carubv10010959m	65	70	USERPAT18	.	.	.	GSsaGV
LPS_classB-Carubv10010959m	65	70	USERPAT20	.	.	.	GssaGV
LPS_classB-orange1-1g047277m	60	65	USERPAT20	.	.	.	GfqiGV
LPS_classB-Eucgr-A02885-1	46	51	USERPAT20	.	.	.	GaqiGV
LPS_classB-Eucgr-D01810-1	434	439	USERPAT20	.	.	.	GcndGL
LPS_classB-mrna21252-1-v1-0-hybrid	64	69	USERPAT20	.	.	.	GlqiGV
LPS_classB-Gorai-001G048100-1	61	66	USERPAT20	.	.	.	GfeiGV
LPS_classB-MDP0000199273	75	80	USERPAT18	.	.	.	GSaaGV
LPS_classB-MDP0000199273	75	80	USERPAT20	.	.	.	GsaaGV
LPS_classB-MDP0000199273	493	498	USERPAT20	.	.	.	GftlGL
LPS_classB-MDP0000740981	40	45	USERPAT18	.	.	.	GQrsGV
LPS_classB-MDP0000740981	40	45	USERPAT20	.	.	.	GqrsGV
LPS_classB-cassava4-1_023270m	43	48	USERPAT18	.	.	.	GQrsGV
LPS_classB-cassava4-1_023270m	43	48	USERPAT20	.	.	.	GqrsGV
LPS_classB-cassava4-1_029045m	50	55	USERPAT20	.	.	.	GfqiGV
LPS_classB-Medtr8g104820-1	67	72	USERPAT20	.	.	.	GataGV
LPS_classB-ppa004644m	74	79	USERPAT18	.	.	.	GStaGV
LPS_classB-ppa004644m	74	79	USERPAT20	.	.	.	GstaGV
LPS_classB-Potri-001G083200-1	362	367	USERPAT18	.	.	.	GSngGV
LPS_classB-Potri-001G083200-1	362	367	USERPAT20	.	.	.	GsngGV
LPS_classB-Potri-019G069300-1	59	64	USERPAT20	.	.	.	GlsdGL
LPS_classB-Pavir-Fb01149-1-p	31	36	USERPAT20	.	.	.	GrlgGL
LPS_classB-Pavir-Fb01149-1-p	306	311	USERPAT20	.	.	.	GykrGL
LPS_classB-Pavir-J35890-1-p	86	91	USERPAT20	.	.	.	GaaaGV
LPS_classB-Phvul-002G318800-1	96	101	USERPAT20	.	.	.	GataGV
LPS_classB-Sobic-010G106100-1-p	127	132	USERPAT20	.	.	.	GadaGV
LPS_classB-Sobic-002G273500-1-p	89	94	USERPAT20	.	.	.	GaaaGV
LPS_classB-Si013572m	311	316	USERPAT20	.	.	.	GykrGL
LPS_classB-Si012639m	290	295	USERPAT18	.	.	.	GDndGV
LPS_classB-Si012639m	290	295	USERPAT20	.	.	.	GdndGV
LPS_classB-SapurV1A-0094s0310-1-p	362	367	USERPAT18	.	.	.	GSkgGV
LPS_classB-SapurV1A-0094s0310-1-p	362	367	USERPAT20	.	.	.	GskgGV
LPS_classB-SapurV1A-0098s0410-1-p	57	62	USERPAT18	.	.	.	GQrsGV
LPS_classB-SapurV1A-0098s0410-1-p	57	62	USERPAT20	.	.	.	GqrsGV
LPS_classB-PGSC0003DMP400015724	64	69	USERPAT20	.	.	.	GasaGV
LPS_classB-PGSC0003DMP400055022	73	78	USERPAT20	.	.	.	GkamGV
LPS_classB-GSVIVT01018617001	6	11	USERPAT20	.	.	.	GkmiGV
LPS_classB-Phvul-002G160200-1	432	437	USERPAT20	.	.	.	GcnaGL
LPS_classB-30147-m014206	65	70	USERPAT18	.	.	.	GSdiGV
LPS_classB-30147-m014206	65	70	USERPAT20	.	.	.	GsdiGV
LPS_classB-30147-m014207	65	70	USERPAT20	.	.	.	GyqiGV
LPS_classB-SapurV1A-0059s0410-1-p	362	367	USERPAT18	.	.	.	GSkgGV
LPS_classB-SapurV1A-0059s0410-1-p	362	367	USERPAT20	.	.	.	GskgGV
LPS_classB-SapurV1A-2662s0020-1-p	59	64	USERPAT20	.	.	.	GfqiGV
LPS_classB-Potri-015G127900-1	63	68	USERPAT20	.	.	.	GfqiGV
LPS_classB-Si016976m	68	73	USERPAT20	.	.	.	GaaaGV
LPS_classB-Si006281m	69	74	USERPAT20	.	.	.	GaeaGV
LPS_classB-GSVIVT01019420001	5	10	USERPAT19	.	.	.	GmVWGL
LPS_classB-GSVIVT01019420001	5	10	USERPAT20	.	.	.	GmvwGL
LPS_classB-Migut-L00414-1-p	74	79	USERPAT20	.	.	.	GasaGV
LPS_classB-Migut-O00849-1-p	63	68	USERPAT18	.	.	.	GQmaGV
LPS_classB-Migut-O00849-1-p	63	68	USERPAT20	.	.	.	GqmaGV
LPS_classB-Migut-C01389-1-p	69	74	USERPAT18	.	.	.	GQmaGV
LPS_classB-Migut-C01389-1-p	69	74	USERPAT20	.	.	.	GqmaGV
LPS_classB-Medtr5g010000-1	17	22	USERPAT18	.	.	.	GSwnGL
LPS_classB-Medtr5g010000-1	17	22	USERPAT20	.	.	.	GswnGL
LPS_classB-Gorai-002G175700-1	71	76	USERPAT18	.	.	.	GStaGV
LPS_classB-Gorai-002G175700-1	71	76	USERPAT20	.	.	.	GstaGV
LPS_classB-Carubv10020190m	65	70	USERPAT18	.	.	.	GSsaGV
LPS_classB-Carubv10020190m	65	70	USERPAT20	.	.	.	GssaGV
LPS_classB-Cagra-0605s0087-1-p	65	70	USERPAT18	.	.	.	GSsaGV
LPS_classB-Cagra-0605s0087-1-p	65	70	USERPAT20	.	.	.	GssaGV
LPS_classB-Thhalv10018439m	72	77	USERPAT18	.	.	.	GSsaGV
LPS_classB-Thhalv10018439m	72	77	USERPAT20	.	.	.	GssaGV
LPS_classB-Thhalv10007462m	70	75	USERPAT18	.	.	.	GSsaGV
LPS_classB-Thhalv10007462m	70	75	USERPAT20	.	.	.	GssaGV
LPS_classB-Lus10027205	55	60	USERPAT20	.	.	.	GfeiGV
LPS_classB-Ciclev10004817m	60	65	USERPAT20	.	.	.	GfqiGV
LPS_classB-Brara-G02993-1-p	72	77	USERPAT18	.	.	.	GSsaGV
LPS_classB-Brara-G02993-1-p	72	77	USERPAT20	.	.	.	GssaGV
