# Supplementary material for: Origin, evolution, and divergence of plant class C GH9 endoglucanases
Source: BMC Evol Biol. 2018 May 30;18:79. doi: 10.1186/s12862-018-1185-2 (PMC5977491; doi:10.1186/s12862-018-1185-2)
Supplement: Supplementary file 14 — Text S11. Distribution of TM and SP in land plants (DAS-TMfilter). (TXT 36 kb) [file 12862_2018_1185_MOESM14_ESM.txt]

Calculating prediction for the following proteins
with reference library 32:

>2A_classC%7CAT1G48930.1
>2A_classC%7CAT4G11050.1
>2A_classC%7CAT1G64390.1
>2A_classC%7CGlyma.05G216400.1.p
>2A_classC%7CLOC_Os05g12150.1
>2A_classC%7CLOC_Os04g57860.1
>2A_classC%7CLOC_Os01g12030.1
>2A_classC%7CSolyc12g055970.1.1
>2A_classC%7CSolyc02g014220.2.1
>2A_classC%7CGRMZM2G343144_P02
>2A_classC%7CGRMZM2G143747_P01
>2A_classC%7CGRMZM2G453565_P01
>1A_classC%7Ctr%7CQ93WY9%7CQ93WY9_TOBAC Endoglucanase OS%3DNicotiana tabacum GN%3DCel8 PE%3D2 SV%3D1
>1A_classC%7Ctr%7CQ9ZSP9%7CQ9ZSP9_SOLLC Endoglucanase OS%3DSolanum lycopersicum GN%3DCel8 PE%3D2 SV%3D1
>1A_classC%7Ctr%7CQ8LJP6%7CQ8LJP6_GOSHI Endoglucanase OS%3DGossypium hirsutum GN%3DCel1 PE%3D2 SV%3D2
>1A_classC%7Csp%7CQ5NAT0%7CGUN2_ORYSJ Endoglucanase 2 OS%3DOryza sativa subsp. japonica GN%3DGLU5 PE%3D1 SV%3D1
>LPS_classC%7CAquca_013_00114.1
>LPS_classC%7CAquca_002_01464.1
>LPS_classC%7CAquca_037_00141.1
>LPS_classC%7C489943
>LPS_classC%7C474038
>LPS_classC%7CBradi2g32270.1.p
>LPS_classC%7CBradi5g26010.1.p
>LPS_classC%7CBrara.C02656.1.p
>LPS_classC%7CBrara.E01714.1.p
>LPS_classC%7CBrara.I01325.1.p
>LPS_classC%7CBostr.25463s0223.1.p
>LPS_classC%7CBostr.26675s0278.1.p
>LPS_classC%7CBostr.29223s0050.1.p
>LPS_classC%7CCiclev10033912m
>LPS_classC%7CCiclev10019301m
>LPS_classC%7CCagra.1255s0001.1.p
>LPS_classC%7Cevm.TU.contig_27379.2
>LPS_classC%7CCarubv10012624m
>LPS_classC%7CCarubv10019981m
>LPS_classC%7CCarubv10003874m
>LPS_classC%7CCucsa.128330.1
>LPS_classC%7CCucsa.107370.1
>LPS_classC%7CCucsa.303850.1
>LPS_classC%7Corange1.1g043219m
>LPS_classC%7Corange1.1g006835m
>LPS_classC%7CEucgr.J00862.1
>LPS_classC%7CEucgr.D01733.1
>LPS_classC%7CEucgr.E00858.1
>LPS_classC%7CThhalv10023353m
>LPS_classC%7CThhalv10011318m
>LPS_classC%7CThhalv10028514m
>LPS_classC%7Cmrna32087.1-v1.0-hybrid
>LPS_classC%7Cmrna11058.1-v1.0-hybrid
>LPS_classC%7CGorai.004G133700.1

... Done.

*** List of predicted non-TM-protein codes ***

>2A_classC%7CSolyc12g055970.1.1
>1A_classC%7Ctr%7CQ93WY9%7CQ93WY9_TOBAC Endoglucanase OS%3DNicotiana tabacum GN%3DCel8 PE%3D2 SV%3D1
>1A_classC%7Ctr%7CQ8LJP6%7CQ8LJP6_GOSHI Endoglucanase OS%3DGossypium hirsutum GN%3DCel1 PE%3D2 SV%3D2
>LPS_classC%7CBrara.C02656.1.p
>LPS_classC%7CBrara.I01325.1.p
>LPS_classC%7CCiclev10033912m
>LPS_classC%7CCiclev10019301m
>LPS_classC%7CCucsa.107370.1
>LPS_classC%7CCucsa.303850.1
>LPS_classC%7Corange1.1g006835m
>LPS_classC%7CEucgr.E00858.1
>LPS_classC%7CThhalv10023353m
>LPS_classC%7CGorai.004G133700.1

*** List of predicted TM-protein codes ***

>2A_classC%7CAT1G48930.1
>2A_classC%7CAT4G11050.1
>2A_classC%7CAT1G64390.1
>2A_classC%7CGlyma.05G216400.1.p
>2A_classC%7CLOC_Os05g12150.1
>2A_classC%7CLOC_Os04g57860.1
>2A_classC%7CLOC_Os01g12030.1
>2A_classC%7CSolyc02g014220.2.1
>2A_classC%7CGRMZM2G343144_P02
>2A_classC%7CGRMZM2G143747_P01
>2A_classC%7CGRMZM2G453565_P01
>1A_classC%7Ctr%7CQ9ZSP9%7CQ9ZSP9_SOLLC Endoglucanase OS%3DSolanum lycopersicum GN%3DCel8 PE%3D2 SV%3D1
>1A_classC%7Csp%7CQ5NAT0%7CGUN2_ORYSJ Endoglucanase 2 OS%3DOryza sativa subsp. japonica GN%3DGLU5 PE%3D1 SV%3D1
>LPS_classC%7CAquca_013_00114.1
>LPS_classC%7CAquca_002_01464.1
>LPS_classC%7CAquca_037_00141.1
>LPS_classC%7C489943
>LPS_classC%7C474038
>LPS_classC%7CBradi2g32270.1.p
>LPS_classC%7CBradi5g26010.1.p
>LPS_classC%7CBrara.E01714.1.p
>LPS_classC%7CBostr.25463s0223.1.p
>LPS_classC%7CBostr.26675s0278.1.p
>LPS_classC%7CBostr.29223s0050.1.p
>LPS_classC%7CCagra.1255s0001.1.p
>LPS_classC%7Cevm.TU.contig_27379.2
>LPS_classC%7CCarubv10012624m
>LPS_classC%7CCarubv10019981m
>LPS_classC%7CCarubv10003874m
>LPS_classC%7CCucsa.128330.1
>LPS_classC%7Corange1.1g043219m
>LPS_classC%7CEucgr.J00862.1
>LPS_classC%7CEucgr.D01733.1
>LPS_classC%7CThhalv10011318m
>LPS_classC%7CThhalv10028514m
>LPS_classC%7Cmrna32087.1-v1.0-hybrid
>LPS_classC%7Cmrna11058.1-v1.0-hybrid

=== Result of the prediction ===

>2A_classC%7CAT1G48930.1
# TMH:  4 Q: trusted
@   15   4.618 core:    9 ..   23 7.525e-05 !!! Warning! Potential signal peptide.
@   94   2.602 core:   93 ..   95 9.261e-02
@  356   2.664 core:  354 ..  358 7.451e-02
@  489   2.590 core:  488 ..  490 9.665e-02

<-------- end of list -------->


>2A_classC%7CAT4G11050.1
# TMH:  1 Q:  0.93
@   13   5.002 core:    7 ..   21 1.937e-05 !!! Warning! Potential signal peptide.

<-------- end of list -------->


>2A_classC%7CAT1G64390.1
# TMH:  1 Q:  0.88
@   13   4.722 core:    7 ..   20 5.168e-05 !!! Warning! Potential signal peptide.

<-------- end of list -------->


>2A_classC%7CGlyma.05G216400.1.p
# TMH:  1 Q:  0.89
@   13   4.512 core:    8 ..   20 1.091e-04 !!! Warning! Potential signal peptide.

<-------- end of list -------->


>2A_classC%7CLOC_Os05g12150.1
# TMH:  2 Q: trusted
@   18   3.593 core:   12 ..   25 2.819e-03 !!! Warning! Potential signal peptide.
@  360   3.054 core:  357 ..  364 1.888e-02

<-------- end of list -------->


>2A_classC%7CLOC_Os04g57860.1
# TMH:  2 Q: trusted
@   22   4.362 core:   13 ..   31 1.852e-04
@  366   2.545 core:  366 ..  367 1.127e-01

<-------- end of list -------->


>2A_classC%7CLOC_Os01g12030.1
# TMH:  2 Q: trusted
@   19   3.285 core:   14 ..   25 8.490e-03 !!! Warning! Potential signal peptide.
@  369   2.913 core:  366 ..  371 3.155e-02

<-------- end of list -------->


>2A_classC%7CSolyc12g055970.1.1
# TMH:  0 Q: trusted !!! Warning! Non-TM protein!

<-------- end of list -------->


>2A_classC%7CSolyc02g014220.2.1
# TMH:  1 Q:  0.91
@   14   4.329 core:    9 ..   21 2.103e-04 !!! Warning! Potential signal peptide.

<-------- end of list -------->


>2A_classC%7CGRMZM2G343144_P02
# TMH:  3 Q: trusted
@   22   4.286 core:   15 ..   29 2.435e-04
@  104   2.561 core:  103 ..  105 1.073e-01
@  366   3.024 core:  363 ..  370 2.094e-02

<-------- end of list -------->


>2A_classC%7CGRMZM2G143747_P01
# TMH:  3 Q: trusted
@   13   3.988 core:    7 ..   18 6.923e-04 !!! Warning! Potential signal peptide.
@  354   2.890 core:  351 ..  357 3.331e-02
@  492   2.528 core:  491 ..  492 1.196e-01

<-------- end of list -------->


>2A_classC%7CGRMZM2G453565_P01
# TMH:  2 Q: trusted
@   14   3.786 core:    9 ..   22 1.459e-03 !!! Warning! Potential signal peptide.
@  364   2.986 core:  361 ..  368 2.462e-02

<-------- end of list -------->


>1A_classC%7Ctr%7CQ93WY9%7CQ93WY9_TOBAC Endoglucanase OS%3DNicotiana tabacum GN%3DCel8 PE%3D2 SV%3D1
# TMH:  1 Q:  0.85 !!! Warning! Non-TM protein!
@   17   4.119 core:   10 ..   25 4.361e-04 !!! Warning! Potential signal peptide.

<-------- end of list -------->


>1A_classC%7Ctr%7CQ9ZSP9%7CQ9ZSP9_SOLLC Endoglucanase OS%3DSolanum lycopersicum GN%3DCel8 PE%3D2 SV%3D1
# TMH:  2 Q: trusted
@   13   5.701 core:    6 ..   21 1.641e-06 !!! Warning! Potential signal peptide.
@   89   2.691 core:   87 ..   91 6.748e-02

<-------- end of list -------->


>1A_classC%7Ctr%7CQ8LJP6%7CQ8LJP6_GOSHI Endoglucanase OS%3DGossypium hirsutum GN%3DCel1 PE%3D2 SV%3D2
# TMH:  1 Q:  0.71 !!! Warning! Non-TM protein!
@   15   3.815 core:   11 ..   21 1.269e-03 !!! Warning! Potential signal peptide.

<-------- end of list -------->


>1A_classC%7Csp%7CQ5NAT0%7CGUN2_ORYSJ Endoglucanase 2 OS%3DOryza sativa subsp. japonica GN%3DGLU5 PE%3D1 SV%3D1
# TMH:  2 Q: trusted
@   21   4.612 core:   13 ..   29 7.843e-05
@  367   2.929 core:  363 ..  370 2.989e-02

<-------- end of list -------->


>LPS_classC%7CAquca_013_00114.1
# TMH:  2 Q: trusted
@   13   3.530 core:    7 ..   16 3.503e-03 !!! Warning! Potential signal peptide.
@  221   2.802 core:  214 ..  223 4.572e-02

<-------- end of list -------->


>LPS_classC%7CAquca_002_01464.1
# TMH:  2 Q: trusted
@   13   3.932 core:    7 ..   17 8.246e-04 !!! Warning! Potential signal peptide.
@  351   2.650 core:  350 ..  353 7.586e-02

<-------- end of list -------->


>LPS_classC%7CAquca_037_00141.1
# TMH:  2 Q: trusted
@   16   3.620 core:   11 ..   21 2.578e-03 !!! Warning! Potential signal peptide.
@  352   2.691 core:  351 ..  355 6.855e-02

<-------- end of list -------->


>LPS_classC%7C489943
# TMH:  1 Q:  0.94
@   13   5.268 core:    7 ..   21 7.600e-06 !!! Warning! Potential signal peptide.

<-------- end of list -------->


>LPS_classC%7C474038
# TMH:  6 Q: trusted
@   15   4.846 core:    9 ..   23 6.833e-05 !!! Warning! Potential signal peptide.
@   94   2.649 core:   92 ..   96 1.593e-01
@  356   2.734 core:  354 ..  358 1.179e-01
@  489   2.507 core:  489 ..  489 2.626e-01
@  652   4.665 core:  645 ..  659 1.297e-04
@  997   2.692 core:  994 ..  998 1.370e-01

<-------- end of list -------->


>LPS_classC%7CBradi2g32270.1.p
# TMH:  3 Q: trusted
@   16   3.815 core:   11 ..   22 1.290e-03 !!! Warning! Potential signal peptide.
@  355   2.869 core:  353 ..  358 3.636e-02
@  490   2.510 core:  490 ..  490 1.287e-01

<-------- end of list -------->


>LPS_classC%7CBradi5g26010.1.p
# TMH:  2 Q: trusted
@   17   3.831 core:   11 ..   23 1.188e-03 !!! Warning! Potential signal peptide.
@  362   3.027 core:  359 ..  366 2.030e-02

<-------- end of list -------->


>LPS_classC%7CBrara.C02656.1.p
# TMH:  1 Q:  0.80 !!! Warning! Non-TM protein!
@   13   3.943 core:    8 ..   19 8.173e-04 !!! Warning! Potential signal peptide.

<-------- end of list -------->


>LPS_classC%7CBrara.E01714.1.p
# TMH:  3 Q: trusted
@   15   4.640 core:    8 ..   23 6.951e-05 !!! Warning! Potential signal peptide.
@   94   2.610 core:   92 ..   95 8.987e-02
@  356   2.977 core:  353 ..  359 2.460e-02

<-------- end of list -------->


>LPS_classC%7CBrara.I01325.1.p
# TMH:  1 Q:  0.84 !!! Warning! Non-TM protein!
@   13   4.235 core:    8 ..   19 2.876e-04 !!! Warning! Potential signal peptide.

<-------- end of list -------->


>LPS_classC%7CBostr.25463s0223.1.p
# TMH:  1 Q:  0.91
@   13   4.768 core:    7 ..   20 4.411e-05 !!! Warning! Potential signal peptide.

<-------- end of list -------->


>LPS_classC%7CBostr.26675s0278.1.p
# TMH:  3 Q: trusted
@   15   4.847 core:    8 ..   23 3.357e-05 !!! Warning! Potential signal peptide.
@   94   2.664 core:   92 ..   96 7.427e-02
@  356   2.875 core:  353 ..  358 3.532e-02

<-------- end of list -------->


>LPS_classC%7CBostr.29223s0050.1.p
# TMH:  1 Q:  0.89
@   13   4.988 core:    7 ..   20 2.019e-05 !!! Warning! Potential signal peptide.

<-------- end of list -------->


>LPS_classC%7CCiclev10033912m
# TMH:  1 Q:  0.28 !!! Warning! Non-TM protein!
@  421   2.529 core:  421 ..  421 1.264e-01

<-------- end of list -------->


>LPS_classC%7CCiclev10019301m
# TMH:  1 Q:  0.79 !!! Warning! Non-TM protein!
@   13   3.757 core:    8 ..   18 1.576e-03 !!! Warning! Potential signal peptide.

<-------- end of list -------->


>LPS_classC%7CCagra.1255s0001.1.p
# TMH:  1 Q:  0.89
@   13   4.630 core:    8 ..   20 7.136e-05 !!! Warning! Potential signal peptide.

<-------- end of list -------->


>LPS_classC%7Cevm.TU.contig_27379.2
# TMH:  1 Q:  0.85
@   13   4.282 core:    8 ..   20 2.444e-04 !!! Warning! Potential signal peptide.

<-------- end of list -------->


>LPS_classC%7CCarubv10012624m
# TMH:  3 Q: trusted
@   15   4.679 core:    9 ..   23 6.066e-05 !!! Warning! Potential signal peptide.
@   94   2.580 core:   93 ..   95 9.984e-02
@  356   2.627 core:  355 ..  357 8.479e-02

<-------- end of list -------->


>LPS_classC%7CCarubv10019981m
# TMH:  1 Q:  0.88
@   13   4.690 core:    7 ..   20 5.769e-05 !!! Warning! Potential signal peptide.

<-------- end of list -------->


>LPS_classC%7CCarubv10003874m
# TMH:  1 Q:  0.97
@   13   5.808 core:    6 ..   22 1.129e-06 !!! Warning! Potential signal peptide.

<-------- end of list -------->


>LPS_classC%7CCucsa.128330.1
# TMH:  2 Q: trusted
@   13   4.047 core:    7 ..   17 5.358e-04 !!! Warning! Potential signal peptide.
@   90   2.844 core:   88 ..   94 3.750e-02

<-------- end of list -------->


>LPS_classC%7CCucsa.107370.1
# TMH:  1 Q:  0.81 !!! Warning! Non-TM protein!
@   13   3.916 core:    8 ..   19 8.870e-04 !!! Warning! Potential signal peptide.

<-------- end of list -------->


>LPS_classC%7CCucsa.303850.1
# TMH:  1 Q:  0.70 !!! Warning! Non-TM protein!
@   13   3.618 core:    9 ..   19 2.557e-03 !!! Warning! Potential signal peptide.

<-------- end of list -------->


>LPS_classC%7Corange1.1g043219m
# TMH:  2 Q: trusted
@   13   3.289 core:    8 ..   15 7.742e-03 !!! Warning! Potential signal peptide.
@  351   2.610 core:  350 ..  353 8.494e-02

<-------- end of list -------->


>LPS_classC%7Corange1.1g006835m
# TMH:  1 Q:  0.78 !!! Warning! Non-TM protein!
@   13   3.753 core:    8 ..   18 1.599e-03 !!! Warning! Potential signal peptide.

<-------- end of list -------->


>LPS_classC%7CEucgr.J00862.1
# TMH:  2 Q: trusted
@   75   2.506 core:   75 ..   75 1.191e-01
@  336   2.679 core:  334 ..  338 6.473e-02

<-------- end of list -------->


>LPS_classC%7CEucgr.D01733.1
# TMH:  2 Q: trusted
@   17   5.469 core:    9 ..   26 3.703e-06 !!! Warning! Potential signal peptide.
@  356   2.610 core:  355 ..  357 8.902e-02

<-------- end of list -------->


>LPS_classC%7CEucgr.E00858.1
# TMH:  1 Q:  0.74 !!! Warning! Non-TM protein!
@   13   3.917 core:    9 ..   20 8.794e-04 !!! Warning! Potential signal peptide.

<-------- end of list -------->


>LPS_classC%7CThhalv10023353m
# TMH:  1 Q:  0.74 !!! Warning! Non-TM protein!
@   13   4.015 core:    8 ..   19 6.245e-04 !!! Warning! Potential signal peptide.

<-------- end of list -------->


>LPS_classC%7CThhalv10011318m
# TMH:  3 Q: trusted
@   15   4.756 core:    8 ..   23 4.629e-05 !!! Warning! Potential signal peptide.
@   94   2.653 core:   92 ..   96 7.725e-02
@  356   2.996 core:  353 ..  359 2.305e-02

<-------- end of list -------->


>LPS_classC%7CThhalv10028514m
# TMH:  1 Q:  0.96
@   13   5.084 core:    7 ..   21 1.454e-05 !!! Warning! Potential signal peptide.

<-------- end of list -------->


>LPS_classC%7Cmrna32087.1-v1.0-hybrid
# TMH:  2 Q: trusted
@   51   3.389 core:   46 ..   62 6.653e-03
@  119   4.913 core:  111 ..  127 3.067e-05

<-------- end of list -------->


>LPS_classC%7Cmrna11058.1-v1.0-hybrid
# TMH:  4 Q: trusted
@   17   4.960 core:    9 ..   24 2.242e-05 !!! Warning! Potential signal peptide.
@   97   2.515 core:   96 ..   97 1.252e-01
@  358   2.875 core:  355 ..  361 3.522e-02
@  431   2.812 core:  428 ..  434 4.404e-02

<-------- end of list -------->


>LPS_classC%7CGorai.004G133700.1
# TMH:  1 Q:  0.73 !!! Warning! Non-TM protein!
@   17   3.907 core:   12 ..   24 9.288e-04 !!! Warning! Potential signal peptide.

<-------- end of list -------->


Calculating prediction for the following proteins
with reference library 32:

>2A_classB-AT1G23210-1  
>2A_classB-Glyma-11G021100-1-p  
>2A_classB-LOC_Os09g36060-1  
>2A_classB-LOC_Os08g29770-1  
>2A_classB-LOC_Os06g14540-1  
>2A_classB-LOC_Os04g36610-1  
>2A_classB-LOC_Os02g03120-1  
>2A_classB-Solyc03g083820-1-1 
>2A_classB-GRMZM2G455642_P02 
>2A_classB-GRMZM2G076049_P01  
>2A_classB-GRMZM2G048165_P01  
>2A_classB-GRMZM2G167669_P01  
>2A_classB-GRMZM2G125436_P01  
>2A_classB-GRMZM2G141911_P01  
>1A_classB-tr-Q93WZ0-Q93WZ0_TOBAC 
>1A_classB-tr-Q93WZ1-Q93WZ1_TOBAC  
>1A_classB-sp-P22503-GUN_PHAVU  
>1A_classB-tr-Q40763-Q40763_POPAL 
>1A_classB-tr-Q9XIY8-Q9XIY8_POPAL  
>1A_classB-tr-Q42875-Q42875_SOLLC  
>1A_classB-sp-Q9CAC1-GUN8_ARATH  
>1A_classB-tr-Q9ZTL0-Q9ZTL0_FRAAN  
>1A_classB-tr-Q41012-Q41012_PEA  
>1A_classB-tr-Q42872-Q42872_SOLLC  
>LPS_classB%7CAquca_007_00351-1  
>LPS_classB%7CAquca_009_00142-1  
>LPS_classB%7CBostr-10273s0284-1-p 
>LPS_classB%7CCarubv10010959m  
>LPS_classB%7Corange1-1g047277m  
>LPS_classB%7CEucgr-A02885-1  
>LPS_classB%7CEucgr-D01810-1  
>LPS_classB%7Cmrna21252-1-v1-0-hybrid  
>LPS_classB%7CGorai-001G048100-1  
>LPS_classB%7CMDP0000199273  
>LPS_classB%7CMDP0000740981  
>LPS_classB%7Ccassava4-1_023270m  
>LPS_classB%7Ccassava4-1_029045m  
>LPS_classB%7CMedtr8g104820-1  
>LPS_classB%7Cppa004644m  
>LPS_classB%7CPotri-001G083200-1  
>LPS_classB%7CPotri-019G069300-1  
>LPS_classB%7CPavir-Fb01149-1-p  
>LPS_classB%7CPavir-J35890-1-p  
>LPS_classB%7CPhvul-002G318800-1  
>LPS_classB%7CSobic-010G106100-1-p  
>LPS_classB%7CSobic-002G273500-1-p  
>LPS_classB%7CSi013572m 
>LPS_classB%7CSi012639m  
>LPS_classB%7CSapurV1A-0094s0310-1-p  
>LPS_classB%7CSapurV1A-0098s0410-1-p  

... Done.

*** List of predicted non-TM-protein codes ***

>LPS_classB%7CAquca_009_00142-1  
>LPS_classB%7CEucgr-A02885-1  
>LPS_classB%7CMDP0000740981  
>LPS_classB%7Ccassava4-1_029045m  

*** List of predicted TM-protein codes ***

>2A_classB-AT1G23210-1  
>2A_classB-Glyma-11G021100-1-p  
>2A_classB-LOC_Os09g36060-1  
>2A_classB-LOC_Os08g29770-1  
>2A_classB-LOC_Os06g14540-1  
>2A_classB-LOC_Os04g36610-1  
>2A_classB-LOC_Os02g03120-1  
>2A_classB-Solyc03g083820-1-1 
>2A_classB-GRMZM2G455642_P02 
>2A_classB-GRMZM2G076049_P01  
>2A_classB-GRMZM2G048165_P01  
>2A_classB-GRMZM2G167669_P01  
>2A_classB-GRMZM2G125436_P01  
>2A_classB-GRMZM2G141911_P01  
>1A_classB-tr-Q93WZ0-Q93WZ0_TOBAC 
>1A_classB-tr-Q93WZ1-Q93WZ1_TOBAC  
>1A_classB-sp-P22503-GUN_PHAVU  
>1A_classB-tr-Q40763-Q40763_POPAL 
>1A_classB-tr-Q9XIY8-Q9XIY8_POPAL  
>1A_classB-tr-Q42875-Q42875_SOLLC  
>1A_classB-sp-Q9CAC1-GUN8_ARATH  
>1A_classB-tr-Q9ZTL0-Q9ZTL0_FRAAN  
>1A_classB-tr-Q41012-Q41012_PEA  
>1A_classB-tr-Q42872-Q42872_SOLLC  
>LPS_classB%7CAquca_007_00351-1  
>LPS_classB%7CBostr-10273s0284-1-p 
>LPS_classB%7CCarubv10010959m  
>LPS_classB%7Corange1-1g047277m  
>LPS_classB%7CEucgr-D01810-1  
>LPS_classB%7Cmrna21252-1-v1-0-hybrid  
>LPS_classB%7CGorai-001G048100-1  
>LPS_classB%7CMDP0000199273  
>LPS_classB%7Ccassava4-1_023270m  
>LPS_classB%7CMedtr8g104820-1  
>LPS_classB%7Cppa004644m  
>LPS_classB%7CPotri-001G083200-1  
>LPS_classB%7CPotri-019G069300-1  
>LPS_classB%7CPavir-Fb01149-1-p  
>LPS_classB%7CPavir-J35890-1-p  
>LPS_classB%7CPhvul-002G318800-1  
>LPS_classB%7CSobic-010G106100-1-p  
>LPS_classB%7CSobic-002G273500-1-p  
>LPS_classB%7CSi013572m 
>LPS_classB%7CSi012639m  
>LPS_classB%7CSapurV1A-0094s0310-1-p  
>LPS_classB%7CSapurV1A-0098s0410-1-p  

=== Result of the prediction ===

>2A_classB-AT1G23210-1  
# TMH:  2 Q: trusted
@   14   3.281 core:   10 ..   19 6.577e-03 !!! Warning! Potential signal peptide.
@  348   2.780 core:  346 ..  351 3.852e-02

<-------- end of list -------->


>2A_classB-Glyma-11G021100-1-p  
# TMH:  2 Q: trusted
@   13   3.206 core:    9 ..   16 8.955e-03 !!! Warning! Potential signal peptide.
@  353   2.656 core:  351 ..  355 6.238e-02

<-------- end of list -------->


>2A_classB-LOC_Os09g36060-1  
# TMH:  4 Q: trusted
@   25   4.415 core:   17 ..   32 1.266e-04
@  109   2.541 core:  108 ..  110 9.416e-02
@  365   3.023 core:  362 ..  369 1.721e-02
@  498   2.918 core:  494 ..  501 2.494e-02

<-------- end of list -------->


>2A_classB-LOC_Os08g29770-1  
# TMH:  3 Q: trusted
@   13   3.825 core:    9 ..   19 1.019e-03 !!! Warning! Potential signal peptide.
@  107   2.538 core:  106 ..  107 9.555e-02
@  354   2.683 core:  352 ..  356 5.735e-02

<-------- end of list -------->


>2A_classB-LOC_Os06g14540-1  
# TMH:  3 Q: trusted
@   13   3.867 core:    7 ..   17 8.458e-04 !!! Warning! Potential signal peptide.
@  346   2.993 core:  342 ..  349 1.850e-02
@  479   2.732 core:  477 ..  481 4.647e-02

<-------- end of list -------->


>2A_classB-LOC_Os04g36610-1  
# TMH:  3 Q: trusted
@   20   4.137 core:   12 ..   30 3.279e-04
@  194   2.537 core:  193 ..  195 9.298e-02
@  356   2.803 core:  354 ..  359 3.639e-02

<-------- end of list -------->


>2A_classB-LOC_Os02g03120-1  
# TMH:  4 Q: trusted
@   13   3.335 core:    8 ..   15 5.597e-03 !!! Warning! Potential signal peptide.
@   89   2.654 core:   87 ..   92 6.196e-02
@  358   2.928 core:  355 ..  361 2.357e-02
@  491   2.655 core:  490 ..  492 6.168e-02

<-------- end of list -------->


>2A_classB-Solyc03g083820-1-1 
# TMH:  1 Q:  0.86
@   22   3.949 core:   12 ..   30 6.340e-04

<-------- end of list -------->


>2A_classB-GRMZM2G455642_P02 
# TMH:  2 Q: trusted
@   16   3.550 core:   12 ..   23 2.630e-03 !!! Warning! Potential signal peptide.
@  354   3.345 core:  349 ..  358 5.420e-03

<-------- end of list -------->


>2A_classB-GRMZM2G076049_P01  
# TMH:  2 Q: trusted
@   21   3.656 core:   15 ..   28 1.812e-03
@  357   2.742 core:  355 ..  359 4.562e-02

<-------- end of list -------->


>2A_classB-GRMZM2G048165_P01  
# TMH:  4 Q: trusted
@   26   3.827 core:   20 ..   35 1.079e-03
@  121   2.549 core:  120 ..  122 9.776e-02
@  401   3.139 core:  397 ..  405 1.222e-02
@  534   2.944 core:  530 ..  536 2.435e-02

<-------- end of list -------->


>2A_classB-GRMZM2G167669_P01  
# TMH:  3 Q: trusted
@   13   3.198 core:    9 ..   16 9.234e-03 !!! Warning! Potential signal peptide.
@  105   2.519 core:  105 ..  105 1.011e-01
@  353   3.152 core:  349 ..  362 1.086e-02

<-------- end of list -------->


>2A_classB-GRMZM2G125436_P01  
# TMH:  1 Q:  0.89
@   27   4.252 core:   20 ..   34 2.219e-04

<-------- end of list -------->


>2A_classB-GRMZM2G141911_P01  
# TMH:  3 Q: trusted
@   26   3.316 core:   21 ..   32 6.233e-03
@  108   2.846 core:  105 ..  111 3.271e-02
@  382   2.865 core:  379 ..  384 3.053e-02

<-------- end of list -------->


>1A_classB-tr-Q93WZ0-Q93WZ0_TOBAC 
# TMH:  3 Q: trusted
@   21   3.679 core:   15 ..   26 1.655e-03
@  105   2.674 core:  102 ..  107 5.740e-02
@  359   3.030 core:  356 ..  363 1.633e-02

<-------- end of list -------->


>1A_classB-tr-Q93WZ1-Q93WZ1_TOBAC  
# TMH:  2 Q: trusted
@   13   3.891 core:    9 ..   21 7.648e-04 !!! Warning! Potential signal peptide.
@  186   2.507 core:  186 ..  186 1.009e-01

<-------- end of list -------->


>1A_classB-sp-P22503-GUN_PHAVU  
# TMH:  2 Q: trusted
@   13   2.806 core:   11 ..   14 3.575e-02 !!! Warning! Potential signal peptide.
@  354   2.632 core:  352 ..  356 6.603e-02

<-------- end of list -------->


>1A_classB-tr-Q40763-Q40763_POPAL 
# TMH:  3 Q: trusted
@   16   3.909 core:   10 ..   24 7.239e-04 !!! Warning! Potential signal peptide.
@   99   3.070 core:   95 ..  103 1.400e-02
@  353   2.963 core:  350 ..  356 2.046e-02

<-------- end of list -------->


>1A_classB-tr-Q9XIY8-Q9XIY8_POPAL  
# TMH:  5 Q: trusted
@   14   3.412 core:   10 ..   19 8.490e-03 !!! Warning! Potential signal peptide.
@   99   2.894 core:   95 ..  101 5.285e-02
@  353   2.883 core:  350 ..  356 5.498e-02
@  529   4.368 core:  523 ..  536 2.911e-04
@  858   2.640 core:  856 ..  860 1.294e-01

<-------- end of list -------->


>1A_classB-tr-Q42875-Q42875_SOLLC  
# TMH:  3 Q: trusted
@   20   5.759 core:   11 ..   30 1.091e-06
@  367   2.920 core:  364 ..  371 2.451e-02
@  498   2.531 core:  498 ..  498 9.661e-02

<-------- end of list -------->


>1A_classB-sp-Q9CAC1-GUN8_ARATH  
# TMH:  3 Q: trusted
@   13   5.080 core:    7 ..   20 1.155e-05 !!! Warning! Potential signal peptide.
@  348   3.135 core:  345 ..  352 1.110e-02
@  480   2.645 core:  479 ..  481 6.247e-02

<-------- end of list -------->


>1A_classB-tr-Q9ZTL0-Q9ZTL0_FRAAN  
# TMH:  3 Q: trusted
@   23   4.000 core:   16 ..   28 5.272e-04
@  102   2.917 core:   99 ..  106 2.414e-02
@  355   2.985 core:  352 ..  358 1.899e-02

<-------- end of list -------->


>1A_classB-tr-Q41012-Q41012_PEA  
# TMH:  2 Q: trusted
@   13   5.047 core:    6 ..   18 1.286e-05 !!! Warning! Potential signal peptide.
@  343   2.834 core:  340 ..  346 3.173e-02

<-------- end of list -------->


>1A_classB-tr-Q42872-Q42872_SOLLC  
# TMH:  5 Q: trusted
@   13   3.922 core:    8 ..   18 6.865e-04 !!! Warning! Potential signal peptide.
@   93   2.733 core:   90 ..   95 4.555e-02
@  182   2.630 core:  180 ..  184 6.544e-02
@  347   3.002 core:  344 ..  351 1.764e-02
@  477   2.602 core:  477 ..  478 7.211e-02

<-------- end of list -------->


>LPS_classB%7CAquca_007_00351-1  
# TMH:  3 Q: trusted
@   15   5.025 core:    8 ..   24 1.422e-05 !!! Warning! Potential signal peptide.
@  353   3.614 core:  349 ..  358 2.067e-03
@  486   2.685 core:  483 ..  487 5.500e-02

<-------- end of list -------->


>LPS_classB%7CAquca_009_00142-1  
# TMH:  1 Q:  0.79 !!! Warning! Non-TM protein!
@   16   3.268 core:   11 ..   20 7.013e-03 !!! Warning! Potential signal peptide.

<-------- end of list -------->


>LPS_classB%7CBostr-10273s0284-1-p 
# TMH:  3 Q: trusted
@   13   5.677 core:    7 ..   22 1.408e-06 !!! Warning! Potential signal peptide.
@  348   3.149 core:  345 ..  352 1.057e-02
@  480   2.646 core:  479 ..  481 6.223e-02

<-------- end of list -------->


>LPS_classB%7CCarubv10010959m  
# TMH:  2 Q: trusted
@   15   4.031 core:    9 ..   20 4.665e-04 !!! Warning! Potential signal peptide.
@  348   2.873 core:  345 ..  351 2.782e-02

<-------- end of list -------->


>LPS_classB%7Corange1-1g047277m  
# TMH:  2 Q: trusted
@   13   3.106 core:    9 ..   16 1.244e-02 !!! Warning! Potential signal peptide.
@  354   3.011 core:  351 ..  357 1.739e-02

<-------- end of list -------->


>LPS_classB%7CEucgr-A02885-1  
# TMH:  1 Q:  0.59 !!! Warning! Non-TM protein!
@  340   3.218 core:  336 ..  344 8.055e-03

<-------- end of list -------->


>LPS_classB%7CEucgr-D01810-1  
# TMH:  1 Q:  0.92
@   13   4.427 core:    8 ..   20 1.176e-04 !!! Warning! Potential signal peptide.

<-------- end of list -------->


>LPS_classB%7Cmrna21252-1-v1-0-hybrid  
# TMH:  2 Q: trusted
@   13   4.100 core:    9 ..   20 3.756e-04 !!! Warning! Potential signal peptide.
@  361   3.148 core:  358 ..  365 1.081e-02

<-------- end of list -------->


>LPS_classB%7CGorai-001G048100-1  
# TMH:  3 Q: trusted
@   13   2.516 core:   13 ..   13 9.632e-02 !!! Warning! Potential signal peptide.
@   91   2.669 core:   88 ..   93 5.616e-02
@  341   2.955 core:  338 ..  344 2.048e-02

<-------- end of list -------->


>LPS_classB%7CMDP0000199273  
# TMH:  5 Q: trusted
@   24   4.387 core:   16 ..   31 1.941e-04
@  105   2.917 core:  101 ..  108 3.480e-02
@  358   2.981 core:  355 ..  361 2.777e-02
@  490   2.868 core:  488 ..  494 4.129e-02
@  626   3.398 core:  621 ..  633 6.365e-03

<-------- end of list -------->


>LPS_classB%7CMDP0000740981  
# TMH:  1 Q:  0.52 !!! Warning! Non-TM protein!
@  349   3.234 core:  345 ..  354 1.066e-02

<-------- end of list -------->


>LPS_classB%7Ccassava4-1_023270m  
# TMH:  4 Q: trusted
@   15   3.387 core:   11 ..   20 4.565e-03 !!! Warning! Potential signal peptide.
@   96   2.851 core:   93 ..   98 3.024e-02
@  210   2.665 core:  208 ..  211 5.825e-02
@  351   2.829 core:  349 ..  354 3.268e-02

<-------- end of list -------->


>LPS_classB%7Ccassava4-1_029045m  
# TMH:  1 Q:  0.38 !!! Warning! Non-TM protein!
@  345   2.656 core:  343 ..  346 5.956e-02

<-------- end of list -------->


>LPS_classB%7CMedtr8g104820-1  
# TMH:  2 Q: trusted
@   17   5.281 core:   10 ..   26 5.709e-06 !!! Warning! Potential signal peptide.
@  352   3.059 core:  349 ..  356 1.457e-02

<-------- end of list -------->


>LPS_classB%7Cppa004644m  
# TMH:  3 Q: trusted
@   23   5.459 core:   14 ..   31 3.069e-06
@  104   2.851 core:  101 ..  106 3.055e-02
@  357   3.118 core:  354 ..  361 1.194e-02

<-------- end of list -------->


>LPS_classB%7CPotri-001G083200-1  
# TMH:  3 Q: trusted
@   16   4.008 core:    9 ..   25 5.121e-04 !!! Warning! Potential signal peptide.
@   99   3.033 core:   95 ..  102 1.598e-02
@  353   3.031 core:  350 ..  357 1.607e-02

<-------- end of list -------->


>LPS_classB%7CPotri-019G069300-1  
# TMH:  2 Q: trusted
@   13   4.216 core:    9 ..   20 2.411e-04 !!! Warning! Potential signal peptide.
@  342   2.631 core:  340 ..  344 6.493e-02

<-------- end of list -------->


>LPS_classB%7CPavir-Fb01149-1-p  
# TMH:  2 Q: trusted
@   13   2.803 core:   11 ..   15 3.863e-02 !!! Warning! Potential signal peptide.
@  352   3.023 core:  349 ..  356 1.780e-02

<-------- end of list -------->


>LPS_classB%7CPavir-J35890-1-p  
# TMH:  3 Q: trusted
@   21   3.344 core:   16 ..   28 5.611e-03
@  372   3.060 core:  369 ..  376 1.531e-02
@  505   3.224 core:  500 ..  509 8.576e-03

<-------- end of list -------->


>LPS_classB%7CPhvul-002G318800-1  
# TMH:  2 Q: trusted
@   46   4.251 core:   39 ..   52 2.293e-04
@  381   2.911 core:  378 ..  384 2.599e-02

<-------- end of list -------->


>LPS_classB%7CSobic-010G106100-1-p  
# TMH:  4 Q: trusted
@   76   4.863 core:   68 ..   86 2.841e-05
@  157   2.906 core:  153 ..  160 2.838e-02
@  414   3.210 core:  409 ..  418 9.710e-03
@  548   2.790 core:  545 ..  550 4.273e-02

<-------- end of list -------->


>LPS_classB%7CSobic-002G273500-1-p  
# TMH:  4 Q: trusted
@   21   4.064 core:   15 ..   30 4.434e-04
@  119   2.564 core:  118 ..  120 8.821e-02
@  375   3.171 core:  371 ..  379 1.037e-02
@  508   2.966 core:  504 ..  511 2.142e-02

<-------- end of list -------->


>LPS_classB%7CSi013572m 
# TMH:  3 Q: trusted
@   13   3.178 core:   11 ..   19 1.000e-02 !!! Warning! Potential signal peptide.
@  110   2.508 core:  110 ..  110 1.061e-01
@  357   2.674 core:  355 ..  359 5.921e-02

<-------- end of list -------->


>LPS_classB%7CSi012639m  
# TMH:  2 Q: trusted
@   36   4.074 core:   29 ..   43 4.227e-04
@  371   2.623 core:  370 ..  372 7.085e-02

<-------- end of list -------->


>LPS_classB%7CSapurV1A-0094s0310-1-p  
# TMH:  3 Q: trusted
@   17   4.179 core:   10 ..   25 2.792e-04 !!! Warning! Potential signal peptide.
@   99   3.017 core:   95 ..  102 1.689e-02
@  353   3.000 core:  350 ..  356 1.793e-02

<-------- end of list -------->


>LPS_classB%7CSapurV1A-0098s0410-1-p  
# TMH:  3 Q: trusted
@   22   3.565 core:   17 ..   27 2.571e-03
@  358   3.020 core:  354 ..  365 1.761e-02
@  492   2.698 core:  489 ..  494 5.482e-02

<-------- end of list -------->


Calculating prediction for the following proteins
with reference library 32:

>2A_classA-AT1G65610-1  
>2A_classA-LOC_Os04g41970-1  
>2A_classA-AC199765-4_FGP008  
>2A_classA-GRMZM2G178025_P01  
>1A_classA-sp-Q38890-GUN25_ARATH 
>1A_classA-tr-D3JWK8-D3JWK8_9ROSI 
>1A_classA-tr-Q6DMM4-Q6DMM4_9ROSI  
>1A_classA-tr-O04890-O04890_SOLLC 
>1A_classA-tr-Q6X680-Q6X680_GOSHI  
>1A_classA-tr-G0ZTA3-G0ZTA3_PICGL  
>LPS_classA-Brara-B01672-1-p  
>LPS_classA-Thhalv10018270m  
>LPS_classA-Lus10026863  
>LPS_classA-Lus10036331  
>LPS_classA-Lus10010029  
>LPS_classA-MDP0000452189  
>LPS_classA-ppa026228m  
>LPS_classA-Pavir-Ga01268-1-p 
>LPS_classA-Pavir-Ga01270-1-p  
>LPS_classA-Sobic-006G134700-1-p  
>LPS_classA-Si012680m  
>LPS_classA-Si009616m  

... Done.

*** List of predicted non-TM-protein codes ***

>LPS_classA-Lus10010029  

*** List of predicted TM-protein codes ***

>2A_classA-AT1G65610-1  
>2A_classA-LOC_Os04g41970-1  
>2A_classA-AC199765-4_FGP008  
>2A_classA-GRMZM2G178025_P01  
>1A_classA-sp-Q38890-GUN25_ARATH 
>1A_classA-tr-D3JWK8-D3JWK8_9ROSI 
>1A_classA-tr-Q6DMM4-Q6DMM4_9ROSI  
>1A_classA-tr-O04890-O04890_SOLLC 
>1A_classA-tr-Q6X680-Q6X680_GOSHI  
>1A_classA-tr-G0ZTA3-G0ZTA3_PICGL  
>LPS_classA-Brara-B01672-1-p  
>LPS_classA-Thhalv10018270m  
>LPS_classA-Lus10026863  
>LPS_classA-Lus10036331  
>LPS_classA-MDP0000452189  
>LPS_classA-ppa026228m  
>LPS_classA-Pavir-Ga01268-1-p 
>LPS_classA-Pavir-Ga01270-1-p  
>LPS_classA-Sobic-006G134700-1-p  
>LPS_classA-Si012680m  
>LPS_classA-Si009616m  

=== Result of the prediction ===

>2A_classA-AT1G65610-1  
# TMH:  4 Q: trusted
@   92   6.326 core:   76 ..  102 1.801e-07
@  279   2.700 core:  276 ..  281 6.525e-02
@  456   2.934 core:  453 ..  460 2.853e-02
@  586   3.101 core:  582 ..  590 1.586e-02

<-------- end of list -------->


>2A_classA-LOC_Os04g41970-1  
# TMH:  3 Q: trusted
@   85   5.557 core:   73 ..   94 2.722e-06
@  178   2.524 core:  178 ..  179 1.210e-01
@  582   3.153 core:  577 ..  586 1.320e-02

<-------- end of list -------->


>2A_classA-AC199765-4_FGP008  
# TMH:  2 Q: trusted
@   53   2.529 core:   52 ..   53 9.472e-02
@  455   2.979 core:  451 ..  458 1.940e-02

<-------- end of list -------->


>2A_classA-GRMZM2G178025_P01  
# TMH:  5 Q: trusted
@   86   5.295 core:   75 ..   94 6.852e-06
@  180   2.739 core:  177 ..  182 5.681e-02
@  275   2.581 core:  274 ..  277 9.915e-02
@  451   2.604 core:  450 ..  453 9.135e-02
@  583   3.485 core:  577 ..  588 4.082e-03

<-------- end of list -------->


>1A_classA-sp-Q38890-GUN25_ARATH 
# TMH:  2 Q: trusted
@   84   4.894 core:   69 ..   93 2.815e-05
@  581   2.839 core:  578 ..  584 3.975e-02

<-------- end of list -------->


>1A_classA-tr-D3JWK8-D3JWK8_9ROSI 
# TMH:  3 Q: trusted
@   86   5.002 core:   71 ..   95 1.915e-05
@  452   3.045 core:  448 ..  456 1.919e-02
@  582   2.906 core:  578 ..  585 3.130e-02

<-------- end of list -------->


>1A_classA-tr-Q6DMM4-Q6DMM4_9ROSI  
# TMH:  3 Q: trusted
@   86   4.990 core:   71 ..   95 2.004e-05
@  451   2.901 core:  448 ..  454 3.191e-02
@  582   2.904 core:  578 ..  585 3.150e-02

<-------- end of list -------->


>1A_classA-tr-O04890-O04890_SOLLC 
# TMH:  3 Q: trusted
@   85   4.519 core:   75 ..   93 1.051e-04
@  450   3.133 core:  446 ..  454 1.399e-02
@  580   2.907 core:  576 ..  583 3.109e-02

<-------- end of list -------->


>1A_classA-tr-Q6X680-Q6X680_GOSHI  
# TMH:  4 Q: trusted
@   85   5.298 core:   70 ..   94 6.743e-06
@  417   2.630 core:  413 ..  418 8.288e-02
@  451   2.833 core:  449 ..  454 4.044e-02
@  583   3.097 core:  578 ..  586 1.595e-02

<-------- end of list -------->


>1A_classA-tr-G0ZTA3-G0ZTA3_PICGL  
# TMH:  3 Q: trusted
@   84   4.464 core:   69 ..   93 1.279e-04
@  450   2.954 core:  447 ..  453 2.638e-02
@  580   3.012 core:  576 ..  583 2.144e-02

<-------- end of list -------->


>LPS_classA-Brara-B01672-1-p  
# TMH:  4 Q: trusted
@   99   6.824 core:   85 ..  109 3.140e-08
@  286   2.624 core:  282 ..  287 8.607e-02
@  463   2.999 core:  460 ..  467 2.296e-02
@  594   3.173 core:  590 ..  598 1.244e-02

<-------- end of list -------->


>LPS_classA-Thhalv10018270m  
# TMH:  4 Q: trusted
@   99   6.791 core:   86 ..  109 3.527e-08
@  286   2.956 core:  282 ..  291 2.671e-02
@  463   2.987 core:  460 ..  467 2.398e-02
@  594   3.295 core:  589 ..  598 8.084e-03

<-------- end of list -------->


>LPS_classA-Lus10026863  
# TMH:  4 Q: trusted
@  100   5.564 core:   90 ..  110 2.693e-06
@  399   2.530 core:  398 ..  399 1.205e-01
@  466   3.196 core:  461 ..  470 1.151e-02
@  593   3.374 core:  589 ..  599 6.144e-03

<-------- end of list -------->


>LPS_classA-Lus10036331  
# TMH:  5 Q: trusted
@   71   5.274 core:   61 ..   81 7.430e-06
@  156   2.759 core:  153 ..  159 5.327e-02
@  213   2.778 core:  210 ..  218 4.976e-02
@  461   2.944 core:  458 ..  464 2.774e-02
@  594   3.251 core:  590 ..  599 9.395e-03

<-------- end of list -------->


>LPS_classA-Lus10010029  
# TMH:  1 Q:  0.73 !!! Warning! Non-TM protein!
@  474   2.882 core:  471 ..  478 2.791e-02

<-------- end of list -------->


>LPS_classA-MDP0000452189  
# TMH:  5 Q: trusted
@   82   5.578 core:   72 ..   91 2.505e-06
@  172   2.748 core:  170 ..  176 5.452e-02
@  385   2.676 core:  383 ..  389 7.028e-02
@  450   2.742 core:  447 ..  452 5.573e-02
@  582   3.237 core:  576 ..  585 9.714e-03

<-------- end of list -------->


>LPS_classA-ppa026228m  
# TMH:  4 Q: trusted
@   78   7.077 core:   62 ..   88 1.234e-08
@  373   2.940 core:  370 ..  378 2.717e-02
@  437   2.834 core:  433 ..  440 3.950e-02
@  569   3.601 core:  562 ..  573 2.634e-03

<-------- end of list -------->


>LPS_classA-Pavir-Ga01268-1-p 
# TMH:  4 Q: trusted
@   86   4.989 core:   75 ..   95 2.023e-05
@  180   2.715 core:  177 ..  181 6.180e-02
@  275   2.604 core:  274 ..  277 9.133e-02
@  583   3.421 core:  577 ..  588 5.125e-03

<-------- end of list -------->


>LPS_classA-Pavir-Ga01270-1-p  
# TMH:  4 Q: trusted
@   89   4.333 core:   80 ..   97 2.072e-04
@  183   2.741 core:  180 ..  185 5.709e-02
@  459   2.849 core:  456 ..  462 3.892e-02
@  590   3.715 core:  583 ..  597 1.836e-03

<-------- end of list -------->


>LPS_classA-Sobic-006G134700-1-p  
# TMH:  4 Q: trusted
@   87   4.805 core:   76 ..   95 3.910e-05
@  181   2.702 core:  178 ..  182 6.539e-02
@  459   2.882 core:  456 ..  462 3.474e-02
@  590   3.402 core:  584 ..  595 5.538e-03

<-------- end of list -------->


>LPS_classA-Si012680m  
# TMH:  5 Q: trusted
@   88   4.691 core:   78 ..   96 5.842e-05
@  182   2.681 core:  179 ..  183 7.040e-02
@  395   2.621 core:  392 ..  396 8.701e-02
@  458   2.648 core:  456 ..  460 7.906e-02
@  589   3.360 core:  583 ..  594 6.420e-03

<-------- end of list -------->


>LPS_classA-Si009616m  
# TMH:  4 Q: trusted
@   86   5.065 core:   74 ..   95 1.546e-05
@  180   2.728 core:  177 ..  181 5.896e-02
@  275   2.604 core:  274 ..  277 9.153e-02
@  582   3.183 core:  577 ..  586 1.187e-02

<-------- end of list -------->
