# Supplementary material for: Origin, evolution, and divergence of plant class C GH9 endoglucanases
Source: BMC Evol Biol. 2018 May 30;18:79. doi: 10.1186/s12862-018-1185-2 (PMC5977491; doi:10.1186/s12862-018-1185-2)
Supplement: Supplementary file 15 — Text S12. Distribution of TM and SP in land plants (MEMSAT-SVM). (ZIP 2102 kb) [file 12862_2018_1185_MOESM15_ESM.zip]

Archive with 198 entries (198 files):
- Supplementary Text S14/seq_1_classA.zip
- Supplementary Text S14/seq_1_classB.zip
- Supplementary Text S14/seq_1_classC.zip
- Supplementary Text S14/seq_10_classA.zip
- Supplementary Text S14/seq_10_classB.zip
- Supplementary Text S14/seq_10_classC.zip
- Supplementary Text S14/seq_100_classC.zip
- Supplementary Text S14/seq_11_classA.zip
- Supplementary Text S14/seq_11_classB.zip
- Supplementary Text S14/seq_11_classC.zip
- Supplementary Text S14/seq_12_classA.zip
- Supplementary Text S14/seq_12_classB.zip
- Supplementary Text S14/seq_12_classC.zip
- Supplementary Text S14/seq_13_classA.zip
- Supplementary Text S14/seq_13_classB.zip
- Supplementary Text S14/seq_13_classC.zip
- Supplementary Text S14/seq_14_classA.zip
- Supplementary Text S14/seq_14_classB.zip
- Supplementary Text S14/seq_14_classC.zip
- Supplementary Text S14/seq_15_classA.zip
- Supplementary Text S14/seq_15_classB.zip
- Supplementary Text S14/seq_15_classC.zip
- Supplementary Text S14/seq_16_classA.zip
- Supplementary Text S14/seq_16_classB.zip
- Supplementary Text S14/seq_16_classC.zip
- Supplementary Text S14/seq_17_classA.zip
- Supplementary Text S14/seq_17_classB.zip
- Supplementary Text S14/seq_17_classC.zip
- Supplementary Text S14/seq_18_classA.zip
- Supplementary Text S14/seq_18_classB.zip
- Supplementary Text S14/seq_18_classC.zip
- Supplementary Text S14/seq_19_classA.zip
- Supplementary Text S14/seq_19_classB.zip
- Supplementary Text S14/seq_19_classC.zip
- Supplementary Text S14/seq_2_classA.zip
- Supplementary Text S14/seq_2_classB.zip
- Supplementary Text S14/seq_2_classC.zip
- Supplementary Text S14/seq_20_classA.zip
- Supplementary Text S14/seq_20_classB.zip
- Supplementary Text S14/seq_20_classC.zip
- Supplementary Text S14/seq_21_classA.zip
- Supplementary Text S14/seq_21_classB.zip
- Supplementary Text S14/seq_21_classC.zip
- Supplementary Text S14/seq_22_classA.zip
- Supplementary Text S14/seq_22_classB.zip
- Supplementary Text S14/seq_22_classC.zip
- Supplementary Text S14/seq_23_classB.zip
- Supplementary Text S14/seq_23_classC.zip
- Supplementary Text S14/seq_24_classB.zip
- Supplementary Text S14/seq_24_classC.zip
- Supplementary Text S14/seq_25_classB.zip
- Supplementary Text S14/seq_25_classC.zip
- Supplementary Text S14/seq_26_classB.zip
- Supplementary Text S14/seq_26_classC.zip
- Supplementary Text S14/seq_27_classB.zip
- Supplementary Text S14/seq_27_classC.zip
- Supplementary Text S14/seq_28_classB.zip
- Supplementary Text S14/seq_28_classC.zip
- Supplementary Text S14/seq_29_classB.zip
- Supplementary Text S14/seq_29_classC.zip
- Supplementary Text S14/seq_3_classA.zip
- Supplementary Text S14/seq_3_classB.zip
- Supplementary Text S14/seq_3_classC.zip
- Supplementary Text S14/seq_30_classB.zip
- Supplementary Text S14/seq_30_classC.zip
- Supplementary Text S14/seq_31_classB.zip
- Supplementary Text S14/seq_31_classC.zip
- Supplementary Text S14/seq_32_classB.zip
- Supplementary Text S14/seq_32_classC.zip
- Supplementary Text S14/seq_33_classB.zip
- Supplementary Text S14/seq_33_classC.zip
- Supplementary Text S14/seq_34_classB.zip
- Supplementary Text S14/seq_34_classC.zip
- Supplementary Text S14/seq_35_classB.zip
- Supplementary Text S14/seq_35_classC.zip
- Supplementary Text S14/seq_36_classB.zip
- Supplementary Text S14/seq_36_classC.zip
- Supplementary Text S14/seq_37_classB.zip
- Supplementary Text S14/seq_37_classC.zip
- Supplementary Text S14/seq_38_classB.zip
- Supplementary Text S14/seq_38_classC.zip
- Supplementary Text S14/seq_39_classB.zip
- Supplementary Text S14/seq_39_classC.zip
- Supplementary Text S14/seq_4_classA.zip
- Supplementary Text S14/seq_4_classB.zip
- Supplementary Text S14/seq_4_classC.zip
- Supplementary Text S14/seq_40_classB.zip
- Supplementary Text S14/seq_40_classC.zip
- Supplementary Text S14/seq_41_classB.zip
- Supplementary Text S14/seq_41_classC.zip
- Supplementary Text S14/seq_42_classB.zip
- Supplementary Text S14/seq_42_classC.zip
- Supplementary Text S14/seq_43_classB.zip
- Supplementary Text S14/seq_43_classC.zip
- Supplementary Text S14/seq_44_classB.zip
- Supplementary Text S14/seq_44_classC.zip
- Supplementary Text S14/seq_45_classB.zip
- Supplementary Text S14/seq_45_classC.zip
- Supplementary Text S14/seq_46_classB.zip
- Supplementary Text S14/seq_46_classC.zip
- Supplementary Text S14/seq_47_classB.zip
- Supplementary Text S14/seq_47_classC.zip
- Supplementary Text S14/seq_48_classB.zip
- Supplementary Text S14/seq_48_classC.zip
- Supplementary Text S14/seq_49_classB.zip
- Supplementary Text S14/seq_49_classC.zip
- Supplementary Text S14/seq_5_classA.zip
- Supplementary Text S14/seq_5_classB.zip
- Supplementary Text S14/seq_5_classC.zip
- Supplementary Text S14/seq_50_classB.zip
- Supplementary Text S14/seq_50_classC.zip
- Supplementary Text S14/seq_51_classB.zip
- Supplementary Text S14/seq_51_classC.zip
- Supplementary Text S14/seq_52_classB.zip
- Supplementary Text S14/seq_52_classC.zip
- Supplementary Text S14/seq_53_classB.zip
- Supplementary Text S14/seq_53_classC.zip
- Supplementary Text S14/seq_54_classB.zip
- Supplementary Text S14/seq_54_classC.zip
- Supplementary Text S14/seq_55_classB.zip
- Supplementary Text S14/seq_55_classC.zip
- Supplementary Text S14/seq_56_classB.zip
- Supplementary Text S14/seq_56_classC.zip
- Supplementary Text S14/seq_57_classB.zip
- Supplementary Text S14/seq_57_classC.zip
- Supplementary Text S14/seq_58_classB.zip
- Supplementary Text S14/seq_58_classC.zip
- Supplementary Text S14/seq_59_classB.zip
- Supplementary Text S14/seq_59_classC.zip
- Supplementary Text S14/seq_6_classA.zip
- Supplementary Text S14/seq_6_classB.zip
- Supplementary Text S14/seq_6_classC.zip
- Supplementary Text S14/seq_60_classB.zip
- Supplementary Text S14/seq_60_classC.zip
- Supplementary Text S14/seq_61_classB.zip
- Supplementary Text S14/seq_61_classC.zip
- Supplementary Text S14/seq_62_classB.zip
- Supplementary Text S14/seq_62_classC.zip
- Supplementary Text S14/seq_63_classB.zip
- Supplementary Text S14/seq_63_classC.zip
- Supplementary Text S14/seq_64_classB.zip
- Supplementary Text S14/seq_64_classC.zip
- Supplementary Text S14/seq_65_classB.zip
- Supplementary Text S14/seq_65_classC.zip
- Supplementary Text S14/seq_66_classB.zip
- Supplementary Text S14/seq_66_classC.zip
- Supplementary Text S14/seq_67_classB.zip
- Supplementary Text S14/seq_67_classC.zip
- Supplementary Text S14/seq_68_classB.zip
- Supplementary Text S14/seq_68_classC.zip
- Supplementary Text S14/seq_69_classB.zip
- Supplementary Text S14/seq_69_classC.zip
- Supplementary Text S14/seq_7_classA.zip
- Supplementary Text S14/seq_7_classB.zip
- Supplementary Text S14/seq_7_classC.zip
- Supplementary Text S14/seq_70_classB.zip
- Supplementary Text S14/seq_70_classC.zip
- Supplementary Text S14/seq_71_classB.zip
- Supplementary Text S14/seq_71_classC.zip
- Supplementary Text S14/seq_72_classB.zip
- Supplementary Text S14/seq_72_classC.zip
- Supplementary Text S14/seq_73_classB.zip
- Supplementary Text S14/seq_73_classC.zip
- Supplementary Text S14/seq_74_classB.zip
- Supplementary Text S14/seq_74_classC.zip
- Supplementary Text S14/seq_75_classB.zip
- Supplementary Text S14/seq_75_classC.zip
- Supplementary Text S14/seq_76_classB.zip
- Supplementary Text S14/seq_76_classC.zip
- Supplementary Text S14/seq_77_classC.zip
- Supplementary Text S14/seq_78_classC.zip
- Supplementary Text S14/seq_79_classC.zip
- Supplementary Text S14/seq_8_classA.zip
- Supplementary Text S14/seq_8_classB.zip
- Supplementary Text S14/seq_8_classC.zip
- Supplementary Text S14/seq_80_classC.zip
- Supplementary Text S14/seq_81_classC.zip
- Supplementary Text S14/seq_82_classC.zip
- Supplementary Text S14/seq_83_classC.zip
- Supplementary Text S14/seq_84_classC.zip
- Supplementary Text S14/seq_85_classC.zip
- Supplementary Text S14/seq_86_class7.zip
- Supplementary Text S14/seq_87_classC.zip
- Supplementary Text S14/seq_88_classC.zip
- Supplementary Text S14/seq_89_classC.zip
- Supplementary Text S14/seq_9_classA.zip
- Supplementary Text S14/seq_9_classB.zip
- Supplementary Text S14/seq_9_classC.zip
- Supplementary Text S14/seq_90_classC.zip
- Supplementary Text S14/seq_91_classC.zip
- Supplementary Text S14/seq_92_classC.zip
- Supplementary Text S14/seq_93_classC.zip
- Supplementary Text S14/seq_94_classC.zip
- Supplementary Text S14/seq_95_classC.zip
- Supplementary Text S14/seq_96_classC.zip
- Supplementary Text S14/seq_97_classC.zip
- Supplementary Text S14/seq_98_classC.zip
- Supplementary Text S14/seq_99_classC.zip
