# Supplementary material for: Origin, evolution, and divergence of plant class C GH9 endoglucanases
Source: BMC Evol Biol. 2018 May 30;18:79. doi: 10.1186/s12862-018-1185-2 (PMC5977491; doi:10.1186/s12862-018-1185-2)
Supplement: Supplementary file 16 — Text S10. Distribution of TM and SP in land plants (PHOBIUS). (TXT 9 kb) [file 12862_2018_1185_MOESM16_ESM.txt]

Phobius prediction

SEQENCE ID                     TM SP PREDICTION
2A_classC|AT1G48930.1           0  Y n8-19c24/25o
2A_classC|AT4G11050.1           0  Y n7-18c23/24o
2A_classC|AT1G64390.1           0  Y n7-17c22/23o
2A_classC|Glyma.05G216400.1.p   0  Y n8-16c22/23o
2A_classC|LOC_Os05g12150.1      0  Y n9-20c28/29o
2A_classC|LOC_Os04g57860.1      0  Y n10-28c36/37o
2A_classC|LOC_Os01g12030.1      0  Y n16-26c31/32o
2A_classC|Solyc12g055970.1.1    0  0 i
2A_classC|Solyc02g014220.2.1    0  Y n7-18c22/23o
2A_classC|GRMZM2G343144_P02     0  Y n15-26c31/32o
2A_classC|GRMZM2G143747_P01     0  Y n5-15c23/24o
2A_classC|GRMZM2G453565_P01     0  Y n7-18c29/30o
1A_classC|tr|Q93WY9|Q93WY9_TOBAC  0  Y n15-22c28/29o
1A_classC|tr|Q9ZSP9|Q9ZSP9_SOLLC  0  Y n4-16c21/22o
1A_classC|tr|Q8LJP6|Q8LJP6_GOSHI  0  Y n11-19c24/25o
1A_classC|sp|Q5NAT0|GUN2_ORYSJ  0  Y n16-27c34/35o
LPS_classC|Aquca_013_00114.1    0  Y n2-13c18/19o
LPS_classC|Aquca_002_01464.1    0  Y n4-15c23/24o
LPS_classC|Aquca_037_00141.1    0  Y n8-19c24/25o
LPS_classC|489943               0  Y n4-15c20/21o
LPS_classC|474038               0  Y n8-19c24/25o
LPS_classC|Bradi2g07150.1.p     0  Y n3-14c19/20o
LPS_classC|Bradi2g32270.1.p     0  Y n9-20c28/29o
LPS_classC|Bradi5g26010.1.p     0  Y n10-21c26/27o
LPS_classC|Brara.C02656.1.p     0  Y n8-19c23/24o
LPS_classC|Brara.E01714.1.p     0  Y n8-19c24/25o
LPS_classC|Brara.I01325.1.p     0  Y n4-16c21/22o
LPS_classC|Bostr.25463s0223.1.p  0  Y n6-17c22/23o
LPS_classC|Bostr.26675s0278.1.p  0  Y n8-19c24/25o
LPS_classC|Bostr.29223s0050.1.p  0  Y n4-17c22/23o
LPS_classC|Ciclev10033912m      0  0 i
LPS_classC|Ciclev10019301m      0  Y n8-19c24/25o
LPS_classC|Cagra.1255s0001.1.p  0  Y n6-17c22/23o
LPS_classC|evm.TU.contig_27379.2  0  Y n4-16c21/22o
LPS_classC|Carubv10012624m      0  Y n8-19c24/25o
LPS_classC|Carubv10019981m      0  Y n6-17c22/23o
LPS_classC|Carubv10003874m      0  Y n8-19c24/25o
LPS_classC|Cucsa.128330.1       0  Y n5-16c21/22o
LPS_classC|Cucsa.107370.1       0  Y n5-16c21/22o
LPS_classC|Cucsa.303850.1       0  Y n10-17c23/24o
LPS_classC|orange1.1g043219m    0  Y n4-15c21/22o
LPS_classC|orange1.1g006835m    0  Y n8-19c24/25o
LPS_classC|Eucgr.J00862.1       0  0 i
LPS_classC|Eucgr.D01733.1       0  Y n5-20c28/29o
LPS_classC|Eucgr.E00858.1       0  Y n6-17c23/24o
LPS_classC|Thhalv10023353m      0  Y n5-16c21/22o
LPS_classC|Thhalv10011318m      0  Y n8-19c24/25o
LPS_classC|Thhalv10028514m      0  Y n7-18c25/26o
LPS_classC|mrna32087.1-v1.0-hybrid  2  0 o49-69i108-129o
LPS_classC|mrna11058.1-v1.0-hybrid  0  Y n10-21c25/26o
LPS_classC|Gorai.004G133700.1   0  Y n13-21c26/27o
LPS_classC|Gorai.008G254000.1   0  Y n7-19c24/25o
LPS_classC|Gorai.005G210200.1   0  Y n6-17c22/23o
LPS_classC|Gorai.003G080800.1   0  Y n10-17c22/23o
LPS_classC|Lus10003888          0  Y n4-15c20/21o
LPS_classC|Lus10017402          0  Y n10-21c29/30o
LPS_classC|Lus10010201          0  Y n10-21c29/30o
LPS_classC|Lus10001833          0  Y n2-12c20/21o
LPS_classC|Lus10032377          0  Y n4-15c20/21o
LPS_classC|MDP0000276676        0  Y n7-19c24/25o
LPS_classC|MDP0000826600        0  Y n10-21c28/29o
LPS_classC|MDP0000131267        0  Y n7-19c24/25o
LPS_classC|cassava4.1_003698m   0  Y n7-19c24/25o
LPS_classC|Migut.D01909.1.p     0  Y n9-19c27/28o
LPS_classC|Medtr4g074960.1      0  Y n6-17c22/23o
LPS_classC|Medtr8g099410.1      0  Y n7-18c24/25o
LPS_classC|Phpat.006G094200.1.p  1  0 i21-43o
LPS_classC|Phpat.013G084100.1.p  0  Y n11-22c29/30o
LPS_classC|Phpat.026G000800.1.p  0  Y n8-21c26/27o
LPS_classC|ppa022524m           0  Y n9-20c27/28o
LPS_classC|ppa002939m           0  Y n7-19c24/25o
LPS_classC|Potri.001G092200.1   0  Y n7-19c24/25o
LPS_classC|Potri.003G139600.1   0  Y n7-19c24/25o
LPS_classC|Potri.007G071200.1   0  Y n7-18c23/24o
LPS_classC|Pavir.Cb01721.1.p    0  Y n8-18c23/24o
LPS_classC|Pavir.Ca00497.1.p    0  Y n7-18c23/24o
LPS_classC|Pavir.Ea00142.1.p    0  Y n44-55c60/61o
LPS_classC|Pavir.Eb00189.1.p    0  Y n11-22c31/32o
LPS_classC|Pavir.Ga00244.1.p    0  Y n10-21c26/27o
LPS_classC|Phvul.002G297600.1   0  Y n4-15c23/24o
LPS_classC|Phvul.011G030300.1   0  Y n6-16c21/22o
LPS_classC|29675.m000388        0  Y n7-18c23/24o
LPS_classC|Sobic.006G265100.1.p  0  Y n13-24c33/34o
LPS_classC|Sobic.009G079900.1.p  0  Y n5-15c23/24o
LPS_classC|Sobic.003G015700.1.p  0  Y n21-32c41/42o
LPS_classC|Si021474m            0  Y n5-16c24/25o
LPS_classC|Si021476m            0  Y n10-21c26/27o
LPS_classC|Si000642m            0  Y n18-29c37/38o
LPS_classC|109529               0  Y n6-21c26/27o
LPS_classC|234652               0  Y n3-13c18/19o
LPS_classC|99802                0  Y n9-20c28/29o
LPS_classC|SapurV1A.0035s0560.1.p  0  Y n7-19c24/25o
LPS_classC|SapurV1A.0237s0330.1.p  0  Y n7-19c24/25o
LPS_classC|PGSC0003DMP400034548  0  Y n7-18c22/23o
LPS_classC|PGSC0003DMP400021750  0  Y n4-16c21/22o
LPS_classC|GSVIVT01012043001    0  Y n8-20c24/25o
LPS_classC|GSVIVT01019523001    0  Y n11-22c27/28o

2A_classB-AT1G23210-1           0  Y n10-20c25/26o
2A_classB-Glyma-11G021100-1-p   0  Y n5-12c17/18o
2A_classB-LOC_Os09g36060-1      0  Y n17-28c36/37o
2A_classB-LOC_Os08g29770-1      0  Y n6-17c23/24o
2A_classB-LOC_Os06g14540-1      0  Y n2-13c21/22o
2A_classB-LOC_Os04g36610-1      0  Y n12-23c32/33o
2A_classB-LOC_Os02g03120-1      0  Y n4-15c20/21o
2A_classB-Solyc03g083820-1-1    0  Y n12-23c31/32o
2A_classB-GRMZM2G455642_P02     0  Y n13-20c25/26o
2A_classB-GRMZM2G076049_P01     0  Y n14-24c32/33o
2A_classB-GRMZM2G048165_P01     0  Y n19-30c40/41o
2A_classB-GRMZM2G167669_P01     0  Y n5-16c21/22o
2A_classB-GRMZM2G125436_P01     0  Y n20-33c41/42o
2A_classB-GRMZM2G141911_P01     0  Y n21-32c40/41o
1A_classB-tr-Q93WZ0-Q93WZ0_TOBAC  0  Y n14-25c29/30o
1A_classB-tr-Q93WZ1-Q93WZ1_TOBAC  0  Y n7-19c24/25o
1A_classB-sp-P22503-GUN_PHAVU   0  Y n6-17c25/26o
1A_classB-tr-Q40763-Q40763_POPAL  0  Y n11-22c27/28o
1A_classB-tr-Q9XIY8-Q9XIY8_POPAL  0  0 i
1A_classB-tr-Q6DMM3-Q6DMM3_9ROSI  0  Y n7-18c23/24o
1A_classB-tr-Q42875-Q42875_SOLLC  0  Y n14-25c30/31o
1A_classB-sp-Q9CAC1-GUN8_ARATH  0  Y n6-17c24/25o
1A_classB-tr-Q9ZTL0-Q9ZTL0_FRAAN  0  Y n17-27c32/33o
1A_classB-tr-Q41012-Q41012_PEA  0  Y n6-17c24/25o
1A_classB-tr-Q42872-Q42872_SOLLC  0  Y n7-15c23/24o
LPS_classB|Aquca_007_00351-1    0  Y n8-19c27/28o
LPS_classB|Aquca_009_00142-1    0  Y n8-18c26/27o
LPS_classB|Bostr-10273s0284-1-p  0  Y n6-17c24/25o
LPS_classB|Carubv10010959m      0  Y n10-20c25/26o
LPS_classB|orange1-1g047277m    0  Y n3-14c21/22o
LPS_classB|Eucgr-A02885-1       0  0 i
LPS_classB|Eucgr-D01810-1       0  Y n10-20c24/25o
LPS_classB|mrna21252-1-v1-0-hybrid  0  Y n9-19c24/25o
LPS_classB|Gorai-001G048100-1   0  Y n7-17c22/23o
LPS_classB|MDP0000199273        1  Y n19-29c34/35o620-639i
LPS_classB|MDP0000740981        0  0 i
LPS_classB|cassava4-1_023270m   0  Y n8-19c27/28o
LPS_classB|cassava4-1_029045m   0  0 i
LPS_classB|Medtr8g104820-1      0  Y n11-22c26/27o
LPS_classB|ppa004644m           0  Y n17-29c34/35o
LPS_classB|Potri-001G083200-1   0  Y n11-22c27/28o
LPS_classB|Potri-019G069300-1   0  Y n7-18c23/24o
LPS_classB|Pavir-Fb01149-1-p    0  Y n7-19c27/28o
LPS_classB|Pavir-J35890-1-p     0  Y n15-26c36/37o
LPS_classB|Phvul-002G318800-1   0  Y n39-51c56/57o
LPS_classB|Sobic-010G106100-1-p  1  0 o68-88i
LPS_classB|Sobic-002G273500-1-p  0  Y n15-26c36/37o
LPS_classB|Si013572m            0  Y n8-19c24/25o
LPS_classB|Si012639m            0  Y n28-41c49/50o
LPS_classB|SapurV1A-0094s0310-1-p  0  Y n11-22c27/28o
LPS_classB|SapurV1A-0098s0410-1-p  0  Y n16-27c34/35o
LPS_classB|PGSC0003DMP400015724  0  Y n7-15c23/24o
LPS_classB|PGSC0003DMP400055022  0  Y n4-15c20/21o
LPS_classB|GSVIVT01018617001    0  Y n9-19c23/24o
LPS_classB|Phvul-002G160200-1   0  Y n6-17c25/26o
LPS_classB|30147-m014206        0  Y n11-22c26/27o
LPS_classB|30147-m014207        0  Y n7-17c22/23o
LPS_classB|SapurV1A-0059s0410-1-p  0  Y n13-20c27/28o
LPS_classB|SapurV1A-2662s0020-1-p  0  Y n3-13c20/21o
LPS_classB|Potri-015G127900-1   0  Y n7-17c24/25o
LPS_classB|Si016976m            0  Y n12-23c28/29o
LPS_classB|Si006281m            0  Y n12-23c29/30o
LPS_classB|GSVIVT01019420001    0  Y n7-18c23/24o
LPS_classB|Migut-L00414-1-p     0  Y n10-25c32/33o
LPS_classB|Migut-O00849-1-p     0  Y n7-15c24/25o
LPS_classB|Migut-C01389-1-p     0  Y n8-21c29/30o
LPS_classB|Medtr5g010000-1      0  Y n3-15c24/25o
LPS_classB|Gorai-002G175700-1   0  Y n14-25c31/32o
LPS_classB|Carubv10020190m      0  Y n6-17c24/25o
LPS_classB|Cagra-0605s0087-1-p  0  Y n10-20c25/26o
LPS_classB|Thhalv10018439m      0  Y n15-26c32/33o
LPS_classB|Thhalv10007462m      1  0 o6-30i
LPS_classB|Lus10027205          0  Y n4-11c16/17o
LPS_classB|Ciclev10004817m      0  Y n3-14c21/22o
LPS_classB|Brara-G02993-1-p     0  Y n14-25c32/33o

2A_classA-AT1G65610-1           1  0 o79-101i
2A_classA-LOC_Os04g41970-1      1  0 o73-94i
2A_classA-AC199765-4_FGP008     0  0 i
2A_classA-GRMZM2G178025_P01     1  0 i74-94o
1A_classA-sp-Q38890-GUN25_ARATH  1  0 i71-93o
1A_classA-tr-D3JWK8-D3JWK8_9ROSI  1  0 i72-94o
1A_classA-tr-Q6DMM4-Q6DMM4_9ROSI  1  0 i72-94o
1A_classA-tr-O04890-O04890_SOLLC  1  0 i74-96o
1A_classA-tr-Q6X680-Q6X680_GOSHI  1  0 o72-94i
1A_classA-tr-G0ZTA3-G0ZTA3_PICGL  1  0 i73-95o
LPS_classA-Brara-B01672-1-p     1  0 i74-107o
LPS_classA-Thhalv10018270m      1  0 i74-107o
LPS_classA-Lus10026863          1  0 o87-108i
LPS_classA-Lus10036331          1  0 i60-82o
LPS_classA-Lus10010029          0  0 i
LPS_classA-MDP0000452189        1  0 i71-93o
LPS_classA-ppa026228m           1  0 i60-86o
LPS_classA-Pavir-Ga01268-1-p    1  0 i73-94o
LPS_classA-Pavir-Ga01270-1-p    1  0 o76-97i
LPS_classA-Sobic-006G134700-1-p  1  0 i74-96o
LPS_classA-Si012680m            1  0 o75-96i
LPS_classA-Si009616m            1  0 o73-94i
