# Supplementary material for: Origin, evolution, and divergence of plant class C GH9 endoglucanases
Source: BMC Evol Biol. 2018 May 30;18:79. doi: 10.1186/s12862-018-1185-2 (PMC5977491; doi:10.1186/s12862-018-1185-2)
Supplement: Supplementary file 17 — Text S5. Maximum clade credibility tree to assess evolution of the GH9 domain. (TXT 5 kb) [file 12862_2018_1185_MOESM17_ESM.txt]

#NEXUS

Begin taxa;
	Dimensions ntax=6;
		Taxlabels
			ALS 
			BAC 
			FGI 
			GAL 
			LPS 
			PRS
			;
End;
Begin trees;
	Translate
		   1 ALS,
		   2 BAC,
		   3 FGI,
		   4 GAL,
		   5 LPS,
		   6 PRS
;
tree TREE1 = ((((1[&dmv=671.2289521673335,dmv_95%_HPD={375.3505248182622,1012.5829591619483},dmv_median=650.5429348239155,dmv_range={286.2710619719601,1344.9130228658619},height=1.3071879911664902E-13,height_95%_HPD={0.0,4.547473508864641E-13},height_median=0.0,height_range={0.0,9.094947017729282E-13},length=11.312071146894352,length_95%_HPD={6.166906460380687,17.537430009988384},length_median=10.635740325993538,length_range={4.551135390679519,42.556195327217665}]:10.547020870721553,3[&dmv=577.8110060834384,dmv_95%_HPD={65.3191929210749,1265.3760476093587},dmv_median=469.6893117696583,dmv_range={39.757912663462776,2288.153235152217},height=1.3240394017340142E-13,height_95%_HPD={0.0,4.547473508864641E-13},height_median=0.0,height_range={0.0,9.094947017729282E-13},length=21.17138799421768,length_95%_HPD={5.2984525938536535,22.59955792935125},length_median=10.69131616422419,length_range={4.551135390679519,307.47649085224066}]:10.547020870721553)[&dmv=4594.767787964628,dmv_95%_HPD={3401.3256530003428,5974.286158030255},dmv_median=4623.379365807784,dmv_range={3124.4035430672748,7355.861486064575},height=11.255260896880106,height_95%_HPD={6.166906460381142,17.578373014405315},height_median=10.547020870721553,height_range={4.551135390679974,42.556195327217665},length=701.9573517977542,length_95%_HPD={531.6788518764913,885.3323716379086},length_median=685.7259313735831,length_range={474.71451214733315,1610.9929378347576},posterior=0.9634727368978295]:686.3346937173437,6[&dmv=2084.941878905964,dmv_95%_HPD={1336.1979395851008,2986.2323879924807},dmv_median=1981.9025990763942,dmv_range={1073.9275069585337,3429.6678446369865},height=1.3553348785022725E-13,height_95%_HPD={0.0,4.547473508864641E-13},height_median=0.0,height_range={0.0,9.094947017729282E-13},length=711.2806893832609,length_95%_HPD={541.1777023240857,897.0339049263857},length_median=695.5585331073385,length_range={484.00885419701854,1206.8525104249852}]:696.8817145880653)[&dmv=715.4143343707113,dmv_95%_HPD={318.1239290797518,1103.038252162951},dmv_median=677.551005199675,dmv_range={298.7235773356785,1965.8238625023118},height=712.7127932556745,height_95%_HPD={540.7912412530152,897.0339049263862},height_median=696.8817145880653,height_range={484.008854197019,1206.8525104249852},length=1093.1065289809994,length_95%_HPD={658.322442951483,1475.2832800815127},length_median=1125.3466835401846,length_range={228.32492743289913,1556.034735081657},posterior=0.9629433562731604]:1122.6541575785939,(4[&dmv=528.780449889604,dmv_95%_HPD={121.88863473920429,1156.9942584735188},dmv_median=461.9649233871303,dmv_range={89.69763669119283,2050.2838155499176},height=1.2831145474985991E-13,height_95%_HPD={0.0,4.547473508864641E-13},height_median=0.0,height_range={0.0,9.094947017729282E-13},length=243.43947368922957,length_95%_HPD={200.37062031881305,297.3750786963715},length_median=252.0505473100875,length_range={9.482598251992385,314.7361902188168}]:253.050806639734,5[&dmv=8753.122069977793,dmv_95%_HPD={7163.5379275105515,10633.879428579765},dmv_median=8693.195476059622,dmv_range={6835.603474014857,11645.707956414906},height=1.2999659580661228E-13,height_95%_HPD={0.0,4.547473508864641E-13},height_median=0.0,height_range={0.0,9.094947017729282E-13},length=253.29879053655287,length_95%_HPD={211.51079867930093,295.0664097986232},length_median=253.63623255506172,length_range={195.2789946334915,314.7361902188168}]:253.050806639734)[&dmv=1461.7929162639139,dmv_95%_HPD={986.0233599364229,1904.3261203589811},dmv_median=1443.3539066467279,dmv_range={943.5449405812317,2280.076986053414},height=252.1830979312049,height_95%_HPD={211.66030718623597,292.19136089657695},height_median=253.050806639734,height_range={195.2789946334915,314.7361902188168},length=1553.305079056706,length_95%_HPD={1120.7404339898274,1995.9276471032163},length_median=1565.508933660103,length_range={758.402944451891,2068.262040258847},posterior=0.9634727368978295]:1566.4850655269252)[&dmv=382.1421788432377,dmv_95%_HPD={13.510204347027612,907.9927197873158},dmv_median=305.3150683526015,dmv_range={13.510204347027612,1480.9578570444216},height=1810.6902026217074,height_95%_HPD={1352.3362032943767,2239.454308784035},height_median=1819.5358721666591,height_range={1005.235069756704,2351.6301569362927},length=1194.0091188568836,length_95%_HPD={799.0809802003525,1620.2493747672033},length_median=1156.2160161588333,length_range={610.9448972277942,2158.8048838454056},posterior=1.0]:1185.9452757988581,2[&dmv=6033.014764921011,dmv_95%_HPD={4622.821959666978,7332.566147450457},dmv_median=5941.062167023647,dmv_range={4229.845164908455,8706.878801565144},height=1.2855218918653882E-13,height_95%_HPD={0.0,4.547473508864641E-13},height_median=0.0,height_range={0.0,4.547473508864641E-13},length=3004.699321478594,length_95%_HPD={2589.936450548511,3378.462931950733},length_median=3005.481147965517,length_range={2454.297394369821,3626.458655854033}]:3005.4811479655173)[&dmv=730.5528455640215,dmv_95%_HPD={209.89009825478664,1507.9557732587705},dmv_median=655.1542164651786,dmv_range={150.80360483664776,2067.864263744631},height=3004.6993214785944,height_95%_HPD={2589.9364505485114,3378.462931950733},height_median=3005.4811479655173,height_range={2454.2973943698216,3626.458655854033},length=0.0,posterior=1.0]:0.0;
End;
