# Supplementary material for: Origin, evolution, and divergence of plant class C GH9 endoglucanases
Source: BMC Evol Biol. 2018 May 30;18:79. doi: 10.1186/s12862-018-1185-2 (PMC5977491; doi:10.1186/s12862-018-1185-2)
Supplement: Supplementary file 19 — Text S7. Maximum clade credibility tree to assess divergence of the CBM49 in land plants. (TXT 2 kb) [file 12862_2018_1185_MOESM19_ESM.txt]

#NEXUS
begin taxa;
	dimensions ntax=3;
	taxlabels
	classA
	classB
	classC
;
end;

begin trees;
	tree TREE1 = [&R] ((classA[&dmv=67.75467469574403,dmv_95%_HPD={34.161057991265764,108.63242172052914},dmv_median=64.79085120888737,dmv_range={26.89635796950174,177.14877299803442},height=5.605859848205919E-16,height_95%_HPD={0.0,0.0},height_median=0.0,height_range={0.0,5.6843418860808015E-14},length=139.08961004568778,length_95%_HPD={47.94550450077779,286.2847248004021},length_median=117.68481073027185,length_range={41.02568383572324,608.7119603977761}]:112.929355,classB[&dmv=311.4044614689585,dmv_95%_HPD={202.50900054858369,462.8673751522929},dmv_median=296.9572305875968,dmv_range={168.13165879169603,682.8596284796424},height=5.356710521618988E-16,height_95%_HPD={0.0,0.0},height_median=0.0,height_range={0.0,5.6843418860808015E-14},length=130.34696488987765,length_95%_HPD={64.17713456710274,233.83035001422687},length_median=117.68481073027185,length_range={41.02568383572324,368.26707208856334}]:112.929355)[&dmv=80.11056594352011,dmv_95%_HPD={18.76278578589286,170.18637796711738},dmv_median=69.47362976774625,dmv_range={9.584039926363799,419.00945159702496},height=117.36692232855872,height_95%_HPD={57.070246163203706,186.60159683824065},height_median=112.92935539446603,height_range={41.02568383572324,253.03139026242346},length=102.68967550102269,length_95%_HPD={31.82417302355634,164.17572962501072},length_median=106.38646112676206,length_range={0.19623745708415186,189.98764801468724},posterior=0.8825334209949595,!cartoon={2,0.0}]:108.401501,classC[&dmv=223.84443128569083,dmv_95%_HPD={142.35744875977846,331.5824149835823},dmv_median=213.0623047204011,dmv_range={128.95054507092874,494.54880670893124},height=5.9795838380863135E-16,height_95%_HPD={0.0,0.0},height_median=0.0,height_range={0.0,5.6843418860808015E-14},length=219.90784920506718,length_95%_HPD={195.61646207651873,243.46105533897241},length_median=219.46537054839865,length_range={176.27970304645262,270.1680753112613}]:221.330856)[&dmv=60.541867724400625,dmv_95%_HPD={0.4666640190242653,162.68947298284348},dmv_median=45.62139323037362,dmv_range={0.4666640190242653,434.7389124415606},height=230.7828669720587,height_95%_HPD={187.73178790790766,297.75831075581414},height_median=221.33085623995856,height_range={176.27970304645262,608.7119603977761},length=0.0,posterior=1.0];
end;
